# Supplementary material for: Comprehensive proteomics of monocytes indicates oxidative imbalance functionally related to inflammatory response in chronic kidney disease-related atherosclerosis
Source: Front Mol Biosci. 2024 Feb 8;11:1229648. doi: 10.3389/fmolb.2024.1229648 (PMC10882078; doi:10.3389/fmolb.2024.1229648)
Supplement: Supplementary file 1 [file Table2.xlsx]

## Sheet: MRM analysis
Protein Name	Peptide Modified Sequence	Precursor Mz	Precursor Charge	Collision Energy	Product Mz	Product Charge	Fragment Ion	Fragment Ion Type	Library Rank	Library Intensity
Standard 1	DYPLIPV(13C5, 15N)GK	504.294	2	19.5	632.437	1	y6	y	1	18040.4
Standard 1	DYPLIPV(13C5, 15N)GK	504.294	2	19.5	519.353	1	y5	y	2	23656.8
Standard 2	TTV(13C5, 15N)SNVK	377.721	2	14.5	552.338	1	y5	y	1	837828
Standard 2	TTV(13C5, 15N)SNVK	377.721	2	14.5	453.27	1	y4	y	2	593592
MPO	QNQIAVDEIR	395.879	3	13.8	417.246	1	y3	y	2	114461
MPO	QNQIAVDEIR	395.879	3	13.8	484.251	1	b4	b	1	77568.9
MPO	QALAQISLPR	548.827	2	21.4	897.552	1	y8	y	2	4775530
MPO	QALAQISLPR	548.827	2	21.4	713.43	1	y6	y	3	4100810
TNFA	DLSLISPLAQAVR	691.904	2	27.2	229.118	1	b2	b	2	74217
TNFA	DLSLISPLAQAVR	691.904	2	27.2	316.15	1	b3	b	1	74584
TNFA	ANALLANGVELR	620.854	2	24.3	871.5	1	y8	y	2	47758
TNFA	ANALLANGVELR	620.854	2	24.3	758.416	1	y7	y	1	44654
SOD3	GGNQASVENGNAGR	665.808	2	26.1	903.428	1	y9	y	1	121321
SOD3	GGNQASVENGNAGR	665.808	2	26.1	816.396	1	y8	y	2	38943.5
SOD3	VTGVVLFR	445.777	2	17.3	690.43	1	y6	y	1	183069
SOD3	VTGVVLFR	445.777	2	17.3	534.34	1	y4	y	2	92825
HMOX1	AALEQDLAFWYGPR	818.91	2	32.2	896.441	1	y7	y	1	300400
HMOX1	AALEQDLAFWYGPR	818.91	2	32.2	825.404	1	y6	y	2	237903
HMOX1	YLGDLSGGQVLK	625.343	2	24.5	688.399	1	y7	y	2	304203
HMOX1	YLGDLSGGQVLK	625.343	2	24.5	277.155	1	b2	b	3	208301
HMOX1	VQDSAPVETPR	599.807	2	23.5	175.119	1	y1	y	2	79965
HMOX1	VQDSAPVETPR	599.807	2	23.5	228.134	1	b2	b	3	246690
PON1	STVELFK	412.232	2	16	635.376	1	y5	y	1	2196440
PON1	STVELFK	412.232	2	16	536.308	1	y4	y	2	1262440
PON1	STVELFK	412.232	2	16	294.181	1	y2	y	3	1269620
PON1	IFFYDSENPPASEVLR	942.462	2	37.2	982.532	1	y9	y	1	363241
PON1	IFFYDSENPPASEVLR	942.462	2	37.2	868.489	1	y8	y	1	1239380
PON1	IFFYDSENPPASEVLR	942.462	2	37.2	261.16	1	b2	b	3	329559
PON1	IQNILTEEPK	592.83	2	23.2	943.509	1	y8	y	1	501895
PON1	IQNILTEEPK	592.83	2	23.2	242.15	1	b2	b	3	230919
PON1	IQNILTEEPK	592.83	2	23.2	356.193	1	b3	b	2	149131
GPX3	FYTFLK	409.726	2	15.9	260.197	1	y2	y	3	61403
GPX3	FYTFLK	409.726	2	15.9	147.113	1	y1	y	2	54319
GPX3	FYTFLK	409.726	2	15.9	311.139	1	b2	b	1	41122
GPX3	FYTFLK	409.726	2	15.9	672.339	1	b5	b	3	53243.8
GPX3	TTVSNVK	374.714	2	14.5	546.325	1	y5	y	1	837828
GPX3	TTVSNVK	374.714	2	14.5	447.256	1	y4	y	2	593592
NOS2	SAITVFPQR	509.788	2	19.9	747.415	1	y6	y	1	12226.1
NOS2	SAITVFPQR	509.788	2	19.9	547.299	1	y4	y	2	1768
NOS2	SPESLVK	380.216	2	14.7	672.393	1	y6	y	2	16509.8
NOS2	SPESLVK	380.216	2	14.7	446.297	1	y4	y	3	18463
CAT	DYPLIPVGK	501.287	2	19.5	626.424	1	y6	y	3	18040.4
CAT	DYPLIPVGK	501.287	2	19.5	513.34	1	y5	y	2	23656.8
CAT	DYPLIPVGK	501.287	2	19.5	400.255	1	y4	y	3	25899
CAT	LNVITVGPR	484.798	2	18.9	642.393	1	y6	y	1	312150
CAT	LNVITVGPR	484.798	2	18.9	529.309	1	y5	y	2	308607
IFNG	YFNAGHSDVADNGTLFLGILK	1126.57	2	49.4	1756.92	1	y17	y	1	21445.2
IFNG	YFNAGHSDVADNGTLFLGILK	1126.57	2	49.4	1360.78	1	y13	y	2	1897
IFNG	LTNYSVTDLNVQR	761.897	2	36.3	1308.65	1	y11	y	3	236714
IFNG	LTNYSVTDLNVQR	761.897	2	36.3	944.516	1	y8	y	2	12478.3
