# Supplementary material for: Comprehensive proteomics of monocytes indicates oxidative imbalance functionally related to inflammatory response in chronic kidney disease-related atherosclerosis
Source: Front Mol Biosci. 2024 Feb 8;11:1229648. doi: 10.3389/fmolb.2024.1229648 (PMC10882078; doi:10.3389/fmolb.2024.1229648)
Supplement: Supplementary file 2 [file Table3.xlsx]

## Sheet: all proteins
Accession	Description	Gene name	GOBP name	GOMF name	GOCC name	GOBP slim name	GOCC slim name	KEGG name	Reactome	KEGG	Coverage [%]	# Unique Peptides	# PSMs	# AAs	MW [kDa]	calc. pI	Score Sequest HT: Sequest HT	Sum PEP Score	K-W p value all samples	K-W FDR q value all samples	K-W p value without HVs	K-W FDR q value without HVs	Mann-Whitney p value HVs_CKD1-2	FC HVs_CKD1-2	Mann-Whitney p value HVs_CKD5	FC HVs_CKD5	Mann-Whitney p value HVs_CVD1	FC HVs_CVD1	Mann-Whitney p value HVs_CVD2	FC HVs_CVD2	Mann-Whitney p value CKD1-2_CKD5	FC CKD1-2_CKD5	Mann-Whitney p value CKD1-2_CVD1	FC CKD1-2_CVD1	Mann-Whitney p value CKD1-2_CVD2	FC CKD1-2_CVD2	Mann-Whitney p value CKD5_CVD1	FC CKD5_CVD1	Mann-Whitney p value CKD5_CVD2	FC CKD5_CVD2	Mann-Whitney p value CVD1_CVD2	FC CVD1_CVD2		Mean CKD1-2	Mean CVD1	Mean CKD5	Mean CVD2	Mean HVs	Standard deviation CKD1-2_
P60709	Actin, cytoplasmic 1 OS=Homo sapiens OX=9606 GN=ACTB PE=1 SV=1	ACTB	adherens junction organization;anatomical structure development;anatomical structure homeostasis;ATP-dependent chromatin remodeling;axon guidance;biological adhesion;biological regulation;blood coagulation;cell adhesion;cell junction assembly;cell junction organization;cell surface receptor linked signaling pathway;cell-cell adhesion;cell-cell junction organization;cellular component assembly;cel…	adenyl nucleotide binding;adenyl ribonucleotide binding;ATP binding;binding;cytoskeletal protein binding;enzyme binding;identical protein binding;kinesin binding;nitric-oxide synthase binding;nucleotide binding;protein binding;purine nucleotide binding;purine ribonucleoside triphosphate binding;purine ribonucleotide binding;ribonucleotide binding;structural constituent of cytoskeleton;structural …	adherens junction;anchoring junction;axon;blood microparticle;cell cortex part;cell junction;cell part;cell projection;cell-substrate adherens junction;cell-substrate junction;chromatin;chromosomal part;cortical cytoskeleton;cytoplasm;cytoplasmic part;cytoskeletal part;cytoskeleton;cytosol;extracellular membrane-bounded organelle;extracellular organelle;extracellular region part;extracellular spa…	anatomical structure development;biological adhesion;biological regulation;cell adhesion;cell junction organization;cellular component assembly;cellular component movement;cellular component organization;cellular metabolic process;cellular process;chromatin modification;chromatin organization;chromosome organization;coagulation;developmental process;homeostatic process;immune system process;locom…	cell part;cell projection;cytoplasm;cytoskeleton;cytosol;extracellular organelle;extracellular space;histone methyltransferase complex;intracellular non-membrane-bounded organelle;intracellular organelle;macromolecular complex;membrane;neuron projection;nucleoplasm;organelle;plasma membrane;protein complex;ribonucleoprotein complex;vesicle	Adherens junction;Arrhythmogenic right ventricular cardiomyopathy (ARVC);Bacterial invasion of epithelial cells;Dilated cardiomyopathy;Focal adhesion;Hypertrophic cardiomyopathy (HCM);Leukocyte transendothelial migration;Pathogenic Escherichia coli infection;Phagosome;Phototransduction - fly;Regulation of actin cytoskeleton;Shigellosis;Tight junction;Vibrio cholerae infection;Viral myocarditis	REACT_11035;REACT_11049;REACT_147867;REACT_160086;REACT_16936;REACT_17050;REACT_19195;REACT_20649;REACT_22266;REACT_22365;REACT_24970;REACT_263952;REACT_264198;REACT_264245;REACT_264464;REACT_355252;REACT_355372;REACT_355469	ko04145;ko04510;ko04520;ko04530;ko04670;ko04745;ko04810;ko05100;ko05110;ko05130;ko05131;ko05410;ko05412;ko05414;ko05416	85	28	85601	375	41.7	5.48	236671	533.352	2.8459e-05	0.00016263	0.0001014	0.000691163	0.165519	0.931598	0.118288	0.931965	0.125345	0.95004	2.25078e-05	0.750881	0.895473	1.00039	0.422059	1.0198	0.000648114	0.806014	0.759178	1.01939	0.000122474	0.805696	5.35039e-05	0.790368		6.81123e+10	6.67901e+10	6.80854e+10	84505104896	6.34532e+10	1.13458e+10
P04406	Glyceraldehyde-3-phosphate dehydrogenase OS=Homo sapiens OX=9606 GN=GAPDH PE=1 SV=3	GAPDH	alcohol biosynthetic process;alcohol metabolic process;apoptosis;biological regulation;biosynthetic process;carbohydrate biosynthetic process;carbohydrate metabolic process;cell death;cellular biosynthetic process;cellular carbohydrate biosynthetic process;cellular carbohydrate metabolic process;cellular component organization;cellular component organization at cellular level;cellular component o…	binding;catalytic activity;coenzyme binding;cofactor binding;cytoskeletal protein binding;glyceraldehyde-3-phosphate dehydrogenase (NAD+) (phosphorylating) activity;identical protein binding;microtubule binding;NAD binding;NADP binding;nucleotide binding;oxidoreductase activity;oxidoreductase activity, acting on the aldehyde or oxo group of donors;oxidoreductase activity, acting on the aldehyde o…	cell part;cytoplasm;cytoplasmic part;cytoskeleton;cytosol;extracellular membrane-bounded organelle;extracellular organelle;extracellular region part;extracellular vesicular exosome;intracellular membrane-bounded organelle;intracellular non-membrane-bounded organelle;intracellular organelle;intracellular organelle part;intracellular part;lipid particle;macromolecular complex;membrane;membrane-boun…	alcohol metabolic process;biological regulation;biosynthetic process;carbohydrate metabolic process;cell death;cellular component organization;cellular metabolic process;cellular process;cytoskeleton organization;death;macromolecule metabolic process;macromolecule modification;metabolic process;organelle organization;peptidyl-amino acid modification;primary metabolic process;protein metabolic pro…	cell part;cytoplasm;cytoskeleton;cytosol;extracellular organelle;intracellular membrane-bounded organelle;intracellular non-membrane-bounded organelle;intracellular organelle;lipid particle;macromolecular complex;membrane;nucleus;organelle;plasma membrane;ribonucleoprotein complex;vesicle	Alzheimer's disease;Glycolysis / Gluconeogenesis	REACT_1383;REACT_1520	ko00010;ko05010	79	24	41832	335	36	8.46	193929	332.184	0.0086752	0.016038	0.0055279	0.0129474	0.651006	1.02416	0.010629	0.84528	0.165519	0.951147	0.371291	0.954042	0.000540714	0.825338	0.456596	0.928707	0.389269	0.931533	0.00897365	1.12524	0.0369538	1.12867	0.921789	1.00304		7.15244e+09	7.7015e+09	8.66607e+09	7678138304	7.32526e+09	1.27134e+09
P35579	Myosin-9 OS=Homo sapiens OX=9606 GN=MYH9 PE=1 SV=4	MYH9	actin cytoskeleton organization;actin cytoskeleton reorganization;actin filament-based movement;actin filament-based process;actomyosin structure organization;anatomical structure formation involved in morphogenesis;angiogenesis;axon guidance;biological adhesion;biological regulation;blood vessel endothelial cell migration;cell adhesion;cell cycle process;cell differentiation;cell migration;cell …	actin binding;actin filament binding;actin-dependent ATPase activity;adenyl nucleotide binding;adenyl ribonucleotide binding;ADP binding;ATP binding;ATPase activity;ATPase activity, coupled;binding;catalytic activity;cytoskeletal protein binding;hydrolase activity;hydrolase activity, acting on acid anhydrides;hydrolase activity, acting on acid anhydrides, in phosphorus-containing anhydrides;ident…	actin cytoskeleton;actin filament bundle;actomyosin;actomyosin contractile ring;adherens junction;anchoring junction;cell cortex part;cell division site part;cell junction;cell leading edge;cell part;cell projection;cell-cell adherens junction;cell-cell junction;cleavage furrow;contractile ring;cytoplasm;cytoplasmic part;cytoskeletal part;cytoskeleton;cytosol;extracellular membrane-bounded organe…	anatomical structure formation involved in morphogenesis;biological adhesion;biological regulation;cell adhesion;cell differentiation;cell motility;cellular component movement;cellular component organization;cellular membrane organization;cellular process;cytokinesis;cytoskeleton organization;developmental process;embryo development;establishment of localization;establishment or maintenance of ce…	cell leading edge;cell part;cell projection;cytoplasm;cytoskeleton;cytosol;extracellular organelle;intracellular membrane-bounded organelle;intracellular non-membrane-bounded organelle;intracellular organelle;macromolecular complex;membrane;nucleus;organelle;plasma membrane;protein complex;synapse;vesicle	Tight junction;Viral myocarditis	REACT_160086;REACT_19277;REACT_264548;REACT_355192;REACT_355303;REACT_355347;REACT_355542	ko04530;ko05416	71	180	31177	1960	226.4	5.6	104029	1819.4	0.00022202	0.000818479	0.0050476	0.012089	0.0424627	0.929301	0.0596931	0.876506	0.0187651	0.917383	5.35039e-05	0.614386	0.895479	0.943188	0.965071	0.987175	0.00165669	0.661127	0.872433	1.04664	0.00599015	0.700949	0.00288372	0.669716		1.06143e+10	1.07522e+10	1.12536e+10	16054828288	9.86386e+09	1.53606e+09
P06702	Protein S100-A9 OS=Homo sapiens OX=9606 GN=S100A9 PE=1 SV=1	S100A9	actin cytoskeleton organization;actin cytoskeleton reorganization;actin filament-based process;activation of caspase activity;autophagy;biological adhesion;biological regulation;catabolic process;cell adhesion;cell chemotaxis;cell communication;cell migration;cell motility;cell-cell adhesion;cell-cell signaling;cellular catabolic process;cellular component movement;cellular component organization…	antioxidant activity;arachidonic acid binding;binding;calcium ion binding;carboxylic acid binding;cation binding;cytoskeletal protein binding;fatty acid binding;icosanoid binding;icosatetraenoic acid binding;ion binding;lipid binding;metal ion binding;microtubule binding;molecular transducer activity;monocarboxylic acid binding;protein binding;RAGE receptor binding;receptor binding;signal transdu…	cell part;cytoplasmic part;cytoskeleton;cytosol;extracellular membrane-bounded organelle;extracellular organelle;extracellular region;extracellular region part;extracellular space;extracellular vesicular exosome;intracellular membrane-bounded organelle;intracellular non-membrane-bounded organelle;intracellular organelle;intracellular part;membrane;membrane-bounded organelle;membrane-bounded vesic…	autophagy;biological adhesion;biological regulation;catabolic process;cell adhesion;cell communication;cell motility;cell-cell signaling;cellular component movement;cellular component organization;cellular metabolic process;cellular process;cytokine production;cytoskeleton organization;immune system process;locomotion;macromolecule metabolic process;macromolecule modification;metabolic process;mu…	cell part;cytoskeleton;cytosol;extracellular organelle;extracellular region;extracellular space;intracellular membrane-bounded organelle;intracellular non-membrane-bounded organelle;intracellular organelle;membrane;nucleus;organelle;plasma membrane;vesicle				88	11	41715	114	13.2	6.13	98108.1	170.281	0.0035258	0.00787257	0.027454	0.0467059	0.118328	1.15825	0.000389175	1.35712	0.895479	0.935693	0.0142709	1.1806	0.0115544	1.1717	0.286602	0.807853	0.145122	1.0193	0.0147736	0.689472	0.573575	0.869933	0.119751	1.26174		31041363968	3.84245e+10	2.64926e+10	30453659840	3.59536e+10	6.09633e+09
P68032	Actin, alpha cardiac muscle 1 OS=Homo sapiens OX=9606 GN=ACTC1 PE=1 SV=1	ACTC1	actin cytoskeleton organization;actin filament organization;actin filament-based movement;actin filament-based process;actin-mediated cell contraction;actin-myosin filament sliding;actomyosin structure organization;anatomical structure formation involved in morphogenesis;anatomical structure morphogenesis;apoptosis;biological regulation;cardiac muscle contraction;cardiac muscle tissue morphogenes…	adenyl nucleotide binding;adenyl ribonucleotide binding;ATP binding;ATPase activity;binding;catalytic activity;cytoskeletal protein binding;hydrolase activity;hydrolase activity, acting on acid anhydrides;hydrolase activity, acting on acid anhydrides, in phosphorus-containing anhydrides;myosin binding;nucleoside-triphosphatase activity;nucleotide binding;protein binding;purine nucleotide binding;…	actin filament;actomyosin, actin part;adherens junction;anchoring junction;blood microparticle;cell junction;cell part;cell-substrate adherens junction;cell-substrate junction;contractile fiber part;cytoplasm;cytoplasmic part;cytoskeletal part;cytosol;extracellular membrane-bounded organelle;extracellular organelle;extracellular region part;extracellular space;extracellular vesicular exosome;foca…	anatomical structure formation involved in morphogenesis;anatomical structure morphogenesis;biological regulation;cell death;cellular component assembly;cellular component movement;cellular component organization;cellular process;circulatory system process;cytoskeleton organization;death;developmental process;metabolic process;multicellular organismal process;muscle contraction;organelle organiza…	cell part;cytoplasm;cytosol;extracellular organelle;extracellular space;macromolecular complex;membrane;organelle;protein complex;vesicle	Cardiac muscle contraction;Dilated cardiomyopathy;Hypertrophic cardiomyopathy (HCM)	REACT_16969	ko04260;ko05410;ko05414	51	18	41335	377	42	5.39	82100.3	204.305	0.0026435	0.00583289	0.021735	0.0386315	0.872432	0.974533	0.000197268	0.852885	0.0876573	0.883735	0.0223242	0.815681	0.00206869	0.875173	0.111585	0.906829	0.0547867	0.836996	0.140371	1.03617	0.246754	0.956378	0.246717	0.922992		4.8432e+09	5.34081e+09	5.53399e+09	5786407088	4.71986e+09	9.38825e+08
P08670	Vimentin OS=Homo sapiens OX=9606 GN=VIM PE=1 SV=4	VIM	actin filament-based movement;actin filament-based process;actin-mediated cell contraction;actin-myosin filament sliding;anatomical structure development;apoptosis;astrocyte development;astrocyte differentiation;Bergmann glial cell differentiation;biological regulation;cell death;cell development;cell differentiation;cellular component disassembly;cellular component disassembly at cellular level;…	binding;double-stranded RNA binding;glycoprotein binding;identical protein binding;nucleic acid binding;protein binding;protein C-terminus binding;RNA binding;scaffold protein binding;structural constituent of cytoskeleton;structural constituent of eye lens;structural molecule activity	adherens junction;anchoring junction;cell junction;cell leading edge;cell part;cell projection;cell-substrate adherens junction;cell-substrate junction;cytoplasm;cytoplasmic part;cytoskeletal part;cytoskeleton;cytosol;extracellular membrane-bounded organelle;extracellular organelle;extracellular region part;extracellular vesicular exosome;focal adhesion;intermediate filament;intermediate filament…	anatomical structure development;biological regulation;cell death;cell development;cell differentiation;cellular component disassembly;cellular component movement;cellular component organization;cellular process;cytoskeleton organization;death;developmental process;organelle organization;response to stimulus;signal transduction;viral reproduction	cell leading edge;cell part;cell projection;cytoplasm;cytoskeleton;cytosol;extracellular organelle;intracellular membrane-bounded organelle;intracellular non-membrane-bounded organelle;intracellular organelle;macromolecular complex;membrane;microbody;neuron projection;organelle;peroxisome;plasma membrane;protein complex;vesicle		REACT_13541;REACT_16969		89	57	27098	466	53.6	5.12	81143	543.524	0.0010862	0.0028013	0.0015055	0.00477081	0.225674	0.896411	0.000389176	0.812671	0.872433	0.98981	0.486819	1.09131	0.0424443	0.906583	0.342709	1.10419	0.104686	1.21742	0.00897365	1.21797	9.32385e-05	1.34287	0.304956	1.10254		14277934080	1.29307e+10	1.57492e+10	11728035328	1.27989e+10	3.76661e+09
P13796	Plastin-2 OS=Homo sapiens OX=9606 GN=LCP1 PE=1 SV=6	LCP1	actin cytoskeleton organization;actin filament bundle assembly;actin filament organization;actin filament-based process;anatomical structure morphogenesis;biological regulation;cell activation;cell activation involved in immune response;cell migration;cell motility;cellular component assembly;cellular component assembly at cellular level;cellular component disassembly;cellular component disassemb…	actin binding;actin filament binding;binding;calcium ion binding;cation binding;cytoskeletal protein binding;enzyme binding;GTPase binding;ion binding;metal ion binding;protein binding	actin cytoskeleton;actin filament;actin filament bundle;adherens junction;anchoring junction;cell junction;cell part;cell projection;cell projection membrane;cell projection part;cell-substrate adherens junction;cell-substrate junction;cytoplasm;cytoplasmic part;cytoskeletal part;cytoskeleton;cytosol;extracellular membrane-bounded organelle;extracellular organelle;extracellular region part;extrac…	anatomical structure morphogenesis;biological regulation;cell activation;cell motility;cellular component assembly;cellular component disassembly;cellular component movement;cellular component organization;cellular process;cytoskeleton organization;developmental process;extracellular matrix organization;extracellular structure organization;immune system process;locomotion;organelle organization;r…	cell part;cell projection;cytoplasm;cytoskeleton;cytosol;extracellular organelle;extracellular space;filopodium;intracellular non-membrane-bounded organelle;intracellular organelle;macromolecular complex;membrane;organelle;plasma membrane;protein complex;vesicle				89	51	25026	627	70.2	5.43	78796.4	585.86	0.0013403	0.0033225	0.00072471	0.0027456	0.589127	0.970704	0.00251279	0.851066	0.609417	0.949854	0.389269	1.08373	0.00977013	0.876752	0.609417	0.978521	0.104686	1.11644	0.00102142	1.11608	0.00131755	1.27338	0.0370038	1.14094		8.30445e+09	8.48674e+09	9.47184e+09	7438345904	8.06116e+09	1.41866e+09
Q9Y490	Talin-1 OS=Homo sapiens OX=9606 GN=TLN1 PE=1 SV=3	TLN1	actin cytoskeleton organization;actin filament-based process;axon guidance;biological adhesion;biological regulation;blood coagulation;cell activation;cell adhesion;cell junction assembly;cell junction organization;cell-cell adhesion;cell-cell junction assembly;cell-cell junction organization;cell-substrate junction assembly;cellular component assembly;cellular component assembly at cellular leve…	binding;cytoskeletal protein binding;integrin binding;LIM domain binding;protein binding;protein complex binding;protein domain specific binding;receptor binding;structural constituent of cytoskeleton;structural molecule activity;vinculin binding	adherens junction;anchoring junction;cell junction;cell part;cell projection;cell projection membrane;cell projection part;cell surface;cell-cell junction;cell-substrate adherens junction;cell-substrate junction;cytoplasm;cytoplasmic part;cytoskeletal part;cytosol;extracellular membrane-bounded organelle;extracellular organelle;extracellular region;extracellular region part;extracellular vesicula…	biological adhesion;biological regulation;cell activation;cell adhesion;cell junction organization;cellular component assembly;cellular component movement;cellular component organization;cellular metabolic process;cellular process;coagulation;cytoskeleton organization;establishment of localization;exocytosis;locomotion;macromolecule metabolic process;metabolic process;multicellular organismal pro…	cell part;cell projection;cell surface;cytoplasm;cytosol;extracellular organelle;extracellular region;membrane;microtubule organizing center;organelle;plasma membrane;vesicle	Focal adhesion	REACT_15381;REACT_15443;REACT_15523;REACT_18273;REACT_19279;REACT_20558;REACT_318	ko04510	81	165	18268	2541	269.6	6.07	69247.3	1789.36	0.000157	0.000591001	0.001144	0.0038607	0.0296302	0.813993	0.00755248	0.719356	0.492666	0.944436	0.000348627	0.323868	0.492642	0.883737	0.118308	1.16025	0.00288084	0.397876	0.0637447	1.31289	0.0171145	0.45022	0.000573708	0.342922		5.55895e+09	4.79116e+09	6.29028e+09	13971560752	4.52495e+09	1.41546e+09
P21333	Filamin-A OS=Homo sapiens OX=9606 GN=FLNA PE=1 SV=4	FLNA	actin crosslink formation;actin cytoskeleton organization;actin cytoskeleton reorganization;actin filament organization;actin filament-based process;anatomical structure formation involved in morphogenesis;anatomical structure morphogenesis;biological adhesion;biological regulation;biosynthetic process;blood coagulation;cAMP-mediated signaling;cell activation;cell adhesion;cell cycle process;cell…	actin binding;actin filament binding;binding;cytoskeletal protein binding;enzyme binding;Fc-gamma receptor I complex binding;glycoprotein binding;GTPase binding;identical protein binding;immunoglobulin receptor binding;molecular transducer activity;protein binding;protein dimerization activity;protein homodimerization activity;Rac GTPase binding;Ral GTPase binding;Ras GTPase binding;receptor bind…	actin cytoskeleton;actin filament;adherens junction;anchoring junction;cell body;cell cortex part;cell junction;cell part;cell projection part;cell-substrate adherens junction;cell-substrate junction;chromosomal part;cortical cytoskeleton;cytoplasm;cytoplasmic part;cytoskeletal part;cytoskeleton;cytosol;dendritic shaft;extracellular membrane-bounded organelle;extracellular organelle;extracellular…	anatomical structure formation involved in morphogenesis;anatomical structure morphogenesis;biological adhesion;biological regulation;biosynthetic process;cell activation;cell adhesion;cell junction organization;cell morphogenesis;cellular component assembly;cellular component morphogenesis;cellular component organization;cellular localization;cellular membrane organization;cellular metabolic pro…	cell body;cell part;cytoplasm;cytoskeleton;cytosol;extracellular organelle;extracellular region;intracellular membrane-bounded organelle;intracellular non-membrane-bounded organelle;intracellular organelle;macromolecular complex;membrane;neuronal cell body;nucleus;organelle;plasma membrane;protein complex;vesicle	Focal adhesion;MAPK signaling pathway	REACT_20649;REACT_23847;REACT_318;REACT_355347	ko04010;ko04510	69	145	20078	2647	280.6	6.06	69085.3	1571.98	1.069e-06	1.79706e-05	0.00037791	0.00170589	0.00755576	0.788833	3.49378e-07	0.618091	0.111585	0.86979	0.000448151	0.383844	0.0147736	0.78355	0.405382	1.10263	0.00731484	0.486597	0.000920525	1.40722	0.0592093	0.621015	0.00207547	0.441306		7.70791e+09	6.99049e+09	9.83716e+09	15840451520	6.08026e+09	2.09632e+09
P23528	Cofilin-1 OS=Homo sapiens OX=9606 GN=CFL1 PE=1 SV=3	CFL1	actin cytoskeleton organization;actin filament depolymerization;actin filament organization;actin filament-based process;actin polymerization or depolymerization;ameboidal cell migration;anatomical structure morphogenesis;axon guidance;biological regulation;blood coagulation;cell activation;cell cycle cytokinesis;cell cycle process;cell migration;cell motility;cell surface receptor linked signali…		adherens junction;anchoring junction;cell cortex part;cell junction;cell part;cell projection membrane;cell projection part;cell-cell junction;cell-substrate adherens junction;cell-substrate junction;cortical actin cytoskeleton;cortical cytoskeleton;cytoplasm;cytoplasmic part;cytoskeletal part;cytoskeleton;extracellular membrane-bounded organelle;extracellular organelle;extracellular region part;…	anatomical structure morphogenesis;biological regulation;cell activation;cell motility;cellular component disassembly;cellular component movement;cellular component organization;cellular metabolic process;cellular process;coagulation;cytokinesis;cytoskeleton organization;developmental process;establishment of localization;establishment or maintenance of cell polarity;exocytosis;immune system proc…	cell part;cytoplasm;cytoskeleton;extracellular organelle;extracellular space;intracellular membrane-bounded organelle;intracellular non-membrane-bounded organelle;intracellular organelle;membrane;nucleus;organelle;vesicle	Axon guidance;Fc gamma R-mediated phagocytosis;Regulation of actin cytoskeleton	REACT_160086;REACT_19236;REACT_263952;REACT_318	ko04360;ko04666;ko04810	80	20	19130	166	18.5	8.09	59079.7	202.343	0.00014856	0.000564611	0.0049314	0.0118647	0.781512	0.90054	3.70036e-06	0.655061	0.0773496	0.802242	0.00807189	0.670105	0.000389175	0.72741	0.313831	0.890846	0.0223242	0.744116	0.0368403	1.22468	0.336947	1.02297	0.111963	0.835291		2.23085e+09	2.50419e+09	3.06684e+09	2997990488	2.00897e+09	7.4362e+08
P05164	Myeloperoxidase OS=Homo sapiens OX=9606 GN=MPO PE=1 SV=1	MPO	aging;biological regulation;biosynthetic process;catabolic process;cellular catabolic process;cellular component organization;cellular component organization or biogenesis;cellular metabolic process;cellular process;cellular response to chemical stimulus;cellular response to hydrogen peroxide;cellular response to oxidative stress;cellular response to oxygen radical;cellular response to reactive o…	antioxidant activity;binding;carbohydrate binding;catalytic activity;cation binding;chromatin binding;glycosaminoglycan binding;heme binding;heparin binding;ion binding;iron ion binding;metal ion binding;oxidoreductase activity;oxidoreductase activity, acting on peroxide as acceptor;pattern binding;peroxidase activity;polysaccharide binding;tetrapyrrole binding;transition metal ion binding	azurophil granule;cell part;cytoplasmic membrane-bounded vesicle;cytoplasmic part;cytoplasmic vesicle;extracellular membrane-bounded organelle;extracellular organelle;extracellular region part;extracellular space;extracellular vesicular exosome;intracellular membrane-bounded organelle;intracellular organelle;intracellular part;lysosome;lytic vacuole;membrane-bounded organelle;membrane-bounded ves…	aging;biological regulation;biosynthetic process;catabolic process;cellular component organization;cellular metabolic process;cellular process;developmental process;immune system process;metabolic process;multicellular organismal process;multi-organism process;response to abiotic stimulus;response to biotic stimulus;response to chemical stimulus;response to external stimulus;response to extracell…	cell part;cytoplasmic membrane-bounded vesicle;extracellular organelle;extracellular space;intracellular membrane-bounded organelle;intracellular organelle;lysosome;mitochondrion;nucleus;organelle;vacuole;vesicle	Phagosome		ko04145	58	47	16552	745	83.8	8.97	54986.6	556.063	7.5819e-06	6.38461e-05	0.00050129	0.00207148	0.0455184	1.26286	5.62665e-06	2.25265	0.0725788	1.23019	0.00185432	1.59214	0.0001234	1.78377	0.569155	0.974131	0.03407	1.26074	0.00102142	0.546108	0.00619379	0.706784	0.0204741	1.29422		1.12956e+10	1.15955e+10	6.33242e+09	8959482656	1.42647e+10	3.67145e+09
P02788	Lactotransferrin OS=Homo sapiens OX=9606 GN=LTF PE=1 SV=6	LTF	anatomical structure homeostasis;anatomical structure morphogenesis;antibacterial humoral response;antifungal humoral response;antimicrobial humoral response;biological regulation;biosynthetic process;bone morphogenesis;cation homeostasis;cellular biosynthetic process;cellular cation homeostasis;cellular chemical homeostasis;cellular component organization;cellular component organization at cellu…	binding;carbohydrate binding;catalytic activity;cation binding;DNA binding;endopeptidase activity;enzyme activator activity;enzyme regulator activity;glycosaminoglycan binding;heparin binding;hydrolase activity;ion binding;iron ion binding;kinase activator activity;kinase regulator activity;metal ion binding;nucleic acid binding;pattern binding;peptidase activity;peptidase activity, acting on L-a…	cell part;cytoplasm;cytoplasmic membrane-bounded vesicle;cytoplasmic membrane-bounded vesicle lumen;cytoplasmic part;cytoplasmic vesicle;cytoplasmic vesicle part;endocytic vesicle lumen;extracellular membrane-bounded organelle;extracellular organelle;extracellular region;extracellular region part;extracellular space;extracellular vesicular exosome;intracellular membrane-bounded organelle;intracel…	anatomical structure morphogenesis;biological regulation;biosynthetic process;cellular component organization;cellular homeostasis;cellular ion homeostasis;cellular metabolic process;cellular nitrogen compound metabolic process;cellular process;developmental process;establishment of localization;homeostatic process;immune system process;interspecies interaction between organisms;ion transport;mac…	cell part;cytoplasm;cytoplasmic membrane-bounded vesicle;extracellular organelle;extracellular region;extracellular space;intracellular membrane-bounded organelle;intracellular organelle;nucleus;organelle;vesicle		REACT_121118;REACT_121256;REACT_75925		82	65	20566	710	78.1	8.12	54307	632.832	2.23e-08	2.00815e-06	1.45e-06	5.49001e-05	0.0125575	1.9256	2.56293e-07	8.06033	0.125345	1.4216	0.00258434	2.55411	1.16737e-06	4.18588	0.609417	0.738263	0.0685726	1.3264	1.27248e-05	0.17637	0.00598664	0.316874	0.03407	1.79664		8.94403e+09	1.2115e+10	2.13671e+09	6743098960	1.72226e+10	3.81699e+09
P06733	Alpha-enolase OS=Homo sapiens OX=9606 GN=ENO1 PE=1 SV=2	ENO1	alcohol biosynthetic process;alcohol metabolic process;biological regulation;biosynthetic process;carbohydrate biosynthetic process;carbohydrate metabolic process;cellular biosynthetic process;cellular carbohydrate biosynthetic process;cellular carbohydrate metabolic process;cellular macromolecule biosynthetic process;cellular macromolecule metabolic process;cellular metabolic process;cellular ni…	binding;carbon-oxygen lyase activity;catalytic activity;cation binding;DNA binding;enzyme binding;GTPase binding;hydro-lyase activity;ion binding;lyase activity;magnesium ion binding;metal ion binding;nucleic acid binding;nucleic acid binding transcription factor activity;phosphopyruvate hydratase activity;protein binding;protein binding transcription factor activity;sequence-specific DNA binding…	cell part;contractile fiber part;cytoplasm;cytoplasmic part;cytosol;cytosolic part;extracellular membrane-bounded organelle;extracellular organelle;extracellular region part;extracellular space;extracellular vesicular exosome;intracellular membrane-bounded organelle;intracellular organelle;intracellular part;M band;macromolecular complex;membrane;membrane-bounded organelle;membrane-bounded vesicl…	alcohol metabolic process;biological regulation;biosynthetic process;carbohydrate metabolic process;cellular metabolic process;cellular nitrogen compound metabolic process;cellular process;macromolecule metabolic process;metabolic process;multi-organism process;nitrogen compound metabolic process;nucleobase-containing compound metabolic process;primary metabolic process;response to biotic stimulu…	cell part;cytoplasm;cytosol;extracellular organelle;extracellular space;intracellular membrane-bounded organelle;intracellular organelle;macromolecular complex;membrane;nucleus;organelle;plasma membrane;protein complex;vesicle	Glycolysis / Gluconeogenesis;Methane metabolism;RNA degradation	REACT_1383;REACT_1520	ko00010;ko00680;ko03018	77	34	19300	434	47.1	7.39	50384.4	373.155	5.5101e-05	0.00026852	2.47e-05	0.00027226	0.67206	0.992927	0.000828931	0.79705	0.0596931	0.918126	0.666853	0.973714	2.79429e-05	0.802727	0.342709	0.924666	0.868499	0.98065	0.00024821	1.15191	0.000208364	1.22165	0.233464	1.06055		7.58857e+09	8.20682e+09	9.45348e+09	7738304096	7.53489e+09	1.18638e+09
P14618	Pyruvate kinase PKM OS=Homo sapiens OX=9606 GN=PKM PE=1 SV=4	PKM	alcohol metabolic process;carbohydrate metabolic process;cell death;cellular carbohydrate metabolic process;cellular metabolic process;cellular process;death;glucose metabolic process;hexose metabolic process;metabolic process;monosaccharide metabolic process;primary metabolic process;programmed cell death;small molecule metabolic process	adenyl nucleotide binding;adenyl ribonucleotide binding;alkali metal ion binding;antigen binding;ATP binding;binding;catalytic activity;cation binding;ion binding;kinase activity;magnesium ion binding;metal ion binding;MHC class II protein complex binding;MHC protein complex binding;nucleotide binding;phosphotransferase activity, alcohol group as acceptor;potassium ion binding;purine nucleotide b…	cell part;cell projection;cilium;cytoplasm;cytoplasmic part;cytosol;extracellular matrix;extracellular membrane-bounded organelle;extracellular organelle;extracellular region part;extracellular vesicular exosome;intracellular membrane-bounded organelle;intracellular organelle;intracellular part;membrane;membrane-bounded organelle;membrane-bounded vesicle;mitochondrion;nucleus;organelle;plasma mem…	alcohol metabolic process;carbohydrate metabolic process;cell death;cellular metabolic process;cellular process;death;metabolic process;primary metabolic process;small molecule metabolic process	cell part;cell projection;cilium;cytoplasm;cytosol;extracellular matrix;extracellular organelle;intracellular membrane-bounded organelle;intracellular organelle;membrane;mitochondrion;nucleus;organelle;plasma membrane;vesicle	Carbon fixation in photosynthetic organisms;Glycolysis / Gluconeogenesis;Purine metabolism;Pyruvate metabolism;Type II diabetes mellitus	REACT_1383	ko00010;ko00230;ko00620;ko00710;ko04930	74	41	15765	531	57.9	7.84	49777.7	478.503	0.00029605	0.00102284	0.00097588	0.00344578	0.456596	0.952415	0.00017565	0.744847	0.105167	0.911767	0.0737579	0.832435	0.000278084	0.782061	0.273604	0.95732	0.0977907	0.874026	0.000745852	1.2241	0.260757	1.11759	0.136335	0.912992		3.89963e+09	4073488384	4.98635e+09	4461692720	3.71407e+09	8.8508e+08
P68104	Elongation factor 1-alpha 1 OS=Homo sapiens OX=9606 GN=EEF1A1 PE=1 SV=1	EEF1A1	biological regulation;biosynthetic process;cellular biosynthetic process;cellular macromolecule biosynthetic process;cellular macromolecule metabolic process;cellular metabolic process;cellular nitrogen compound metabolic process;cellular process;cellular protein metabolic process;cellular response to chemical stimulus;cellular response to endogenous stimulus;cellular response to epidermal growth…	binding;catalytic activity;enzyme binding;GTP binding;GTPase activity;guanyl nucleotide binding;guanyl ribonucleotide binding;hydrolase activity;hydrolase activity, acting on acid anhydrides;hydrolase activity, acting on acid anhydrides, in phosphorus-containing anhydrides;kinase binding;nucleic acid binding;nucleoside-triphosphatase activity;nucleotide binding;protein binding;protein kinase bind…	cell cortex part;cell part;cell projection membrane;cell projection part;cortical actin cytoskeleton;cortical cytoskeleton;cytoplasm;cytoplasmic part;cytoskeletal part;cytoskeleton;cytosol;eukaryotic translation elongation factor 1 complex;extracellular membrane-bounded organelle;extracellular organelle;extracellular region part;extracellular space;extracellular vesicular exosome;intracellular me…	biological regulation;biosynthetic process;cellular metabolic process;cellular nitrogen compound metabolic process;cellular process;macromolecule metabolic process;metabolic process;nitrogen compound metabolic process;nucleobase-containing compound metabolic process;primary metabolic process;protein metabolic process;response to chemical stimulus;response to endogenous stimulus;response to stimul…	cell part;cytoplasm;cytoskeleton;cytosol;extracellular organelle;extracellular space;intracellular membrane-bounded organelle;intracellular non-membrane-bounded organelle;intracellular organelle;macromolecular complex;membrane;nucleolus;nucleus;organelle;protein complex;vesicle	RNA transport	REACT_1404;REACT_1477;REACT_264071	ko03013	50	16	14441	462	50.1	9.01	49244	152.067	4.9145e-07	1.0978e-05	1.27e-06	5.21297e-05	0.165547	0.866402	2.41564e-06	0.637255	0.225674	0.877399	0.304651	0.892782	3.21265e-06	0.735519	0.872433	1.01269	1	1.03045	3.17664e-05	1.37684	9.11338e-06	1.40098	0.740692	1.01753		2.30157e+09	2.27272e+09	3.12918e+09	2233563644	1.99408e+09	4.52243e+08
Q09666	Neuroblast differentiation-associated protein AHNAK OS=Homo sapiens OX=9606 GN=AHNAK PE=1 SV=2	AHNAK	biological regulation;cellular component assembly;cellular component organization;cellular component organization or biogenesis;macromolecular complex assembly;macromolecular complex subunit organization;protein complex assembly;protein complex subunit organization;protein oligomerization;regulation of biological process;regulation of cellular metabolic process;regulation of cellular process;regu…		actin cytoskeleton;adherens junction;anchoring junction;cell junction;cell part;cell-cell contact zone;cell-cell junction;cell-substrate adherens junction;cell-substrate junction;contractile fiber part;costamere;cytoplasm;cytoplasmic part;cytoskeleton;cytosol;extracellular membrane-bounded organelle;extracellular organelle;extracellular region part;extracellular vesicular exosome;focal adhesion;i…	biological regulation;cellular component assembly;cellular component organization;macromolecular complex assembly;protein complex assembly	cell part;cytoplasm;cytoskeleton;cytosol;extracellular organelle;intracellular membrane-bounded organelle;intracellular non-membrane-bounded organelle;intracellular organelle;membrane;nucleus;organelle;plasma membrane;vesicle				72	250	15058	5890	628.7	6.15	41315.5	1692.53	4.82e-06	4.77001e-05	2.9e-06	8.42479e-05	0.0275108	0.827978	0.0455066	0.816737	0.737069	0.977601	0.0020734	1.52993	0.988354	0.986423	0.0487654	1.18071	7.8138e-06	1.84779	0.0773333	1.19696	5.71811e-06	1.87322	0.00117537	1.56498		7.51584e+09	6.36553e+09	7.61929e+09	4067475088	6.22295e+09	1.10456e+09
P07437	Tubulin beta chain OS=Homo sapiens OX=9606 GN=TUBB PE=1 SV=2	TUBB	biological regulation;cell cycle;cell cycle process;cell division;cell killing;cellular component assembly;cellular component assembly at cellular level;cellular component movement;cellular component organization;cellular component organization at cellular level;cellular component organization or biogenesis;cellular component organization or biogenesis at cellular level;cellular macromolecular co…	binding;catalytic activity;enzyme binding;GTP binding;GTPase activity;guanyl nucleotide binding;guanyl ribonucleotide binding;hydrolase activity;hydrolase activity, acting on acid anhydrides;hydrolase activity, acting on acid anhydrides, in phosphorus-containing anhydrides;MHC class I protein binding;MHC protein binding;nucleoside-triphosphatase activity;nucleotide binding;protein binding;purine …	cell body;cell part;cytoplasmic part;cytoskeletal part;cytoskeleton;cytosol;extracellular membrane-bounded organelle;extracellular organelle;extracellular region part;extracellular vesicular exosome;intracellular membrane-bounded organelle;intracellular non-membrane-bounded organelle;intracellular organelle;intracellular organelle part;intracellular part;macromolecular complex;membrane-bounded or…	biological regulation;cell cycle;cell division;cell killing;cellular component assembly;cellular component movement;cellular component organization;cellular macromolecular complex assembly;cellular process;cytoskeleton organization;cytoskeleton-dependent intracellular transport;establishment of localization;immune system process;macromolecular complex assembly;mitotic cell cycle;organelle assembl…	cell body;cell part;cytoskeleton;cytosol;extracellular organelle;intracellular membrane-bounded organelle;intracellular non-membrane-bounded organelle;intracellular organelle;macromolecular complex;nucleus;organelle;protein complex;vesicle	Gap junction;Pathogenic Escherichia coli infection;Phagosome	REACT_15296;REACT_15364;REACT_15451;REACT_160315;REACT_267965	ko04145;ko04540;ko05130	73	26	9397	444	49.6	4.89	36428.5	337.031	1.1909e-06	1.87986e-05	2.11e-05	0.000248782	0.389104	0.873738	8.67714e-07	0.554189	0.422059	0.895348	0.00488363	0.614741	1.11294e-05	0.634273	0.988355	1.02473	0.0243416	0.703576	3.60836e-05	1.6156	0.81669	1.10926	0.00980937	0.686595		4.77418e+08	4.65895e+08	7.52701e+08	678558720	4.17138e+08	1.54762e+08
P29401	Transketolase OS=Homo sapiens OX=9606 GN=TKT PE=1 SV=3	TKT	alcohol biosynthetic process;alcohol catabolic process;alcohol metabolic process;aldehyde biosynthetic process;biological regulation;biosynthetic process;carbohydrate biosynthetic process;carbohydrate catabolic process;carbohydrate metabolic process;catabolic process;cellular aldehyde metabolic process;cellular biosynthetic process;cellular carbohydrate biosynthetic process;cellular carbohydrate …	binding;catalytic activity;cation binding;cofactor binding;identical protein binding;ion binding;metal ion binding;protein binding;protein dimerization activity;protein homodimerization activity;transferase activity;transferase activity, transferring aldehyde or ketonic groups;transketolase activity	cell part;cytoplasmic part;cytosol;extracellular membrane-bounded organelle;extracellular organelle;extracellular region part;extracellular vesicular exosome;intracellular membrane-bounded organelle;intracellular organelle;intracellular organelle part;intracellular part;membrane-bounded organelle;membrane-bounded vesicle;microbody;nuclear part;nucleoplasm;nucleus;organelle;organelle part;peroxiso…	alcohol metabolic process;biological regulation;biosynthetic process;carbohydrate metabolic process;catabolic process;cellular aldehyde metabolic process;cellular metabolic process;cellular nitrogen compound metabolic process;cellular process;cofactor metabolic process;energy reserve metabolic process;generation of precursor metabolites and energy;heterocycle metabolic process;metabolic process;n…	cell part;cytosol;extracellular organelle;intracellular membrane-bounded organelle;intracellular organelle;microbody;nucleoplasm;nucleus;organelle;peroxisome;vesicle	Biosynthesis of ansamycins;Carbon fixation in photosynthetic organisms;Pentose phosphate pathway	REACT_1859;REACT_939	ko00030;ko00710;ko01051	70	39	10643	623	67.8	7.66	34424.4	390.326	0.21426	0.253848	0.15663	0.199424	0.0990457	1.08884	0.91861	1.01138	0.804015	0.975617	0.260229	1.09848	0.0455066	0.928861	0.0773496	0.896018	0.868499	1.00885	0.941815	0.964641	0.246469	1.08612	0.185513	1.12593		3.91264e+09	4.3667e+09	4.2123e+09	3878307088	4.26023e+09	8.18734e+08
P05109	Protein S100-A8 OS=Homo sapiens OX=9606 GN=S100A8 PE=1 SV=1	S100A8	activation of caspase activity;acute inflammatory response;autophagy;biological adhesion;biological regulation;catabolic process;cell adhesion;cell chemotaxis;cell migration;cell motility;cell-cell adhesion;cellular catabolic process;cellular component movement;cellular macromolecule metabolic process;cellular metabolic process;cellular process;cellular protein metabolic process;cellular response…	arachidonic acid binding;binding;calcium ion binding;carboxylic acid binding;cation binding;cytoskeletal protein binding;fatty acid binding;icosanoid binding;icosatetraenoic acid binding;ion binding;lipid binding;metal ion binding;microtubule binding;monocarboxylic acid binding;protein binding;RAGE receptor binding;receptor binding;Toll-like receptor 4 binding;Toll-like receptor binding;transitio…	cell part;cytoplasmic part;cytoskeleton;cytosol;extracellular membrane-bounded organelle;extracellular organelle;extracellular region;extracellular region part;extracellular space;extracellular vesicular exosome;intracellular membrane-bounded organelle;intracellular non-membrane-bounded organelle;intracellular organelle;intracellular part;membrane;membrane-bounded organelle;membrane-bounded vesic…	autophagy;biological adhesion;biological regulation;catabolic process;cell adhesion;cell motility;cellular component movement;cellular metabolic process;cellular process;cytokine production;immune system process;locomotion;macromolecule metabolic process;macromolecule modification;metabolic process;multicellular organismal process;multi-organism process;peptidyl-amino acid modification;primary me…	cell part;cytoskeleton;cytosol;extracellular organelle;extracellular region;extracellular space;intracellular membrane-bounded organelle;intracellular non-membrane-bounded organelle;intracellular organelle;membrane;nucleus;organelle;plasma membrane;vesicle				100	17	17226	93	10.8	7.03	31260.4	133.041	0.0031869	0.00682353	0.014584	0.0277647	0.0990623	1.10574	0.0015361	1.31218	0.67206	0.970694	0.0171188	1.19585	0.0115544	1.1867	0.405382	0.877869	0.145122	1.08149	0.00633651	0.739758	0.529751	0.911344	0.0591587	1.23195		2.57699e+10	2.93551e+10	21715650560	23828167296	28494813184	5.63916e+09
P68371	Tubulin beta-4B chain OS=Homo sapiens OX=9606 GN=TUBB4B PE=1 SV=1	TUBB4B	biological regulation;cell cycle;cell cycle process;cell killing;cellular component assembly;cellular component assembly at cellular level;cellular component movement;cellular component organization;cellular component organization at cellular level;cellular component organization or biogenesis;cellular component organization or biogenesis at cellular level;cellular macromolecular complex assembly…	binding;catalytic activity;double-stranded RNA binding;GTP binding;GTPase activity;guanyl nucleotide binding;guanyl ribonucleotide binding;hydrolase activity;hydrolase activity, acting on acid anhydrides;hydrolase activity, acting on acid anhydrides, in phosphorus-containing anhydrides;MHC class I protein binding;MHC protein binding;nucleic acid binding;nucleoside-triphosphatase activity;nucleoti…	cell part;cytoplasmic part;cytoskeletal part;cytoskeleton;cytosol;extracellular membrane-bounded organelle;extracellular organelle;extracellular region part;extracellular vesicular exosome;intracellular membrane-bounded organelle;intracellular non-membrane-bounded organelle;intracellular organelle;intracellular organelle part;intracellular part;macromolecular complex;membrane-bounded organelle;me…	biological regulation;cell cycle;cell killing;cellular component assembly;cellular component movement;cellular component organization;cellular macromolecular complex assembly;cellular metabolic process;cellular process;cytoskeleton organization;immune system process;macromolecular complex assembly;macromolecule metabolic process;metabolic process;mitotic cell cycle;organelle assembly;organelle or…	cell part;cytoskeleton;cytosol;extracellular organelle;intracellular membrane-bounded organelle;intracellular non-membrane-bounded organelle;intracellular organelle;macromolecular complex;nucleus;organelle;protein complex;vesicle	Gap junction;Pathogenic Escherichia coli infection;Phagosome	REACT_11039;REACT_121399;REACT_147867;REACT_150425;REACT_150471;REACT_15296;REACT_15364;REACT_15451;REACT_15510;REACT_160315;REACT_16936;REACT_16956;REACT_16967;REACT_22365;REACT_25201;REACT_267965;REACT_268024;REACT_268265;REACT_268323;REACT_355252;REACT_355469;REACT_682;REACT_9509	ko04145;ko04540;ko05130	73	26	7798	445	49.8	4.89	30671.7	314.679	9.8689e-07	1.85955e-05	1.72e-05	0.00022282	0.0773496	0.875707	2.0921e-06	0.624098	0.174606	0.886192	0.00889835	0.699588	2.09209e-06	0.712679	0.988355	1.01197	0.0313694	0.798884	5.95862e-05	1.41996	0.289318	1.12096	0.0434368	0.789432		2.02136e+09	1.99745e+09	2.83629e+09	2530235752	1.77012e+09	4.19449e+08
P68366	Tubulin alpha-4A chain OS=Homo sapiens OX=9606 GN=TUBA4A PE=1 SV=1	TUBA4A	biological regulation;blood coagulation;cell activation;cell cycle;cell cycle process;cellular component assembly;cellular component assembly at cellular level;cellular component organization;cellular component organization at cellular level;cellular component organization or biogenesis;cellular component organization or biogenesis at cellular level;cellular macromolecular complex assembly;cellul…	binding;catalytic activity;GTP binding;GTPase activity;guanyl nucleotide binding;guanyl ribonucleotide binding;hydrolase activity;hydrolase activity, acting on acid anhydrides;hydrolase activity, acting on acid anhydrides, in phosphorus-containing anhydrides;nucleoside-triphosphatase activity;nucleotide binding;purine nucleotide binding;purine ribonucleoside triphosphate binding;purine ribonucleo…	cell part;cytoplasmic part;cytoskeletal part;cytosol;extracellular membrane-bounded organelle;extracellular organelle;extracellular region;extracellular region part;extracellular vesicular exosome;intracellular organelle part;intracellular part;macromolecular complex;membrane-bounded organelle;membrane-bounded vesicle;microtubule;organelle;organelle part;protein complex;vesicle	biological regulation;cell activation;cell cycle;cellular component assembly;cellular component organization;cellular macromolecular complex assembly;cellular metabolic process;cellular process;coagulation;establishment of localization;exocytosis;macromolecular complex assembly;macromolecule metabolic process;metabolic process;mitotic cell cycle;multicellular organismal process;organelle organiza…	cell part;cytosol;extracellular organelle;extracellular region;macromolecular complex;organelle;protein complex;vesicle	Gap junction;Pathogenic Escherichia coli infection;Phagosome	REACT_11039;REACT_121399;REACT_147867;REACT_150425;REACT_150471;REACT_15296;REACT_15364;REACT_15451;REACT_15510;REACT_160315;REACT_16936;REACT_16956;REACT_16967;REACT_22365;REACT_25201;REACT_267965;REACT_268024;REACT_268265;REACT_268323;REACT_318;REACT_355252;REACT_355469;REACT_682;REACT_9509	ko04145;ko04540;ko05130	59	23	11013	448	49.9	5.06	30322	229.822	0.00027026	0.000903281	0.00074756	0.00281048	0.204096	0.863468	0.00102143	0.677697	0.849494	1.00775	0.00598895	0.529706	0.00755247	0.784854	0.18406	1.1671	0.0156379	0.613463	0.00102142	1.48702	0.145112	0.781626	0.00662873	0.525632		3.85965e+08	3.30706e+08	4.91766e+08	629157799	3.33269e+08	1.51993e+08
Q562R1	Beta-actin-like protein 2 OS=Homo sapiens OX=9606 GN=ACTBL2 PE=1 SV=2	ACTBL2		adenyl nucleotide binding;adenyl ribonucleotide binding;ATP binding;binding;nucleotide binding;purine nucleotide binding;purine ribonucleoside triphosphate binding;purine ribonucleotide binding;ribonucleotide binding	cell part;cytoplasm;cytoskeleton;extracellular membrane-bounded organelle;extracellular organelle;extracellular region part;extracellular space;extracellular vesicular exosome;intracellular non-membrane-bounded organelle;intracellular organelle;intracellular part;membrane-bounded organelle;membrane-bounded vesicle;non-membrane-bounded organelle;organelle;vesicle		cell part;cytoplasm;cytoskeleton;extracellular organelle;extracellular space;intracellular non-membrane-bounded organelle;intracellular organelle;organelle;vesicle				42	13	22124	376	42	5.59	28275.3	115.399	0.39443	0.43495	0.26578	0.312823	0.30001	0.847031	0.609398	1.10636	0.941818	0.949691	0.320517	0.779374	0.0931941	1.30616	0.405382	1.1212	0.894627	0.920124	0.672043	0.85839	0.0912517	0.704447	0.246471	0.82066		2.21344e+07	1.97417e+07	1.69461e+07	2.40559e+07	1.87485e+07	9.46778e+06
O60814	Histone H2B type 1-K OS=Homo sapiens OX=9606 GN=HIST1H2BK PE=1 SV=3	HIST1H2BK	antibacterial humoral response;antimicrobial humoral response;cellular component assembly;cellular component assembly at cellular level;cellular component organization;cellular component organization at cellular level;cellular component organization or biogenesis;cellular component organization or biogenesis at cellular level;cellular macromolecular complex assembly;cellular macromolecular comple…	binding;DNA binding;nucleic acid binding	cell part;chromosomal part;extracellular region part;extracellular space;intracellular membrane-bounded organelle;intracellular organelle;intracellular organelle part;intracellular part;macromolecular complex;membrane-bounded organelle;nuclear chromosome part;nuclear nucleosome;nuclear part;nucleoplasm;nucleosome;nucleus;organelle;organelle part;protein-DNA complex	cellular component assembly;cellular component organization;cellular macromolecular complex assembly;cellular process;chromatin organization;chromosome organization;immune system process;macromolecular complex assembly;multi-organism process;organelle organization;response to biotic stimulus;response to stimulus;response to stress	cell part;extracellular space;intracellular membrane-bounded organelle;intracellular organelle;macromolecular complex;nucleoplasm;nucleosome;nucleus;organelle	Systemic lupus erythematosus	REACT_169168;REACT_169185;REACT_169436;REACT_2204;REACT_22186;REACT_2232;REACT_263923;REACT_263965;REACT_264242;REACT_264245;REACT_264303;REACT_264352;REACT_264541;REACT_268237;REACT_268530;REACT_27271;REACT_355391;REACT_75792;REACT_75925;REACT_7963	ko05322	63	12	12899	126	13.9	10.32	27258.8	90.147	0.000126	0.000521062	0.0003539	0.001625	0.439132	1.03187	0.010629	1.18841	0.342709	1.08644	0.000208369	1.65333	0.0558309	1.15171	0.456596	1.05289	0.00050732	1.60227	0.474418	0.914195	0.0016571	1.3912	0.000648114	1.52178		1.32793e+10	1.26123e+10	1.15301e+10	8287840832	1.37025e+10	3.33023e+09
Q9BQE3	Tubulin alpha-1C chain OS=Homo sapiens OX=9606 GN=TUBA1C PE=1 SV=1	TUBA1C	cell division;cellular component assembly;cellular component assembly at cellular level;cellular component organization;cellular component organization at cellular level;cellular component organization or biogenesis;cellular component organization or biogenesis at cellular level;cellular macromolecular complex assembly;cellular macromolecular complex subunit organization;cellular macromolecule me…	binding;catalytic activity;GTP binding;GTPase activity;guanyl nucleotide binding;guanyl ribonucleotide binding;hydrolase activity;hydrolase activity, acting on acid anhydrides;hydrolase activity, acting on acid anhydrides, in phosphorus-containing anhydrides;nucleoside-triphosphatase activity;nucleotide binding;purine nucleotide binding;purine ribonucleoside triphosphate binding;purine ribonucleo…	cell part;cytoplasmic microtubule;cytoplasmic part;cytoskeletal part;intracellular membrane-bounded organelle;intracellular organelle;intracellular organelle part;intracellular part;macromolecular complex;membrane-bounded organelle;microtubule;nucleus;organelle;organelle part;protein complex;vesicle	cell division;cellular component assembly;cellular component organization;cellular macromolecular complex assembly;cellular metabolic process;cellular process;cytoskeleton-dependent intracellular transport;establishment of localization;macromolecular complex assembly;macromolecule metabolic process;metabolic process;primary metabolic process;protein complex assembly;protein folding;protein metabo…	cell part;intracellular membrane-bounded organelle;intracellular organelle;macromolecular complex;nucleus;organelle;protein complex;vesicle	Gap junction;Pathogenic Escherichia coli infection;Phagosome	REACT_11039;REACT_121399;REACT_147867;REACT_150425;REACT_150471;REACT_15510;REACT_16936;REACT_16956;REACT_16967;REACT_22365;REACT_25201;REACT_268024;REACT_268265;REACT_268323;REACT_355252;REACT_355469;REACT_682;REACT_9509	ko04145;ko04540;ko05130	66	23	9508	449	49.9	5.1	27213.8	216.988	0.020685	0.0358793	0.025717	0.0441955	0.758111	0.538793	0.11088	0.807962	0.146551	0.840253	0.0140337	0.516647	0.13194	1.49958	0.080964	1.55951	0.0153843	0.958896	0.941703	1.03997	0.0546177	0.639445	0.0336657	0.614871		7.89219e+06	5.06069e+06	5.26295e+06	8.2305e+06	4.25226e+06	1.7653e+07
P26038	Moesin OS=Homo sapiens OX=9606 GN=MSN PE=1 SV=3	MSN	anatomical structure development;biological adhesion;biological regulation;cell adhesion;cell development;cell migration;cell motility;cell-cell adhesion;cellular component movement;cellular developmental process;cellular process;developmental process;endothelial cell development;epithelial cell development;establishment of endothelial barrier;immune system process;leukocyte cell-cell adhesion;le…	binding;cell adhesion molecule binding;double-stranded RNA binding;enzyme binding;kinase binding;nucleic acid binding;protein binding;protein kinase binding;receptor binding;RNA binding;structural constituent of cytoskeleton;structural molecule activity	adherens junction;anchoring junction;apical part of cell;apical plasma membrane;basolateral plasma membrane;blood microparticle;cell junction;cell part;cell periphery;cell projection;cell projection membrane;cell projection part;cell-substrate adherens junction;cell-substrate junction;cytoplasm;cytoskeleton;extracellular membrane-bounded organelle;extracellular organelle;extracellular region part…	anatomical structure development;biological adhesion;biological regulation;cell adhesion;cell development;cell motility;cellular component movement;cellular process;developmental process;immune system process;locomotion;membrane docking	apical part of cell;cell part;cell projection;cytoplasm;cytoskeleton;extracellular organelle;extracellular space;filopodium;intracellular membrane-bounded organelle;intracellular non-membrane-bounded organelle;intracellular organelle;membrane;microvillus;nucleus;organelle;plasma membrane;vesicle	Leukocyte transendothelial migration;Measles;Regulation of actin cytoskeleton	REACT_22365	ko04670;ko04810;ko05162	78	60	8983	577	67.8	6.4	27153.4	470.108	0.0091056	0.016677	0.014585	0.0277758	0.273604	0.936065	0.00897366	0.853466	0.034293	0.891055	0.691104	0.987577	0.0558309	0.911759	0.30001	0.951915	0.426778	1.05503	0.118288	1.04404	0.00165565	1.15714	0.0591114	1.10832		4.87163e+09	5.11771e+09	5.34311e+09	4617526976	4.56016e+09	9.01046e+08
Q71U36	Tubulin alpha-1A chain OS=Homo sapiens OX=9606 GN=TUBA1A PE=1 SV=1	TUBA1A	cell cycle;cell cycle process;cell division;cellular component assembly;cellular component assembly at cellular level;cellular component organization;cellular component organization at cellular level;cellular component organization or biogenesis;cellular component organization or biogenesis at cellular level;cellular macromolecular complex assembly;cellular macromolecular complex subunit organiza…	binding;catalytic activity;GTP binding;GTPase activity;guanyl nucleotide binding;guanyl ribonucleotide binding;hydrolase activity;hydrolase activity, acting on acid anhydrides;hydrolase activity, acting on acid anhydrides, in phosphorus-containing anhydrides;nucleoside-triphosphatase activity;nucleotide binding;purine nucleotide binding;purine ribonucleoside triphosphate binding;purine ribonucleo…	cell part;cytoplasmic microtubule;cytoplasmic part;cytoskeletal part;cytosol;endosome;extracellular membrane-bounded organelle;extracellular organelle;extracellular region part;extracellular vesicular exosome;intracellular membrane-bounded organelle;intracellular organelle;intracellular organelle part;intracellular part;macromolecular complex;membrane-bounded organelle;membrane-bounded vesicle;mi…	cell cycle;cell division;cellular component assembly;cellular component organization;cellular macromolecular complex assembly;cellular metabolic process;cellular process;cytoskeleton-dependent intracellular transport;establishment of localization;macromolecular complex assembly;macromolecule metabolic process;metabolic process;mitotic cell cycle;organelle organization;primary metabolic process;pr…	cell part;cytosol;endosome;extracellular organelle;intracellular membrane-bounded organelle;intracellular organelle;macromolecular complex;nucleus;organelle;protein complex;vesicle	Gap junction;Pathogenic Escherichia coli infection;Phagosome	REACT_11039;REACT_121399;REACT_147867;REACT_150425;REACT_150471;REACT_15296;REACT_15364;REACT_15451;REACT_15510;REACT_160315;REACT_16936;REACT_16956;REACT_16967;REACT_22365;REACT_25201;REACT_267965;REACT_268024;REACT_268265;REACT_268323;REACT_355252;REACT_355469;REACT_682;REACT_9509	ko04145;ko04540;ko05130	71	25	9915	451	50.1	5.06	26591.2	237.458	2.3857e-07	7.17514e-06	1.03e-05	0.000159561	0.0160159	0.824703	4.25862e-06	0.637219	0.0558443	0.845763	0.0011742	0.601092	4.89707e-06	0.772665	0.918614	1.02554	0.0223242	0.728859	4.89707e-06	1.32727	0.27451	0.943305	0.0118494	0.71071		2.25196e+09	2.19589e+09	2.91454e+09	3089708232	1.8572e+09	4.11321e+08
P06899	Histone H2B type 1-J OS=Homo sapiens OX=9606 GN=HIST1H2BJ PE=1 SV=3	HIST1H2BJ	antibacterial humoral response;antimicrobial humoral response;cellular component assembly;cellular component assembly at cellular level;cellular component organization;cellular component organization at cellular level;cellular component organization or biogenesis;cellular component organization or biogenesis at cellular level;cellular macromolecular complex assembly;cellular macromolecular comple…	binding;DNA binding;nucleic acid binding	cell part;chromosomal part;extracellular region part;extracellular space;intracellular membrane-bounded organelle;intracellular organelle;intracellular organelle part;intracellular part;macromolecular complex;membrane-bounded organelle;nuclear chromosome part;nuclear nucleosome;nuclear part;nucleoplasm;nucleosome;nucleus;organelle;organelle part;protein-DNA complex	cellular component assembly;cellular component organization;cellular macromolecular complex assembly;cellular process;chromatin organization;chromosome organization;immune system process;macromolecular complex assembly;multi-organism process;organelle organization;response to biotic stimulus;response to stimulus;response to stress	cell part;extracellular space;intracellular membrane-bounded organelle;intracellular organelle;macromolecular complex;nucleoplasm;nucleosome;nucleus;organelle	Systemic lupus erythematosus	REACT_169168;REACT_169185;REACT_169436;REACT_2204;REACT_22186;REACT_2232;REACT_263923;REACT_263965;REACT_264242;REACT_264245;REACT_264303;REACT_264352;REACT_264541;REACT_268237;REACT_268530;REACT_27271;REACT_355391;REACT_75792;REACT_75925;REACT_7963	ko05322	63	12	12503	126	13.9	10.32	26132	91.487	0.00011452	0.000455251	3.29e-05	0.000315023	0.651006	1.02049	0.00402982	0.703267	0.781512	0.973687	0.104686	1.45115	0.00692054	0.689144	0.781513	0.954134	0.0187214	1.42201	0.00692054	1.38452	2.18599e-06	2.06344	0.0369669	1.49037		8.03097e+07	8.41702e+07	1.16535e+08	5.64762e+07	8.19555e+07	3.41876e+07
P12814	Alpha-actinin-1 OS=Homo sapiens OX=9606 GN=ACTN1 PE=1 SV=2	ACTN1	actin crosslink formation;actin cytoskeleton organization;actin filament bundle assembly;actin filament organization;actin filament-based process;biological regulation;blood coagulation;cell activation;cell junction assembly;cell junction organization;cell-substrate junction assembly;cellular component assembly;cellular component assembly at cellular level;cellular component organization;cellular…	binding;calcium ion binding;cation binding;cytoskeletal protein binding;double-stranded RNA binding;integrin binding;ion binding;ion channel binding;ligand-dependent nuclear receptor transcription coactivator activity;metal ion binding;nucleic acid binding;protein binding;protein binding transcription factor activity;protein complex binding;receptor binding;RNA binding;transcription coactivator a…	actin filament bundle;actomyosin;adherens junction;anchoring junction;cell cortex part;cell junction;cell part;cell projection;cell projection part;cell-cell adherens junction;cell-cell junction;cell-substrate adherens junction;cell-substrate junction;contractile fiber part;cortical actin cytoskeleton;cortical cytoskeleton;cytoplasm;cytoplasmic membrane-bounded vesicle lumen;cytoplasmic part;cyto…	biological regulation;cell activation;cell junction organization;cellular component assembly;cellular component organization;cellular process;coagulation;cytoskeleton organization;establishment of localization;exocytosis;extracellular matrix organization;extracellular structure organization;multicellular organismal process;organelle organization;regulation of body fluid levels;secretion;transport…	cell part;cell projection;cytoplasm;cytoskeleton;cytosol;extracellular organelle;extracellular region;extracellular space;intracellular membrane-bounded organelle;intracellular non-membrane-bounded organelle;intracellular organelle;membrane;neuron projection;nucleus;organelle;plasma membrane;pseudopodium;vesicle	Adherens junction;Amoebiasis;Arrhythmogenic right ventricular cardiomyopathy (ARVC);Focal adhesion;Leukocyte transendothelial migration;Regulation of actin cytoskeleton;Systemic lupus erythematosus;Tight junction	REACT_163942;REACT_20580;REACT_23832;REACT_318	ko04510;ko04520;ko04530;ko04670;ko04810;ko05146;ko05322;ko05412	82	69	7924	892	103	5.41	25616.5	677.034	0.000295	0.000964001	0.00039535	0.001764	0.248833	0.94707	0.737056	0.96136	0.193888	0.865749	0.00016009	0.453202	0.389078	1.01509	0.693487	0.914134	0.000182736	0.478531	0.273578	0.900547	0.000447738	0.471418	0.00231628	0.52348		2.28683e+09	2.50163e+09	2.25284e+09	4778852640	2.16579e+09	3.76597e+08
P00558	Phosphoglycerate kinase 1 OS=Homo sapiens OX=9606 GN=PGK1 PE=1 SV=3	PGK1	alcohol biosynthetic process;alcohol metabolic process;biosynthetic process;carbohydrate biosynthetic process;carbohydrate metabolic process;cell differentiation;cellular biosynthetic process;cellular carbohydrate biosynthetic process;cellular carbohydrate metabolic process;cellular developmental process;cellular metabolic process;cellular process;developmental process;epithelial cell differentia…	adenyl nucleotide binding;adenyl ribonucleotide binding;ATP binding;binding;catalytic activity;kinase activity;nucleotide binding;phosphoglycerate kinase activity;phosphotransferase activity, carboxyl group as acceptor;purine nucleotide binding;purine ribonucleoside triphosphate binding;purine ribonucleotide binding;ribonucleotide binding;transferase activity;transferase activity, transferring ph…	cell part;cytoplasmic part;cytosol;extracellular membrane-bounded organelle;extracellular organelle;extracellular region part;extracellular vesicular exosome;intracellular part;membrane;membrane part;membrane raft;membrane-bounded organelle;membrane-bounded vesicle;organelle;vesicle	alcohol metabolic process;biosynthetic process;carbohydrate metabolic process;cell differentiation;cellular metabolic process;cellular process;developmental process;metabolic process;phosphorus metabolic process;primary metabolic process;small molecule metabolic process	cell part;cytosol;extracellular organelle;membrane;organelle;vesicle	Carbon fixation in photosynthetic organisms;Glycolysis / Gluconeogenesis	REACT_1383;REACT_1520	ko00010;ko00710	81	34	7759	417	44.6	8.1	24293.1	306.315	4.4314e-06	4.79017e-05	1.1e-05	0.000168779	0.248833	0.946179	3.60837e-05	0.727624	0.0680516	0.89442	0.0737579	0.884463	6.45959e-06	0.769013	0.373231	0.945296	0.27451	0.934774	0.0001234	1.22923	0.000348642	1.21555	0.895521	0.988868		2.18486e+09	2.3113e+09	2.84112e+09	2337317336	2.06727e+09	3.82126e+08
P08133	Annexin A6 OS=Homo sapiens OX=9606 GN=ANXA6 PE=1 SV=3	ANXA6	biological regulation;calcium ion transport;cation transport;cellular component assembly;cellular component organization;cellular component organization or biogenesis;cellular process;divalent inorganic cation transport;divalent metal ion transport;establishment of localization;ion transmembrane transport;ion transport;macromolecular complex assembly;macromolecular complex subunit organization;me…	binding;calcium ion binding;calcium-dependent phospholipid binding;calcium-dependent protein binding;cation binding;channel activity;cholesterol binding;gated channel activity;GTP binding;guanyl nucleotide binding;guanyl ribonucleotide binding;identical protein binding;ion binding;ion channel activity;ion transmembrane transporter activity;ligand-gated channel activity;ligand-gated ion channel ac…	adherens junction;anchoring junction;cell junction;cell part;cell-substrate adherens junction;cell-substrate junction;cytoplasmic membrane-bounded vesicle;cytoplasmic part;cytoplasmic vesicle;endosomal part;endosome membrane;extracellular membrane-bounded organelle;extracellular organelle;extracellular region part;extracellular vesicular exosome;focal adhesion;intracellular membrane-bounded organ…	biological regulation;cellular component assembly;cellular component organization;cellular process;establishment of localization;ion transport;macromolecular complex assembly;protein complex assembly;transmembrane transport;transport	cell part;cytoplasmic membrane-bounded vesicle;extracellular organelle;intracellular membrane-bounded organelle;intracellular organelle;membrane;organelle;vesicle		REACT_17044		73	50	7389	673	75.8	5.6	24154.3	415.826	2.3e-06	2.94881e-05	5.05e-07	3.09e-05	0.737192	1.02669	0.00823568	0.827512	0.405382	0.927164	0.00662211	1.26994	0.00138879	0.805999	0.0876573	0.90306	0.0118494	1.23693	0.0202816	1.12042	3.02755e-06	1.53465	1.23758e-05	1.36971		2.41125e+09	2.67009e+09	2.99163e+09	1949385176	2.47561e+09	5.40268e+08
P07355	Annexin A2 OS=Homo sapiens OX=9606 GN=ANXA2 PE=1 SV=2	ANXA2	anatomical structure formation involved in morphogenesis;angiogenesis;biological regulation;body fluid secretion;cellular component assembly;cellular component assembly at cellular level;cellular component organization;cellular component organization at cellular level;cellular component organization or biogenesis;cellular component organization or biogenesis at cellular level;cellular membrane or…	binding;calcium ion binding;calcium-dependent phospholipid binding;calcium-dependent protein binding;cation binding;enzyme inhibitor activity;enzyme regulator activity;ion binding;lipase inhibitor activity;lipid binding;metal ion binding;phosphatidylinositol binding;phosphatidylinositol-4,5-bisphosphate binding;phospholipase A2 inhibitor activity;phospholipase inhibitor activity;phospholipid bind…	basement membrane;basolateral plasma membrane;cell cortex;cell part;cell projection;cell surface;cytoplasmic membrane-bounded vesicle;cytoplasmic part;cytoplasmic vesicle;early endosome;endosomal part;endosome;endosome membrane;extracellular matrix part;extracellular membrane-bounded organelle;extracellular organelle;extracellular region part;extracellular space;extracellular vesicular exosome;ex…	anatomical structure formation involved in morphogenesis;biological regulation;cellular component assembly;cellular component organization;cellular membrane organization;cellular process;developmental process;establishment of localization;extracellular matrix organization;extracellular structure organization;macromolecular complex assembly;membrane organization;multicellular organismal process;or…	cell cortex;cell part;cell projection;cell surface;cytoplasmic membrane-bounded vesicle;endosome;extracellular organelle;extracellular space;intracellular membrane-bounded organelle;intracellular organelle;lipid particle;membrane;midbody;nucleus;organelle;plasma membrane;vesicle		REACT_17044;REACT_641		75	31	6542	339	38.6	7.75	23777	262.85	2.6804e-07	7.34205e-06	6.89e-08	9.66001e-06	0.439133	0.925269	5.95863e-05	0.688296	0.965071	1.0379	0.260229	1.13976	2.09209e-06	0.743887	0.342709	1.12173	0.0590996	1.23181	1.4537e-05	1.50793	5.72355e-07	1.65591	0.289605	1.09814		2.51682e+09	2.2437e+09	3.38334e+09	2043187268	2.32874e+09	5.41356e+08
O43707	Alpha-actinin-4 OS=Homo sapiens OX=9606 GN=ACTN4 PE=1 SV=2	ACTN4	actin cytoskeleton organization;actin filament bundle assembly;actin filament organization;actin filament-based process;biological regulation;blood coagulation;cell activation;cell junction assembly;cell junction organization;cell-cell junction assembly;cell-cell junction organization;cellular component assembly;cellular component assembly at cellular level;cellular component organization;cellula…	actin binding;actin filament binding;binding;calcium ion binding;cation binding;cytoskeletal protein binding;hormone receptor binding;identical protein binding;integrin binding;ion binding;ligand-dependent nuclear receptor transcription coactivator activity;metal ion binding;nuclear hormone receptor binding;nucleoside binding;protein binding;protein binding transcription factor activity;protein c…	actin filament bundle;actomyosin;adherens junction;anchoring junction;cell cortex part;cell junction;cell part;cell projection;cell-cell junction;cell-substrate adherens junction;cell-substrate junction;contractile fiber part;cortical cytoskeleton;cytoplasm;cytoplasmic membrane-bounded vesicle lumen;cytoplasmic part;cytoplasmic vesicle part;cytoskeletal part;cytoskeleton;extracellular membrane-bo…	biological regulation;cell activation;cell junction organization;cellular component assembly;cellular component organization;cellular process;coagulation;cytoskeleton organization;establishment of localization;exocytosis;multicellular organismal process;organelle organization;protein transport;regulation of body fluid levels;regulation of transport;response to chemical stimulus;response to stimul…	cell part;cell projection;cytoplasm;cytoskeleton;extracellular organelle;extracellular region;extracellular space;intracellular membrane-bounded organelle;intracellular non-membrane-bounded organelle;intracellular organelle;macromolecular complex;neuron projection;nucleus;organelle;protein complex;pseudopodium;ribonucleoprotein complex;vesicle	Adherens junction;Amoebiasis;Arrhythmogenic right ventricular cardiomyopathy (ARVC);Focal adhesion;Leukocyte transendothelial migration;Regulation of actin cytoskeleton;Systemic lupus erythematosus;Tight junction	REACT_23832;REACT_318	ko04510;ko04520;ko04530;ko04670;ko04810;ko05146;ko05322;ko05412	74	65	7077	911	104.8	5.44	23331.4	570.802	0.00022597	0.000829513	0.0061798	0.0141	0.492749	0.923379	3.60837e-05	0.753204	0.0089774	0.86408	0.0313694	0.851634	0.000920525	0.815704	0.111585	0.935781	0.19656	0.922302	0.0173367	1.14721	0.0851772	1.13068	0.55115	0.985596		1.1452e+09	1.22379e+09	1.40394e+09	1241679280	1.05746e+09	2.45875e+08
P07237	Protein disulfide-isomerase OS=Homo sapiens OX=9606 GN=P4HB PE=1 SV=3	P4HB	4-hydroxyproline metabolic process;amine metabolic process;biological regulation;carboxylic acid metabolic process;cell redox homeostasis;cellular amine metabolic process;cellular amino acid metabolic process;cellular component organization;cellular component organization at cellular level;cellular component organization or biogenesis;cellular component organization or biogenesis at cellular leve…	catalytic activity;endopeptidase activity;hydrolase activity;intramolecular oxidoreductase activity;intramolecular oxidoreductase activity, interconverting keto- and enol-groups;intramolecular oxidoreductase activity, transposing S-S bonds;isomerase activity;oxidoreductase activity;oxidoreductase activity, acting on paired donors, with incorporation or reduction of molecular oxygen;oxidoreductase…	adherens junction;anchoring junction;cell junction;cell part;cell-substrate adherens junction;cell-substrate junction;cytoplasmic membrane-bounded vesicle;cytoplasmic part;cytoplasmic vesicle;endoplasmic reticulum;endoplasmic reticulum lumen;endoplasmic reticulum part;endoplasmic reticulum-Golgi intermediate compartment;extracellular membrane-bounded organelle;extracellular organelle;extracellula…	amine metabolic process;biological regulation;cellular amino acid metabolic process;cellular component organization;cellular homeostasis;cellular ketone metabolic process;cellular metabolic process;cellular nitrogen compound metabolic process;cellular process;extracellular matrix organization;extracellular structure organization;heterocycle metabolic process;homeostatic process;macromolecule meta…	cell part;cytoplasmic membrane-bounded vesicle;endoplasmic reticulum;extracellular organelle;extracellular region;intracellular membrane-bounded organelle;intracellular organelle;macromolecular complex;membrane;organelle;plasma membrane;protein complex;vesicle	Protein processing in endoplasmic reticulum	REACT_121139;REACT_264249;REACT_264605;REACT_6841	ko04141	74	37	6638	508	57.1	4.87	22537.2	327.654	0.0010054	0.0026533	0.0094467	0.0196892	0.0823728	0.8859	4.64446e-05	0.808843	0.0876574	0.906342	0.973585	0.9705	0.0424443	0.913019	0.872433	1.02308	0.246471	1.0955	0.00897365	1.12054	0.00231667	1.19986	0.274564	1.07079		2608893056	2.55005e+09	2.85744e+09	2381472912	2.31122e+09	6.30778e+08
P04350	Tubulin beta-4A chain OS=Homo sapiens OX=9606 GN=TUBB4A PE=1 SV=2	TUBB4A	cell cycle;cell cycle process;cellular component assembly;cellular component assembly at cellular level;cellular component organization;cellular component organization at cellular level;cellular component organization or biogenesis;cellular component organization or biogenesis at cellular level;cellular macromolecular complex assembly;cellular macromolecular complex subunit organization;cellular …	binding;catalytic activity;GTP binding;GTPase activity;guanyl nucleotide binding;guanyl ribonucleotide binding;hydrolase activity;hydrolase activity, acting on acid anhydrides;hydrolase activity, acting on acid anhydrides, in phosphorus-containing anhydrides;nucleoside-triphosphatase activity;nucleotide binding;purine nucleotide binding;purine ribonucleoside triphosphate binding;purine ribonucleo…	axon part;cell body;cell part;cell projection;cell projection part;cilium;cytoplasmic part;cytoskeletal part;cytosol;extracellular membrane-bounded organelle;extracellular organelle;extracellular region part;extracellular vesicular exosome;internode region of axon;intracellular membrane-bounded organelle;intracellular organelle;intracellular organelle part;intracellular part;macromolecular comple…	cell cycle;cellular component assembly;cellular component organization;cellular macromolecular complex assembly;cellular metabolic process;cellular process;macromolecular complex assembly;macromolecule metabolic process;metabolic process;mitotic cell cycle;organelle organization;primary metabolic process;protein complex assembly;protein folding;protein metabolic process;protein polymerization	cell body;cell part;cell projection;cilium;cytosol;extracellular organelle;intracellular membrane-bounded organelle;intracellular organelle;macromolecular complex;neuronal cell body;nucleus;organelle;protein complex;vesicle	Gap junction;Pathogenic Escherichia coli infection;Phagosome	REACT_11039;REACT_121399;REACT_147867;REACT_150425;REACT_150471;REACT_15296;REACT_15364;REACT_15451;REACT_15510;REACT_160315;REACT_16936;REACT_16956;REACT_16967;REACT_22365;REACT_25201;REACT_267965;REACT_268024;REACT_268265;REACT_268323;REACT_355252;REACT_355469;REACT_682;REACT_9509	ko04145;ko04540;ko05130	62	21	5845	444	49.6	4.88	22084.1	260.573	0.002976	0.00681407	0.01574	0.0296919	0.261059	0.856644	0.000156274	0.676278	0.492666	0.89298	0.0912629	0.797524	0.00187478	0.78945	0.53021	1.04242	0.371291	0.930987	0.0115544	1.32043	0.174784	1.17928	0.233464	0.893104		2.60288e+07	2.49697e+07	3.29708e+07	2.79583e+07	2.22974e+07	7.33213e+06
P04075	Fructose-bisphosphate aldolase A OS=Homo sapiens OX=9606 GN=ALDOA PE=1 SV=2	ALDOA	actin cytoskeleton organization;actin filament organization;actin filament-based process;alcohol biosynthetic process;alcohol catabolic process;alcohol metabolic process;anatomical structure homeostasis;ATP biosynthetic process;ATP metabolic process;biological regulation;biosynthetic process;blood coagulation;carbohydrate biosynthetic process;carbohydrate catabolic process;carbohydrate metabolic …	actin binding;aldehyde-lyase activity;binding;carbohydrate binding;carbon-carbon lyase activity;catalytic activity;cytoskeletal protein binding;fructose binding;fructose-bisphosphate aldolase activity;identical protein binding;lyase activity;monosaccharide binding;protein binding;sugar binding;tubulin binding	actin cytoskeleton;cell part;contractile fiber part;cytoplasmic membrane-bounded vesicle lumen;cytoplasmic part;cytoplasmic vesicle part;cytoskeleton;cytosol;extracellular membrane-bounded organelle;extracellular organelle;extracellular region;extracellular region part;extracellular space;extracellular vesicular exosome;I band;intracellular membrane-bounded organelle;intracellular non-membrane-bo…	alcohol metabolic process;biological regulation;biosynthetic process;carbohydrate metabolic process;catabolic process;cell activation;cellular component assembly;cellular component organization;cellular homeostasis;cellular metabolic process;cellular nitrogen compound metabolic process;cellular process;coagulation;cytoskeleton organization;establishment of localization;exocytosis;generation of pr…	cell part;cytoskeleton;cytosol;extracellular organelle;extracellular region;extracellular space;intracellular membrane-bounded organelle;intracellular non-membrane-bounded organelle;intracellular organelle;membrane;nucleus;organelle;vesicle	Carbon fixation in photosynthetic organisms;Fructose and mannose metabolism;Glycolysis / Gluconeogenesis;Pentose phosphate pathway	REACT_1383;REACT_1520;REACT_318	ko00010;ko00030;ko00051;ko00710	88	32	8620	364	39.4	8.09	21799.5	288.67	1.518e-05	0.00010548	0.00062145	0.00244411	0.0680516	0.873434	2.45596e-05	0.700686	0.18406	0.8781	0.000731415	0.71224	0.000138924	0.802219	0.918614	1.00534	0.0313694	0.815448	0.000745852	1.2532	0.868665	1.01649	0.0433934	0.811115		3.48083e+09	3.46234e+09	4.339e+09	4268612336	3.04028e+09	6.99011e+08
P18206	Vinculin OS=Homo sapiens OX=9606 GN=VCL PE=1 SV=4	VCL	adherens junction assembly;adherens junction organization;anatomical structure morphogenesis;apical junction assembly;axon extension;biological adhesion;biological regulation;blood coagulation;cell activation;cell adhesion;cell growth;cell junction assembly;cell junction organization;cell projection assembly;cell projection organization;cell-cell adhesion;cell-cell junction assembly;cell-cell jun…	actin binding;alpha-catenin binding;beta-catenin binding;binding;cadherin binding;cell adhesion molecule binding;cytoskeletal protein binding;dystroglycan binding;enzyme binding;glycoprotein binding;protein binding;structural molecule activity;ubiquitin protein ligase binding	actin cytoskeleton;adherens junction;anchoring junction;cell junction;cell part;cell-cell adherens junction;cell-cell junction;cell-substrate adherens junction;cell-substrate junction;contractile fiber part;costamere;cytoplasmic part;cytoskeleton;cytosol;extracellular membrane-bounded organelle;extracellular organelle;extracellular region;extracellular region part;extracellular vesicular exosome;…	anatomical structure morphogenesis;biological adhesion;biological regulation;cell activation;cell adhesion;cell growth;cell junction organization;cellular component assembly;cellular component movement;cellular component organization;cellular localization;cellular process;coagulation;developmental process;establishment of localization;exocytosis;growth;localization;multicellular organismal proces…	cell part;cytoskeleton;cytosol;extracellular organelle;extracellular region;intracellular non-membrane-bounded organelle;intracellular organelle;macromolecular complex;membrane;organelle;plasma membrane;protein complex;vesicle	Adherens junction;Amoebiasis;Bacterial invasion of epithelial cells;Focal adhesion;Leukocyte transendothelial migration;Regulation of actin cytoskeleton;Shigellosis	REACT_20558;REACT_318	ko04510;ko04520;ko04670;ko04810;ko05100;ko05131;ko05146	71	71	5948	1134	123.7	5.66	21776.2	550.818	2.16e-06	2.82198e-05	0.00023564	0.00123871	0.000602807	0.745517	0.00187478	0.647372	0.30001	0.891799	1.23742e-05	0.30282	0.804005	0.868353	0.0368506	1.19622	0.00288084	0.406188	0.0637448	1.37757	0.00440164	0.467768	0.000122608	0.339561		1.99864e+09	1.6708e+09	2.30164e+09	4920470104	1.49002e+09	4.75138e+08
P06576	ATP synthase subunit beta, mitochondrial OS=Homo sapiens OX=9606 GN=ATP5F1B PE=1 SV=3	ATP5B	anatomical structure formation involved in morphogenesis;angiogenesis;ATP biosynthetic process;ATP hydrolysis coupled proton transport;ATP metabolic process;ATP synthesis coupled proton transport;biological regulation;biosynthetic process;cation homeostasis;cation transport;cell differentiation;cellular biosynthetic process;cellular cation homeostasis;cellular chemical homeostasis;cellular compon…	active transmembrane transporter activity;adenyl nucleotide binding;adenyl ribonucleotide binding;ATP binding;ATPase activity;ATPase activity, coupled;ATPase activity, coupled to movement of substances;ATPase activity, coupled to transmembrane movement of ions;ATPase activity, coupled to transmembrane movement of substances;binding;catalytic activity;cation transmembrane transporter activity;cati…	cell part;cell surface;cytoplasmic part;extracellular membrane-bounded organelle;extracellular organelle;extracellular region part;extracellular vesicular exosome;intracellular membrane-bounded organelle;intracellular non-membrane-bounded organelle;intracellular organelle;intracellular organelle lumen;intracellular organelle part;intracellular part;macromolecular complex;membrane;membrane part;me…	anatomical structure formation involved in morphogenesis;biological regulation;biosynthetic process;cell differentiation;cellular component organization;cellular homeostasis;cellular ion homeostasis;cellular metabolic process;cellular nitrogen compound metabolic process;cellular process;developmental process;establishment of localization;generation of precursor metabolites and energy;heterocycle …	cell part;cell surface;extracellular organelle;intracellular membrane-bounded organelle;intracellular non-membrane-bounded organelle;intracellular organelle;macromolecular complex;membrane;mitochondrion;nucleus;organelle;plasma membrane;protein complex;proton-transporting two-sector ATPase complex;vesicle	Alzheimer's disease;Huntington's disease;Oxidative phosphorylation;Parkinson's disease	REACT_118595;REACT_264212;REACT_6759	ko00190;ko05010;ko05012;ko05016	62	25	5593	529	56.5	5.4	21352.5	285.962	0.068149	0.0995037	0.040296	0.0638998	0.53021	0.936187	0.055831	0.901026	0.405382	1.07209	0.507802	1.09269	0.650879	0.962443	0.248833	1.14517	0.19656	1.16717	0.0219113	1.18986	0.00287924	1.21271	0.5736	1.01921		1329464128	1.16093e+09	1.38134e+09	1139053222	1.24463e+09	4.124e+08
P04083	Annexin A1 OS=Homo sapiens OX=9606 GN=ANXA1 PE=1 SV=2	ANXA1	acid secretion;alpha-beta T cell activation;alpha-beta T cell differentiation;anatomical structure development;arachidonic acid secretion;biological regulation;carboxylic acid transport;cell activation;cell differentiation;cell surface receptor linked signaling pathway;cellular component movement;cellular developmental process;cellular macromolecule metabolic process;cellular metabolic process;ce…	ATPase activity;ATPase activity, coupled;binding;binding, bridging;calcium ion binding;calcium-dependent phospholipid binding;calcium-dependent protein binding;catalytic activity;cation binding;DNA binding;DNA-dependent ATPase activity;double-stranded DNA-dependent ATPase activity;enzyme inhibitor activity;enzyme regulator activity;helicase activity;hydrolase activity;hydrolase activity, acting o…	adherens junction;anchoring junction;basolateral plasma membrane;cell junction;cell part;cell projection;cell surface;cell-substrate adherens junction;cell-substrate junction;cilium;cornified envelope;cytoplasm;cytoplasmic part;cytoskeleton;endosome;extracellular membrane-bounded organelle;extracellular organelle;extracellular region;extracellular region part;extracellular space;extracellular ves…	anatomical structure development;biological regulation;cell activation;cell differentiation;cellular component movement;cellular metabolic process;cellular nitrogen compound metabolic process;cellular process;developmental process;DNA geometric change;DNA metabolic process;establishment of localization;homeostatic process;hormone transport;immune system process;lipid transport;macromolecule metab…	cell part;cell projection;cell surface;cilium;cytoplasm;cytoskeleton;endosome;extracellular organelle;extracellular region;extracellular space;intracellular membrane-bounded organelle;intracellular non-membrane-bounded organelle;intracellular organelle;lysosome;macromolecular complex;membrane;nucleus;organelle;plasma membrane;protein complex;vacuole;vesicle		REACT_17044;REACT_18283;REACT_19231;REACT_21264		71	25	5961	346	38.7	7.02	21346.1	272.95	0.0080545	0.0151615	0.0029848	0.00806691	0.474442	1.00859	0.759179	0.98614	0.492666	0.912641	0.0130104	1.2183	0.237028	0.977742	0.193888	0.90487	0.0171188	1.20793	0.715147	0.925469	0.00258554	1.23543	0.00117443	1.33492		3.03954e+09	3359093760	3.10874e+09	2516326464	3.06565e+09	6.37872e+08
P59666	Neutrophil defensin 3 OS=Homo sapiens OX=9606 GN=DEFA3 PE=1 SV=1	DEFA3	antibacterial humoral response;antimicrobial humoral response;biological regulation;cell killing;cellular process;cellular response to stimulus;defense response;defense response to bacterium;defense response to fungus;defense response to Gram-positive bacterium;defense response to virus;estrogen receptor signaling pathway;humoral immune response;immune effector process;immune response;immune syst…		azurophil granule lumen;cell part;cytoplasmic membrane-bounded vesicle lumen;cytoplasmic part;cytoplasmic vesicle part;extracellular membrane-bounded organelle;extracellular organelle;extracellular region;extracellular region part;extracellular space;extracellular vesicular exosome;Golgi apparatus part;Golgi lumen;intracellular organelle lumen;intracellular organelle part;intracellular part;membr…	biological regulation;cell killing;cellular process;immune system process;killing of cells of other organism;multi-organism process;response to biotic stimulus;response to stimulus;response to stress;signal transduction	cell part;extracellular organelle;extracellular region;extracellular space;organelle;vesicle		REACT_115574;REACT_115846		62	7	10323	94	10.2	5.99	21190.3	47.197	0.00016939	0.000653335	0.00040417	0.0017839	0.941805	1.24851	0.000275767	4.39744	0.70414	0.669457	0.0128837	1.68341	0.00090864	3.52217	0.589127	0.536206	0.0685532	1.34834	0.000160962	0.152238	0.265652	0.382816	0.0222894	2.51459		7.06192e+07	1.31702e+08	2.00499e+07	5.23749e+07	8.81685e+07	5.66751e+07
P59665	Neutrophil defensin 1 OS=Homo sapiens OX=9606 GN=DEFA1 PE=1 SV=1	DEFA1	antibacterial humoral response;antimicrobial humoral response;biological regulation;cell killing;cellular process;cellular response to stimulus;chemotaxis;defense response;defense response to bacterium;defense response to fungus;defense response to Gram-positive bacterium;defense response to virus;estrogen receptor signaling pathway;humoral immune response;immune effector process;immune response;…		azurophil granule lumen;cell part;cytoplasmic membrane-bounded vesicle lumen;cytoplasmic part;cytoplasmic vesicle part;extracellular membrane-bounded organelle;extracellular organelle;extracellular region;extracellular region part;extracellular space;extracellular vesicular exosome;Golgi apparatus part;Golgi lumen;intracellular organelle lumen;intracellular organelle part;intracellular part;membr…	biological regulation;cell killing;cellular process;immune system process;killing of cells of other organism;locomotion;multi-organism process;response to biotic stimulus;response to chemical stimulus;response to external stimulus;response to stimulus;response to stress;signal transduction	cell part;extracellular organelle;extracellular region;extracellular space;organelle;vesicle		REACT_115574;REACT_115846		62	7	10227	94	10.2	6.99	21005.7	45.239	2.54e-07	7.22024e-06	3.18e-06	8.77001e-05	0.27365	1.24652	5.52646e-07	4.66786	0.214689	1.16598	0.0156379	1.50192	3.70036e-06	3.74471	0.849494	0.935389	0.0547867	1.20489	1.11294e-05	0.249789	0.0107792	0.321759	0.0507495	1.28812		3.04593e+10	3.25633e+10	8.13396e+09	25279670144	3.79682e+10	1.13051e+10
Q9NY65	Tubulin alpha-8 chain OS=Homo sapiens OX=9606 GN=TUBA8 PE=1 SV=1	TUBA8	cellular component assembly;cellular component assembly at cellular level;cellular component organization;cellular component organization at cellular level;cellular component organization or biogenesis;cellular component organization or biogenesis at cellular level;cellular macromolecular complex assembly;cellular macromolecular complex subunit organization;cellular process;cellular protein compl…	binding;catalytic activity;GTP binding;GTPase activity;guanyl nucleotide binding;guanyl ribonucleotide binding;hydrolase activity;hydrolase activity, acting on acid anhydrides;hydrolase activity, acting on acid anhydrides, in phosphorus-containing anhydrides;nucleoside-triphosphatase activity;nucleotide binding;purine nucleotide binding;purine ribonucleoside triphosphate binding;purine ribonucleo…	cell part;cytoplasm;cytoskeletal part;intracellular organelle part;intracellular part;macromolecular complex;microtubule;organelle part;protein complex	cellular component assembly;cellular component organization;cellular macromolecular complex assembly;cellular process;macromolecular complex assembly;protein complex assembly;protein polymerization	cell part;cytoplasm;macromolecular complex;protein complex	Aminobenzoate degradation;Benzoate degradation;beta-Alanine metabolism;Butanoate metabolism;Caprolactam degradation;Fatty acid metabolism;Gap junction;Lysine degradation;Pathogenic Escherichia coli infection;Peroxisome;Phagosome;PPAR signaling pathway;Propanoate metabolism;Tryptophan metabolism;Valine, leucine and isoleucine degradation		ko00071;ko00280;ko00310;ko00362;ko00380;ko00410;ko00627;ko00640;ko00650;ko00930;ko03320;ko04145;ko04146;ko04540;ko05130	49	19	7313	449	50.1	5.06	20294.2	165.862	2.38e-06	2.83e-05	4.47e-06	0.000100187	0.848133	0.715835	0.0264914	0.395212	0.0177078	1.63107	0.000144246	0.124743	0.165403	0.552099	0.0172816	2.27855	0.000264768	0.174262	0.000539196	4.12707	0.0195189	0.315636	2.1919e-05	0.0764795		6.56998e+06	2.8834e+06	1.19e+07	3.77017e+07	4.70303e+06	5.69234e+06
P46940	Ras GTPase-activating-like protein IQGAP1 OS=Homo sapiens OX=9606 GN=IQGAP1 PE=1 SV=1	IQGAP1	anatomical structure development;biological regulation;cell development;cell surface receptor linked signaling pathway;cellular developmental process;cellular metabolic process;cellular process;cellular response to calcium ion;cellular response to chemical stimulus;cellular response to endogenous stimulus;cellular response to epidermal growth factor stimulus;cellular response to fibroblast growth…	binding;calcium ion binding;calmodulin binding;cation binding;enzyme activator activity;enzyme binding;enzyme inhibitor activity;enzyme regulator activity;GTPase activator activity;GTPase inhibitor activity;GTPase regulator activity;ion binding;kinase activator activity;kinase binding;kinase regulator activity;lipid binding;metal ion binding;nucleoside-triphosphatase regulator activity;phosphatas…	actin filament;adherens junction;anchoring junction;axon;cell junction;cell leading edge;cell part;cell projection;cell projection part;cell-substrate adherens junction;cell-substrate junction;cytoplasm;cytoplasmic part;cytoskeletal part;cytosol;extracellular membrane-bounded organelle;extracellular organelle;extracellular region part;extracellular vesicular exosome;extrinsic to internal side of …	anatomical structure development;biological regulation;cell development;cellular metabolic process;cellular process;developmental process;energy reserve metabolic process;generation of precursor metabolites and energy;metabolic process;regulation of protein modification process;regulation of transport;response to chemical stimulus;response to endogenous stimulus;response to stimulus;signal transd…	cell leading edge;cell part;cell projection;cytoplasm;cytosol;extracellular organelle;macromolecular complex;membrane;midbody;neuron projection;nucleoplasm;organelle;plasma membrane;protein complex;site of polarized growth;vesicle	Regulation of actin cytoskeleton	REACT_18274;REACT_23832;REACT_355469	ko04810	59	79	5744	1657	189.1	6.48	19400.8	546.783	4.18e-06	4.43015e-05	2.76e-06	8.11137e-05	0.214725	0.905913	8.6063e-05	0.761781	0.759191	0.964346	0.274509	1.07238	0.0015361	0.840899	0.261015	1.0645	0.0118494	1.18375	0.000138924	1.26591	1.85732e-06	1.40773	0.164464	1.11203		1.56432e+09	1.46954e+09	1.8603e+09	1321493768	1.41714e+09	2.74112e+08
P11142	Heat shock cognate 71 kDa protein OS=Homo sapiens OX=9606 GN=HSPA8 PE=1 SV=1	HSPA8	axon guidance;biological regulation;biosynthetic process;cell communication;cell-cell signaling;cellular biosynthetic process;cellular component disassembly;cellular component disassembly at cellular level;cellular component organization;cellular component organization at cellular level;cellular component organization or biogenesis;cellular component organization or biogenesis at cellular level;c…	adenyl nucleotide binding;adenyl ribonucleotide binding;antigen binding;ATP binding;ATPase activity;ATPase activity, coupled;binding;C3HC4-type RING finger domain binding;catalytic activity;enzyme binding;G-protein-coupled receptor binding;heat shock protein binding;hydrolase activity;hydrolase activity, acting on acid anhydrides;hydrolase activity, acting on acid anhydrides, in phosphorus-contai…	adherens junction;anchoring junction;blood microparticle;cell junction;cell part;cell-substrate adherens junction;cell-substrate junction;clathrin coated vesicle membrane;clathrin sculpted gamma-aminobutyric acid transport vesicle membrane;coated vesicle membrane;cytoplasmic membrane-bounded vesicle;cytoplasmic part;cytoplasmic vesicle;cytoplasmic vesicle membrane;cytoplasmic vesicle part;cytosol…	biological regulation;biosynthetic process;cell communication;cell-cell signaling;cellular component disassembly;cellular component organization;cellular metabolic process;cellular nitrogen compound metabolic process;cellular process;establishment of localization;Golgi vesicle transport;locomotion;macromolecule metabolic process;membrane organization;metabolic process;mRNA metabolic process;mRNA …	cell part;cytoplasmic membrane-bounded vesicle;cytosol;extracellular organelle;extracellular space;intracellular;intracellular membrane-bounded organelle;intracellular non-membrane-bounded organelle;intracellular organelle;macromolecular complex;membrane;nucleolus;nucleoplasm;nucleus;organelle;plasma membrane;protein complex;ribonucleoprotein complex;spliceosomal complex;vesicle	Antigen processing and presentation;Endocytosis;MAPK signaling pathway;Measles;Protein processing in endoplasmic reticulum;Spliceosome;Toxoplasmosis	REACT_19287;REACT_19400;REACT_22292;REACT_23947;REACT_25325;REACT_264075;REACT_264164;REACT_264487;REACT_467	ko03040;ko04010;ko04141;ko04144;ko04612;ko05145;ko05162	63	38	5700	646	70.9	5.52	18723.4	345.121	4.3222e-05	0.000223427	0.002755	0.00762649	0.0342988	0.898385	1.27248e-05	0.746965	0.0680516	0.909701	0.00541086	0.83201	0.00102142	0.831453	0.895479	1.0126	0.27451	0.926118	0.000828931	1.21786	0.0977914	1.11385	0.246471	0.914598		2.47927e+09	2.44843e+09	2.98185e+09	2677056584	2.22734e+09	3.48956e+08
Q15149	Plectin OS=Homo sapiens OX=9606 GN=PLEC PE=1 SV=3	PLEC	apoptosis;cell death;cell junction assembly;cell junction organization;cell-substrate junction assembly;cellular component assembly;cellular component assembly at cellular level;cellular component disassembly;cellular component disassembly at cellular level;cellular component disassembly involved in apoptosis;cellular component organization;cellular component organization at cellular level;cellul…	ankyrin binding;binding;cytoskeletal protein binding;protein binding;structural constituent of muscle;structural molecule activity	adherens junction;anchoring junction;cell junction;cell part;cell-substrate adherens junction;cell-substrate junction;contractile fiber part;costamere;cytoplasm;cytoplasmic part;cytoskeleton;cytosol;extracellular membrane-bounded organelle;extracellular organelle;extracellular region part;extracellular vesicular exosome;focal adhesion;hemidesmosome;intermediate filament cytoskeleton;intracellular…	cell death;cell junction organization;cellular component assembly;cellular component disassembly;cellular component organization;cellular process;death;extracellular matrix organization;extracellular structure organization	cell part;cytoplasm;cytoskeleton;cytosol;extracellular organelle;intracellular non-membrane-bounded organelle;intracellular organelle;membrane;organelle;plasma membrane;vesicle		REACT_13541;REACT_150180;REACT_20537		50	210	6299	4684	531.5	5.96	18083	1086.78	0.00055354	0.00168579	0.00017477	0.000993951	0.693487	0.967289	0.237028	0.920192	0.357765	0.940445	0.00598895	1.23172	0.328037	0.95131	0.759191	0.972248	0.000648114	1.27337	0.693471	1.02201	2.60717e-05	1.33854	0.00117443	1.30972		3.35677e+09	3.45259e+09	3.52858e+09	2636136304	3.24697e+09	6.41619e+08
P08758	Annexin A5 OS=Homo sapiens OX=9606 GN=ANXA5 PE=1 SV=2	ANXA5	biological regulation;blood coagulation;cellular process;cellular response to stimulus;coagulation;hemostasis;multicellular organismal process;negative regulation of apoptosis;negative regulation of biological process;negative regulation of catalytic activity;negative regulation of cell death;negative regulation of cellular process;negative regulation of coagulation;negative regulation of molecul…	binding;calcium ion binding;calcium-dependent phospholipid binding;cation binding;enzyme inhibitor activity;enzyme regulator activity;ion binding;lipase inhibitor activity;lipid binding;metal ion binding;phospholipase inhibitor activity;phospholipid binding	adherens junction;anchoring junction;blood microparticle;cell junction;cell part;cell-substrate adherens junction;cell-substrate junction;cytoplasm;endothelial microparticle;external side of plasma membrane;extracellular membrane-bounded organelle;extracellular organelle;extracellular region part;extracellular vesicular exosome;focal adhesion;intracellular;intracellular part;membrane;membrane par…	biological regulation;cellular process;coagulation;multicellular organismal process;regulation of body fluid levels;response to chemical stimulus;response to stimulus;signal transduction	cell part;cytoplasm;extracellular organelle;intracellular;membrane;organelle;vesicle				78	26	5281	320	35.9	5.05	18036.3	208.785	4.3854e-06	4.52415e-05	3.67e-06	9.30529e-05	0.30001	0.91048	3.60837e-05	0.688204	0.237053	0.900278	0.8167	0.987165	2.79429e-05	0.755869	0.511258	0.988794	0.426778	1.08422	4.64446e-05	1.30816	1.67033e-05	1.43441	0.274784	1.09651		1.42242e+09	1.43854e+09	1.88183e+09	1311924112	1.29509e+09	3.51334e+08
P07737	Profilin-1 OS=Homo sapiens OX=9606 GN=PFN1 PE=1 SV=2	PFN1	actin cytoskeleton organization;actin filament-based process;anatomical structure formation involved in morphogenesis;biological regulation;blood coagulation;cell activation;cellular component organization;cellular component organization at cellular level;cellular component organization or biogenesis;cellular component organization or biogenesis at cellular level;cellular process;cellular respons…	actin binding;actin monomer binding;adenyl nucleotide binding;adenyl-nucleotide exchange factor activity;ATPase regulator activity;binding;cytoskeletal protein binding;enzyme regulator activity;lipid binding;nucleoside-triphosphatase regulator activity;nucleotide binding;phosphatidylinositol binding;phosphatidylinositol-4,5-bisphosphate binding;phospholipid binding;proline-rich region binding;pro…	adherens junction;anchoring junction;blood microparticle;cell cortex;cell junction;cell part;cell projection;cell-substrate adherens junction;cell-substrate junction;cytoplasm;cytoplasmic part;cytoskeleton;cytosol;extracellular membrane-bounded organelle;extracellular organelle;extracellular region part;extracellular vesicular exosome;focal adhesion;intracellular membrane-bounded organelle;intrac…	anatomical structure formation involved in morphogenesis;biological regulation;cell activation;cellular component organization;cellular process;coagulation;cytoskeleton organization;developmental process;establishment of localization;exocytosis;multicellular organismal process;organelle organization;regulation of body fluid levels;regulation of DNA metabolic process;regulation of organelle organi…	cell cortex;cell part;cell projection;cytoplasm;cytoskeleton;cytosol;extracellular organelle;intracellular membrane-bounded organelle;intracellular non-membrane-bounded organelle;intracellular organelle;membrane;neuron projection;nucleus;organelle;synapse;vesicle	Regulation of actin cytoskeleton;Shigellosis	REACT_19351;REACT_264199;REACT_318;REACT_355252	ko04810;ko05131	74	12	7765	140	15	8.27	17600.4	130.259	0.034979	0.0529571	0.10167	0.139719	0.781512	0.986644	0.0255154	0.884713	0.0773496	0.904315	0.0187214	0.758275	0.0725631	0.89669	0.132704	0.916556	0.03407	0.76854	0.965069	1.02216	0.321174	0.857086	0.208282	0.838508		4.20845e+09	4.59159e+09	4.69332e+09	5475908352	4.15225e+09	1.08631e+09
P04040	Catalase OS=Homo sapiens OX=9606 GN=CAT PE=1 SV=3	CAT	acylglycerol metabolic process;aerobic respiration;aging;alcohol metabolic process;anatomical structure development;biological regulation;catabolic process;cell differentiation;cellular aromatic compound metabolic process;cellular catabolic process;cellular component assembly;cellular component organization;cellular component organization or biogenesis;cellular developmental process;cellular lipi…	aminoacylase activity;antioxidant activity;binding;catalase activity;catalytic activity;cation binding;coenzyme binding;cofactor binding;enzyme binding;heme binding;hydrolase activity;hydrolase activity, acting on carbon-nitrogen (but not peptide) bonds;hydrolase activity, acting on carbon-nitrogen (but not peptide) bonds, in linear amides;identical protein binding;ion binding;iron ion binding;me…	adherens junction;anchoring junction;cell junction;cell part;cell-substrate adherens junction;cell-substrate junction;cytoplasmic part;cytosol;endoplasmic reticulum;extracellular membrane-bounded organelle;extracellular organelle;extracellular region part;extracellular vesicular exosome;focal adhesion;Golgi apparatus;intracellular membrane-bounded organelle;intracellular organelle;intracellular o…	aging;alcohol metabolic process;anatomical structure development;biological regulation;catabolic process;cell differentiation;cellular aromatic compound metabolic process;cellular component assembly;cellular component organization;cellular lipid metabolic process;cellular metabolic process;cellular nitrogen compound metabolic process;cellular process;cellular respiration;developmental process;gen…	cell part;cytosol;endoplasmic reticulum;extracellular organelle;Golgi apparatus;intracellular membrane-bounded organelle;intracellular organelle;lysosome;membrane;microbody;organelle;peroxisome;plasma membrane;vacuole;vesicle	Amyotrophic lateral sclerosis (ALS);Methane metabolism;Peroxisome;Tryptophan metabolism	REACT_2086;REACT_264249	ko00380;ko00680;ko04146;ko05014	74	32	4895	527	59.7	7.39	17355.7	334.932	0.050944	0.0729121	0.035289	0.0575981	0.261059	1.04961	0.474419	1.02369	0.140393	0.916245	0.104686	1.06045	0.313804	0.97531	0.0255234	0.872942	0.507802	1.01033	0.0236539	0.895041	0.0979781	1.03591	0.0507394	1.15739		2.08655e+09	2.39025e+09	2.13937e+09	2065205040	2.19005e+09	4.63053e+08
P27797	Calreticulin OS=Homo sapiens OX=9606 GN=CALR PE=1 SV=1	CALR	actin cytoskeleton organization;actin filament-based process;aging;antigen processing and presentation;antigen processing and presentation of exogenous antigen;antigen processing and presentation of exogenous peptide antigen;antigen processing and presentation of exogenous peptide antigen via MHC class I;antigen processing and presentation of exogenous peptide antigen via MHC class I, TAP-depende…	androgen receptor binding;binding;calcium ion binding;carbohydrate binding;cation binding;chaperone binding;complement binding;complement component C1q binding;DNA binding;enzyme binding;glycoprotein binding;hormone binding;hormone receptor binding;integrin binding;ion binding;iron ion binding;metal ion binding;mRNA binding;nuclear hormone receptor binding;nucleic acid binding;opsonin binding;pep…	acrosomal vesicle;adherens junction;anchoring junction;cell junction;cell part;cell surface;cell-substrate adherens junction;cell-substrate junction;cytoplasm;cytoplasmic membrane-bounded vesicle;cytoplasmic membrane-bounded vesicle lumen;cytoplasmic part;cytoplasmic vesicle;cytoplasmic vesicle part;cytosol;endocytic vesicle lumen;endoplasmic reticulum;endoplasmic reticulum lumen;endoplasmic reti…	aging;biological regulation;carbohydrate metabolic process;cell differentiation;cellular component assembly;cellular component organization;cellular homeostasis;cellular ion homeostasis;cellular localization;cellular macromolecular complex assembly;cellular membrane organization;cellular metabolic process;cellular process;cytoskeleton organization;developmental process;endocytosis;establishment o…	cell part;cell surface;cytoplasm;cytoplasmic membrane-bounded vesicle;cytosol;endoplasmic reticulum;extracellular matrix;extracellular organelle;extracellular region;extracellular space;Golgi apparatus;intracellular;intracellular membrane-bounded organelle;intracellular organelle;macromolecular complex;membrane;MHC class I peptide loading complex;nucleus;organelle;polysome;protein complex;protein…	Antigen processing and presentation;Chagas disease (American trypanosomiasis);Phagosome;Protein processing in endoplasmic reticulum	REACT_111178;REACT_163699;REACT_163813;REACT_18423;REACT_23810;REACT_6277;REACT_75795	ko04141;ko04145;ko04612;ko05142	69	26	4454	417	48.1	4.44	15861.8	301.395	0.00030032	0.000980403	0.015369	0.0290719	0.0424627	0.825431	9.72611e-06	0.694783	0.111585	0.843947	0.0288545	0.834106	0.00692054	0.841722	0.715162	1.02243	0.765689	1.01051	0.00579722	1.21469	0.0288722	1.20053	0.596838	0.988339		1.7473e+09	1708960768	2.07586e+09	1729123860	1.44227e+09	5.21397e+08
P11215	Integrin alpha-M OS=Homo sapiens OX=9606 GN=ITGAM PE=1 SV=2	ITGAM	activated T cell proliferation;activation of immune response;activation of innate immune response;anatomical structure development;biological adhesion;biological regulation;blood coagulation;cell activation;cell adhesion;cell chemotaxis;cell development;cell differentiation;cell migration;cell motility;cell proliferation;cell surface receptor linked signaling pathway;cellular component movement;c…	binding;carbohydrate binding;cation binding;glycoprotein binding;glycosaminoglycan binding;heparin binding;ion binding;metal ion binding;pattern binding;polysaccharide binding;protein binding	cell part;cell surface;external side of plasma membrane;extracellular membrane-bounded organelle;extracellular organelle;extracellular region part;extracellular vesicular exosome;integrin complex;intracellular membrane-bounded organelle;intracellular organelle;intracellular part;macromolecular complex;membrane;membrane part;membrane-bounded organelle;membrane-bounded vesicle;nucleus;organelle;pla…	anatomical structure development;biological adhesion;biological regulation;cell activation;cell adhesion;cell development;cell differentiation;cell motility;cell proliferation;cellular component movement;cellular component organization;cellular process;coagulation;developmental process;extracellular matrix organization;extracellular structure organization;immune system process;locomotion;multicel…	cell part;cell surface;extracellular organelle;intracellular membrane-bounded organelle;intracellular organelle;macromolecular complex;membrane;nucleus;organelle;plasma membrane;protein complex;receptor complex;vesicle	Amoebiasis;Cell adhesion molecules (CAMs);Hematopoietic cell lineage;ko05152;Leishmaniasis;Leukocyte transendothelial migration;Phagosome;Regulation of actin cytoskeleton;Staphylococcus aureus infection	REACT_12051;REACT_13552;REACT_6894	ko04145;ko04514;ko04640;ko04670;ko04810;ko05140;ko05146;ko05150;ko05152	46	48	4660	1152	127.1	7.23	15308.9	410.64	3.3451e-07	8.81061e-06	4.72e-05	0.00039599	0.0823866	1.22588	3.70036e-06	1.63475	0.0680516	1.18762	5.35039e-05	1.72763	1.89259e-05	1.33354	0.918614	0.96879	0.000731415	1.4093	0.00897365	0.726482	0.274751	1.05681	0.00320809	1.4547		1.3376e+09	1.38069e+09	1.00304e+09	949121942	1.63973e+09	2.63674e+08
P52566	Rho GDP-dissociation inhibitor 2 OS=Homo sapiens OX=9606 GN=ARHGDIB PE=1 SV=3	ARHGDIB	actin cytoskeleton organization;actin filament-based process;biological regulation;cellular component movement;cellular component organization;cellular component organization at cellular level;cellular component organization or biogenesis;cellular component organization or biogenesis at cellular level;cellular process;cellular response to stimulus;cytoskeleton organization;developmental process;i…	catalytic activity;enzyme activator activity;enzyme regulator activity;GDP-dissociation inhibitor activity;GTPase activator activity;GTPase activity;GTPase regulator activity;hydrolase activity;hydrolase activity, acting on acid anhydrides;hydrolase activity, acting on acid anhydrides, in phosphorus-containing anhydrides;nucleoside-triphosphatase activity;nucleoside-triphosphatase regulator activ…	cell part;cytoplasm;cytoplasmic membrane-bounded vesicle;cytoplasmic part;cytoplasmic vesicle;cytoskeleton;cytosol;extracellular membrane-bounded organelle;extracellular organelle;extracellular region part;extracellular vesicular exosome;intracellular membrane-bounded organelle;intracellular non-membrane-bounded organelle;intracellular organelle;intracellular part;membrane-bounded organelle;membr…	biological regulation;cellular component movement;cellular component organization;cellular process;cytoskeleton organization;developmental process;immune system process;metabolic process;multicellular organismal development;multicellular organismal process;organelle organization;response to stimulus;signal transduction	cell part;cytoplasm;cytoplasmic membrane-bounded vesicle;cytoskeleton;cytosol;extracellular organelle;intracellular membrane-bounded organelle;intracellular non-membrane-bounded organelle;intracellular organelle;organelle;vesicle	Neurotrophin signaling pathway;Vasopressin-regulated water reabsorption	REACT_11051	ko04722;ko04962	75	14	4025	201	23	5.21	15139	201.491	0.030699	0.0475366	0.11891	0.159291	0.693487	0.951	0.0147736	0.880703	0.0057999	0.842322	0.320517	0.94827	0.184036	0.926081	0.14842	0.885722	0.740545	0.997129	0.225648	0.95642	0.0469303	1.07672	0.0637544	1.12578		2.42871e+09	2.74207e+09	2.62257e+09	2435706184	2.30971e+09	6.48629e+08
Q01518	Adenylyl cyclase-associated protein 1 OS=Homo sapiens OX=9606 GN=CAP1 PE=1 SV=5	CAP1	actin cytoskeleton organization;actin filament-based process;activation of adenylate cyclase activity;ameboidal cell migration;axon guidance;biological regulation;blood coagulation;cell activation;cell migration;cell motility;cellular component movement;cellular component organization;cellular component organization at cellular level;cellular component organization or biogenesis;cellular componen…		adherens junction;anchoring junction;cell cortex part;cell junction;cell part;cell-substrate adherens junction;cell-substrate junction;cortical actin cytoskeleton;cortical cytoskeleton;cytoplasmic part;cytoskeletal part;cytoskeleton;extracellular membrane-bounded organelle;extracellular organelle;extracellular region part;extracellular vesicular exosome;focal adhesion;intracellular non-membrane-b…	biological regulation;cell activation;cell motility;cellular component movement;cellular component organization;cellular membrane organization;cellular process;coagulation;cytoskeleton organization;endocytosis;establishment of localization;establishment or maintenance of cell polarity;exocytosis;locomotion;membrane invagination;membrane organization;multicellular organismal process;organelle orga…	cell part;cytoskeleton;extracellular organelle;intracellular non-membrane-bounded organelle;intracellular organelle;membrane;organelle;plasma membrane;vesicle		REACT_19230;REACT_318		62	29	4912	475	51.9	8.06	15025.1	273.234	0.35575	0.420263	0.24151	0.288529	0.439132	1.04399	0.941816	0.971209	0.165519	0.911937	0.894627	0.983439	0.456571	0.930281	0.0424556	0.873507	0.446296	0.941996	0.248807	0.938971	0.791958	1.01259	0.220724	1.07841		2.26647e+09	2.59468e+09	2.43633e+09	2406028376	2.36618e+09	4.9005e+08
P07602	Prosaposin OS=Homo sapiens OX=9606 GN=PSAP PE=1 SV=2	PSAP	biological regulation;blood coagulation;cell activation;cell differentiation;cellular developmental process;cellular lipid metabolic process;cellular metabolic process;cellular process;cellular process involved in reproduction;cellular response to chemical stimulus;cellular response to organic substance;cellular response to stimulus;coagulation;developmental growth;developmental process;developme…	binding;enzyme activator activity;enzyme regulator activity;lipid binding	cell part;cytoplasmic part;extracellular membrane-bounded organelle;extracellular organelle;extracellular region;extracellular region part;extracellular space;extracellular vesicular exosome;Golgi apparatus;integral to membrane;intracellular membrane-bounded organelle;intracellular non-membrane-bounded organelle;intracellular organelle;intracellular organelle lumen;intracellular organelle part;in…	biological regulation;cell activation;cell differentiation;cellular lipid metabolic process;cellular metabolic process;cellular process;coagulation;developmental process;establishment of localization;exocytosis;growth;lipid metabolic process;lipid transport;metabolic process;multicellular organismal process;primary metabolic process;regulation of body fluid levels;response to chemical stimulus;re…	cell part;extracellular organelle;extracellular region;extracellular space;Golgi apparatus;intracellular membrane-bounded organelle;intracellular non-membrane-bounded organelle;intracellular organelle;membrane;mitochondrion;nucleolus;nucleoplasm;organelle;vesicle	Lysosome	REACT_116105;REACT_14819;REACT_318	ko04142	48	20	4893	524	58.1	5.17	15000	168.151	0.0049988	0.00999601	0.0055481	0.012975	0.0680516	0.872452	0.00579724	0.829032	0.650897	0.995853	0.507802	1.0698	0.313804	0.950232	0.14842	1.14144	0.0369669	1.2262	0.010629	1.20122	0.0011735	1.29042	0.427204	1.07426		2.1525e+09	1.88578e+09	2.26524e+09	1755426324	1.87795e+09	5.90839e+08
P11021	Endoplasmic reticulum chaperone BiP OS=Homo sapiens OX=9606 GN=HSPA5 PE=1 SV=2	HSPA5	activation of signaling protein activity involved in unfolded protein response;anatomical structure arrangement;anatomical structure development;biological regulation;blood coagulation;catabolic process;cell activation;cell communication;cellular catabolic process;cellular macromolecule catabolic process;cellular macromolecule metabolic process;cellular metabolic process;cellular process;cellular…	adenyl nucleotide binding;adenyl ribonucleotide binding;ATP binding;ATPase activity;binding;calcium ion binding;catalytic activity;cation binding;chaperone binding;enzyme binding;glycoprotein binding;hydrolase activity;hydrolase activity, acting on acid anhydrides;hydrolase activity, acting on acid anhydrides, in phosphorus-containing anhydrides;ion binding;metal ion binding;misfolded protein bin…	adherens junction;anchoring junction;cell junction;cell part;cell surface;cell-substrate adherens junction;cell-substrate junction;cytoplasmic membrane-bounded vesicle;cytoplasmic part;cytoplasmic vesicle;endoplasmic reticulum;endoplasmic reticulum chaperone complex;endoplasmic reticulum lumen;endoplasmic reticulum membrane;endoplasmic reticulum part;endoplasmic reticulum-Golgi intermediate compa…	anatomical structure development;biological regulation;catabolic process;cell activation;cell communication;cellular metabolic process;cellular process;coagulation;developmental process;establishment of localization;exocytosis;macromolecule metabolic process;metabolic process;multicellular organismal process;primary metabolic process;protein folding;protein metabolic process;proteolysis;proteolys…	cell part;cell surface;cytoplasmic membrane-bounded vesicle;endoplasmic reticulum;extracellular organelle;intracellular membrane-bounded organelle;intracellular organelle;macromolecular complex;membrane;midbody;mitochondrion;nucleus;organelle;plasma membrane;protein complex;vesicle	Prion diseases;Protein export;Protein processing in endoplasmic reticulum	REACT_18277;REACT_18348;REACT_18368;REACT_18423;REACT_264487;REACT_318;REACT_75795	ko03060;ko04141;ko05020	58	42	4563	654	72.3	5.16	14961.5	323	0.00047048	0.00139275	0.013498	0.0261424	0.0455184	0.859003	2.45596e-05	0.749753	0.225674	0.884813	0.0243416	0.822586	0.00529967	0.872818	0.456596	1.03005	0.208282	0.957605	0.00529967	1.18014	0.196725	1.09714	0.20849	0.929672		1.91146e+09	1.8557e+09	2.18999e+09	1996081656	1.64195e+09	4.14863e+08
P63104	14-3-3 protein zeta/delta OS=Homo sapiens OX=9606 GN=YWHAZ PE=1 SV=1	YWHAZ	amine transport;apoptosis;biological regulation;biosynthetic process;blood coagulation;cell activation;cell death;cellular biosynthetic process;cellular component assembly;cellular component assembly at cellular level;cellular component organization;cellular component organization at cellular level;cellular component organization or biogenesis;cellular component organization or biogenesis at cell…	binding;enzyme binding;identical protein binding;kinase binding;protein binding;protein kinase binding;transcription factor binding;ubiquitin protein ligase binding	adherens junction;anchoring junction;blood microparticle;cell junction;cell leading edge;cell part;cell-substrate adherens junction;cell-substrate junction;cytoplasm;cytoplasmic membrane-bounded vesicle;cytoplasmic part;cytoplasmic vesicle;cytoplasmic vesicle membrane;cytoplasmic vesicle part;cytoskeletal part;cytosol;extracellular membrane-bounded organelle;extracellular organelle;extracellular …	amine transport;biological regulation;biosynthetic process;cell activation;cell death;cellular component assembly;cellular component organization;cellular metabolic process;cellular nitrogen compound metabolic process;cellular process;coagulation;death;establishment of localization;Golgi organization;hormone transport;macromolecule metabolic process;membrane organization;metabolic process;multice…	cell leading edge;cell part;cytoplasm;cytoplasmic membrane-bounded vesicle;cytosol;extracellular organelle;extracellular space;intracellular membrane-bounded organelle;intracellular organelle;lysosome;macromolecular complex;membrane;mitochondrion;nucleoplasm;nucleus;organelle;protein complex;vacuole;vesicle	Cell cycle;Neurotrophin signaling pathway;Oocyte meiosis	REACT_147867;REACT_23837;REACT_23847;REACT_23898;REACT_25042;REACT_264178;REACT_355377;REACT_355542;REACT_407;REACT_549	ko04110;ko04114;ko04722	78	24	4595	245	27.7	4.79	14443.6	205.562	0.00011936	0.000497704	0.0022327	0.00643041	0.059693	0.890261	0.000389175	0.783351	0.105167	0.905295	0.00104476	0.626269	0.0187586	0.879911	0.872433	1.01689	0.00889835	0.703466	0.00823567	1.15567	0.050774	0.799474	0.00732214	0.691784		3.07847e+09	3.02735e+09	3.49861e+09	4376147808	2.74064e+09	5.63369e+08
P07900	Heat shock protein HSP 90-alpha OS=Homo sapiens OX=9606 GN=HSP90AA1 PE=1 SV=5	HSP90AA1	apoptosis;axon guidance;biological regulation;cardiac muscle cell apoptosis;cell cycle;cell cycle process;cell death;cell migration;cell motility;cell surface receptor linked signaling pathway;cellular component assembly;cellular component assembly at cellular level;cellular component movement;cellular component organization;cellular component organization at cellular level;cellular component org…	adenyl deoxyribonucleotide binding;adenyl nucleotide binding;adenyl ribonucleotide binding;antigen binding;ATP binding;ATPase activity;binding;catalytic activity;CTP binding;dATP binding;deoxyribonucleotide binding;enzyme binding;enzyme regulator activity;GTP binding;GTPase binding;guanyl nucleotide binding;guanyl ribonucleotide binding;hydrolase activity;hydrolase activity, acting on acid anhydr…	apical plasma membrane;basolateral plasma membrane;brush border membrane;cell body;cell part;cell projection;cell projection membrane;cell projection part;cell surface;cytoplasm;cytoplasmic membrane-bounded vesicle;cytoplasmic membrane-bounded vesicle lumen;cytoplasmic part;cytoplasmic vesicle;cytoplasmic vesicle part;cytosol;endocytic vesicle lumen;extracellular matrix;extracellular membrane-bou…	biological regulation;cell cycle;cell death;cell motility;cellular component assembly;cellular component movement;cellular component organization;cellular macromolecular complex assembly;cellular membrane organization;cellular metabolic process;cellular process;death;endocytosis;establishment of localization;immune system process;locomotion;macromolecular complex assembly;macromolecule metabolic …	cell body;cell part;cell projection;cell surface;cytoplasm;cytoplasmic membrane-bounded vesicle;cytosol;extracellular matrix;extracellular organelle;extracellular region;intracellular membrane-bounded organelle;intracellular organelle;macromolecular complex;membrane;mitochondrion;neuron projection;neuronal cell body;nucleoplasm;nucleus;organelle;plasma membrane;protein complex;vesicle	Antigen processing and presentation;NOD-like receptor signaling pathway;Pathways in cancer;Plant-pathogen interaction;Progesterone-mediated oocyte maturation;Prostate cancer;Protein processing in endoplasmic reticulum	REACT_111176;REACT_115755;REACT_115852;REACT_12477;REACT_15296;REACT_15364;REACT_15451;REACT_160086;REACT_160315;REACT_163813;REACT_19236;REACT_263991;REACT_264071;REACT_264075;REACT_264164;REACT_264464;REACT_264548;REACT_267790;REACT_267817;REACT_267965;REACT_268571;REACT_9434	ko04141;ko04612;ko04621;ko04626;ko04914;ko05200;ko05215	58	46	5840	732	84.6	5.02	14389.5	350.351	0.03686	0.0553821	0.01907	0.0347358	0.273604	1.06313	0.569135	1.04751	0.214689	0.943962	0.0977907	1.09415	0.373205	0.985307	0.034293	0.887908	0.426778	1.02917	0.0596791	0.901149	0.0637438	1.04452	0.00731484	1.1591		1.31594e+09	1.48207e+09	1.33557e+09	1278641460	1.39902e+09	3.12449e+08
P08238	Heat shock protein HSP 90-beta OS=Homo sapiens OX=9606 GN=HSP90AB1 PE=1 SV=4	HSP90AB1	anatomical structure development;axon guidance;biological regulation;cellular macromolecule metabolic process;cellular metabolic process;cellular process;cellular protein metabolic process;cellular response to chemical stimulus;cellular response to cytokine stimulus;cellular response to heat;cellular response to interleukin-4;cellular response to organic substance;cellular response to stimulus;ce…	adenyl nucleotide binding;adenyl ribonucleotide binding;antigen binding;ATP binding;binding;double-stranded RNA binding;enzyme binding;enzyme regulator activity;kinase binding;MHC class II protein complex binding;MHC protein complex binding;nitric-oxide synthase regulator activity;nucleic acid binding;nucleotide binding;protein binding;protein domain specific binding;purine nucleotide binding;pur…	cell part;cytoplasm;cytoplasmic membrane-bounded vesicle;cytoplasmic part;cytoplasmic vesicle;cytosol;extracellular membrane-bounded organelle;extracellular organelle;extracellular region part;extracellular vesicular exosome;intracellular membrane-bounded organelle;intracellular organelle;intracellular organelle part;intracellular part;melanosome;membrane;membrane-bounded organelle;membrane-bound…	anatomical structure development;biological regulation;cellular metabolic process;cellular process;developmental process;immune system process;locomotion;macromolecule metabolic process;metabolic process;primary metabolic process;protein folding;protein metabolic process;response to abiotic stimulus;response to chemical stimulus;response to external stimulus;response to heat;response to stimulus;…	cell part;cytoplasm;cytoplasmic membrane-bounded vesicle;cytosol;extracellular organelle;intracellular membrane-bounded organelle;intracellular organelle;membrane;mitochondrion;nucleoplasm;organelle;vesicle	Antigen processing and presentation;NOD-like receptor signaling pathway;Pathways in cancer;Plant-pathogen interaction;Progesterone-mediated oocyte maturation;Prostate cancer;Protein processing in endoplasmic reticulum	REACT_160086;REACT_19236;REACT_264071;REACT_264075;REACT_264164;REACT_268571;REACT_75808	ko04141;ko04612;ko04621;ko04626;ko04914;ko05200;ko05215	63	47	5506	724	83.2	5.03	14264.6	356.947	5.9827e-08	3.24971e-06	2.49e-06	7.50427e-05	0.034293	0.828138	3.49378e-07	0.595693	0.118308	0.855557	0.00440331	0.75921	8.67714e-07	0.719316	0.67206	1.03311	0.104686	0.916768	6.74096e-05	1.43624	0.000395497	1.2745	0.246717	0.887387		2.5318e+09	2.45066e+09	3.51973e+09	2761654272	2.09668e+09	4.33117e+08
P62805	Histone H4 OS=Homo sapiens OX=9606 GN=HIST1H4A PE=1 SV=2	HIST1H4A	anatomical structure homeostasis;ATP-dependent chromatin remodeling;biological regulation;cell cycle;cellular component assembly;cellular component assembly at cellular level;cellular component organization;cellular component organization at cellular level;cellular component organization or biogenesis;cellular component organization or biogenesis at cellular level;cellular macromolecular complex …	binding;catalytic activity;demethylase activity;DNA binding;histone binding;histone demethylase activity;histone demethylase activity (H4-K20 specific);nucleic acid binding;protein binding	cell part;chromosomal part;chromosome;extracellular membrane-bounded organelle;extracellular organelle;extracellular region;extracellular region part;extracellular vesicular exosome;intracellular membrane-bounded organelle;intracellular non-membrane-bounded organelle;intracellular organelle;intracellular organelle part;intracellular part;macromolecular complex;membrane;membrane-bounded organelle;…	biological regulation;cell cycle;cellular component assembly;cellular component organization;cellular macromolecular complex assembly;cellular metabolic process;cellular nitrogen compound metabolic process;cellular process;chromatin modification;chromatin organization;chromosome organization;DNA metabolic process;DNA modification;gene silencing;histone modification;homeostatic process;macromolecu…	cell part;chromosome;extracellular organelle;extracellular region;intracellular membrane-bounded organelle;intracellular non-membrane-bounded organelle;intracellular organelle;macromolecular complex;membrane;nuclear chromosome;nucleoplasm;nucleosome;nucleus;organelle;protein complex;vesicle	Systemic lupus erythematosus	REACT_169168;REACT_169185;REACT_169436;REACT_2204;REACT_22186;REACT_2232;REACT_263923;REACT_263961;REACT_263965;REACT_264242;REACT_264245;REACT_264303;REACT_264352;REACT_264541;REACT_264545;REACT_268237;REACT_268530;REACT_268728;REACT_27271;REACT_355391;REACT_75792;REACT_75925;REACT_7963	ko05322	54	10	7588	103	11.4	11.36	13725.6	105.602	0.000131	0.000536915	0.00012819	0.000803881	0.965071	0.999666	0.530188	1.01947	0.389104	1.05165	7.08109e-05	1.54544	0.759178	1.01982	0.328064	1.05201	0.000648114	1.54596	0.650879	1.03156	9.322e-05	1.51592	0.000122608	1.46954		1.35728e+10	1.29019e+10	1.33091e+10	8779536352	1.35683e+10	3.27157e+09
P08246	Neutrophil elastase OS=Homo sapiens OX=9606 GN=ELANE PE=1 SV=1	ELANE	acute inflammatory response;acute inflammatory response to antigenic stimulus;biological regulation;calcium ion homeostasis;catabolic process;cation homeostasis;cell killing;cell migration;cell motility;cellular calcium ion homeostasis;cellular cation homeostasis;cellular chemical homeostasis;cellular component disassembly;cellular component disassembly at cellular level;cellular component moveme…	binding;carbohydrate binding;catalytic activity;cytokine binding;endopeptidase activity;enzyme binding;glycosaminoglycan binding;heparin binding;hydrolase activity;pattern binding;peptidase activity;peptidase activity, acting on L-amino acid peptides;polysaccharide binding;protease binding;protein binding;protein binding transcription factor activity;RNA polymerase II transcription cofactor activ…	cell part;cell surface;cytoplasm;cytoplasmic membrane-bounded vesicle;cytoplasmic part;cytoplasmic vesicle;extracellular membrane-bounded organelle;extracellular organelle;extracellular region;extracellular region part;extracellular vesicular exosome;intracellular membrane-bounded organelle;intracellular organelle;intracellular organelle part;intracellular part;macromolecular complex;membrane-bou…	biological regulation;catabolic process;cell killing;cell motility;cellular component disassembly;cellular component movement;cellular component organization;cellular homeostasis;cellular ion homeostasis;cellular membrane organization;cellular process;endocytosis;establishment of localization;extracellular matrix organization;extracellular structure organization;homeostatic process;immune system …	cell part;cell surface;cytoplasm;cytoplasmic membrane-bounded vesicle;extracellular organelle;extracellular region;intracellular membrane-bounded organelle;intracellular organelle;macromolecular complex;organelle;protein complex;transcriptional repressor complex;vesicle	Systemic lupus erythematosus	REACT_118572;REACT_118682;REACT_150401	ko05322	53	9	3425	267	28.5	9.35	13644.8	130.301	5.1159e-07	1.19305e-05	3.01e-05	0.000303683	0.0125554	1.42158	8.67715e-07	2.71663	0.204096	1.15701	0.00320809	1.63274	5.2628e-05	1.911	0.549513	0.813894	0.0313694	1.14854	9.7261e-06	0.4259	0.596337	0.601015	0.00889835	1.41116		2.62912e+09	3.2303e+09	1.37579e+09	2289105588	3.7375e+09	8.25712e+08
P20700	Lamin-B1 OS=Homo sapiens OX=9606 GN=LMNB1 PE=1 SV=2	LMNB1	apoptosis;cell death;cellular component disassembly;cellular component disassembly at cellular level;cellular component disassembly involved in apoptosis;cellular component organization;cellular component organization at cellular level;cellular component organization or biogenesis;cellular component organization or biogenesis at cellular level;cellular process;death;programmed cell death	structural molecule activity	cell part;cytoskeletal part;envelope;intermediate filament;intracellular organelle part;intracellular part;lamin filament;macromolecular complex;membrane;nuclear envelope;nuclear inner membrane;nuclear membrane;nuclear part;nucleoplasm;organelle envelope;organelle inner membrane;organelle membrane;organelle part;protein complex	cell death;cellular component disassembly;cellular component organization;cellular process;death	cell part;macromolecular complex;membrane;nuclear envelope;nucleoplasm;protein complex		REACT_13472;REACT_160242;REACT_160251;REACT_169121;REACT_263908;REACT_75792		73	50	4284	586	66.4	5.16	13362	335.043	0.00044736	0.00140845	0.00064337	0.0025092	0.0876721	0.88351	0.000828932	0.826044	0.589127	0.970839	0.220504	1.14277	0.0680365	0.934957	0.237053	1.09884	0.03407	1.29344	0.00977013	1.17529	5.34461e-05	1.38343	0.127707	1.1771		2.32395e+09	2114908544	2.48563e+09	1796718056	2.05324e+09	5.70269e+08
P24158	Myeloblastin OS=Homo sapiens OX=9606 GN=PRTN3 PE=1 SV=3	PRTN3	biological regulation;blood coagulation;cell differentiation;cellular developmental process;cellular process;coagulation;collagen catabolic process;collagen metabolic process;dendritic cell differentiation;developmental process;hemostasis;leukocyte differentiation;macromolecule metabolic process;mature dendritic cell differentiation;metabolic process;multicellular organismal catabolic process;mul…	binding;catalytic activity;endopeptidase activity;enzyme binding;hydrolase activity;peptidase activity;peptidase activity, acting on L-amino acid peptides;protein binding;serine hydrolase activity;serine-type endopeptidase activity;serine-type peptidase activity	cell part;cytoplasmic part;cytosol;extracellular membrane-bounded organelle;extracellular organelle;extracellular region part;extracellular space;extracellular vesicular exosome;intracellular part;membrane;membrane-bounded organelle;membrane-bounded vesicle;organelle;plasma membrane;vesicle	biological regulation;cell differentiation;cellular process;coagulation;developmental process;macromolecule metabolic process;metabolic process;multicellular organismal process;regulation of body fluid levels;regulation of transport	cell part;cytosol;extracellular organelle;extracellular space;membrane;organelle;plasma membrane;vesicle		REACT_1439		43	6	3781	256	27.8	8.35	13336.3	93.412	2.38e-07	7.17001e-06	7.1e-05	0.000545841	0.0125554	1.54199	1.56534e-06	2.89837	0.156793	1.3051	5.35039e-05	2.5199	3.60837e-05	1.87962	0.492666	0.846372	0.00356888	1.63418	0.00228086	0.450288	0.619578	0.869421	0.0032113	1.93081		1.77059e+09	2.09198e+09	941994304	1083473720	2.73024e+09	6.19704e+08
P61626	Lysozyme C OS=Homo sapiens OX=9606 GN=LYZ PE=1 SV=1	LYZ	anatomical structure homeostasis;biological regulation;cell death;cellular process;cytolysis;death;defense response;defense response to bacterium;homeostatic process;inflammatory response;multi-organism process;regulation of biological quality;response to bacterium;response to biotic stimulus;response to other organism;response to stimulus;response to stress;response to wounding;retina homeostasi…	binding;catalytic activity;hydrolase activity;hydrolase activity, acting on glycosyl bonds;hydrolase activity, hydrolyzing O-glycosyl compounds;identical protein binding;lysozyme activity;protein binding	extracellular membrane-bounded organelle;extracellular organelle;extracellular region;extracellular region part;extracellular space;extracellular vesicular exosome;membrane-bounded organelle;membrane-bounded vesicle;organelle;vesicle	biological regulation;cell death;cellular process;death;homeostatic process;multi-organism process;response to biotic stimulus;response to stimulus;response to stress	extracellular organelle;extracellular region;extracellular space;organelle;vesicle	Salivary secretion	REACT_75925	ko04970	61	9	5775	148	16.5	9.16	13180.9	91.2	0.41761	0.454845	0.38214	0.427573	0.609417	1.02455	0.826675	1.05113	0.111585	1.14779	0.336912	1.13218	0.759178	1.02595	0.193888	1.12029	0.19656	1.10505	0.148398	1.09196	0.407866	1.0771	0.948145	0.986394		1.10195e+10	9836304384	1.07408e+10	9971980000	1.129e+10	2.75809e+09
P61158	Actin-related protein 3 OS=Homo sapiens OX=9606 GN=ACTR3 PE=1 SV=3	ACTR3	actin cytoskeleton organization;actin filament organization;actin filament-based process;actin nucleation;anatomical structure morphogenesis;Arp2/3 complex-mediated actin nucleation;asymmetric cell division;axon guidance;biological regulation;cell cycle cytokinesis;cell cycle process;cell division;cell part morphogenesis;cell projection morphogenesis;cell projection organization;cell surface rece…	adenyl nucleotide binding;adenyl ribonucleotide binding;ATP binding;binding;nucleotide binding;purine nucleotide binding;purine ribonucleoside triphosphate binding;purine ribonucleotide binding;ribonucleotide binding;structural constituent of cytoskeleton;structural molecule activity	actin cytoskeleton;actin filament;adherens junction;anchoring junction;Arp2/3 protein complex;cell junction;cell part;cell projection;cell-cell junction;cell-substrate adherens junction;cell-substrate junction;cytoplasmic part;cytoskeletal part;cytoskeleton;cytosol;excitatory synapse;extracellular membrane-bounded organelle;extracellular organelle;extracellular region part;extracellular vesicular…	anatomical structure morphogenesis;biological regulation;cell division;cellular component morphogenesis;cellular component movement;cellular component organization;cellular localization;cellular process;cytokinesis;cytoskeleton organization;developmental process;establishment of localization;establishment or maintenance of cell polarity;immune system process;localization;locomotion;organelle loca…	cell part;cell projection;cytoskeleton;cytosol;extracellular organelle;intracellular non-membrane-bounded organelle;intracellular organelle;macromolecular complex;membrane;organelle;protein complex;synapse;vesicle		REACT_160086;REACT_263952;REACT_355372		58	20	3717	418	47.3	5.88	12769.5	179.796	0.001799	0.00445534	0.0035088	0.00911841	0.474443	0.979992	0.00334398	0.868085	0.248833	0.9651	0.0156379	0.8559	0.00977013	0.885809	0.53021	0.984804	0.0187214	0.873375	0.00484101	1.11176	0.407816	0.985963	0.0118518	0.886851		9.66114e+08	9.81021e+08	1.09066e+09	1106184532	9.46783e+08	1.47851e+08
P61978	Heterogeneous nuclear ribonucleoprotein K OS=Homo sapiens OX=9606 GN=HNRNPK PE=1 SV=1	HNRNPK	biological regulation;cellular macromolecule metabolic process;cellular metabolic process;cellular nitrogen compound metabolic process;cellular process;cellular response to stimulus;gene expression;macromolecule metabolic process;metabolic process;mRNA metabolic process;mRNA processing;nitrogen compound metabolic process;nuclear mRNA splicing, via spliceosome;nucleic acid metabolic process;nucleo…	binding;core promoter proximal region DNA binding;core promoter proximal region sequence-specific DNA binding;DNA binding;nucleic acid binding;nucleic acid binding transcription factor activity;regulatory region DNA binding;regulatory region nucleic acid binding;RNA binding;RNA polymerase II core promoter proximal region sequence-specific DNA binding;RNA polymerase II core promoter proximal regio…	adherens junction;anchoring junction;catalytic step 2 spliceosome;cell junction;cell part;cell projection;cell-substrate adherens junction;cell-substrate junction;chromatin;chromosomal part;cytoplasm;cytoskeletal part;extracellular membrane-bounded organelle;extracellular organelle;extracellular region part;extracellular vesicular exosome;focal adhesion;intracellular membrane-bounded organelle;in…	biological regulation;cellular metabolic process;cellular nitrogen compound metabolic process;cellular process;macromolecule metabolic process;metabolic process;mRNA metabolic process;mRNA processing;nitrogen compound metabolic process;nucleobase-containing compound metabolic process;primary metabolic process;regulation of transport;response to stimulus;RNA metabolic process;RNA processing;RNA sp…	cell part;cell projection;cytoplasm;extracellular organelle;intracellular membrane-bounded organelle;intracellular non-membrane-bounded organelle;intracellular organelle;macromolecular complex;membrane;nucleoplasm;nucleus;organelle;protein complex;ribonucleoprotein complex;spliceosomal complex;vesicle	Spliceosome	REACT_125;REACT_467	ko03040	63	27	3746	463	50.9	5.54	12764.7	244.555	0.27066	0.31275	0.13743	0.17958	0.849494	1.0536	0.273578	0.907595	0.965071	0.960898	0.389269	1.13607	0.0637448	0.861423	0.693487	0.912015	0.426778	1.07827	0.474418	1.05873	0.014267	1.25173	0.407847	1.1823		3.27893e+09	3.59526e+09	3.80641e+09	3040905240	3.45468e+09	1.2124e+09
P06744	Glucose-6-phosphate isomerase OS=Homo sapiens OX=9606 GN=GPI PE=1 SV=4	GPI	alcohol biosynthetic process;alcohol metabolic process;aldehyde biosynthetic process;aldehyde catabolic process;anatomical structure formation involved in morphogenesis;angiogenesis;behavior;biological regulation;biosynthetic process;carbohydrate biosynthetic process;carbohydrate metabolic process;catabolic process;cellular aldehyde metabolic process;cellular biosynthetic process;cellular carbohy…	binding;carbohydrate binding;catalytic activity;glucose-6-phosphate isomerase activity;intramolecular oxidoreductase activity;intramolecular oxidoreductase activity, interconverting aldoses and ketoses;intramolecular transferase activity;isomerase activity;monosaccharide binding;sugar binding	cell part;cell projection;cytoplasm;cytoplasmic part;cytosol;extracellular membrane-bounded organelle;extracellular organelle;extracellular region part;extracellular space;extracellular vesicular exosome;intracellular organelle part;intracellular part;membrane;membrane-bounded organelle;membrane-bounded vesicle;neuron projection;nuclear part;nucleoplasm;organelle;organelle part;plasma membrane;ve…	alcohol metabolic process;anatomical structure formation involved in morphogenesis;behavior;biological regulation;biosynthetic process;carbohydrate metabolic process;catabolic process;cellular aldehyde metabolic process;cellular metabolic process;cellular nitrogen compound metabolic process;cellular process;developmental process;immune system process;macromolecule metabolic process;metabolic proc…	cell part;cell projection;cytoplasm;cytosol;extracellular organelle;extracellular space;membrane;neuron projection;nucleoplasm;organelle;plasma membrane;vesicle	Amino sugar and nucleotide sugar metabolism;Glycolysis / Gluconeogenesis;Pentose phosphate pathway;Starch and sucrose metabolism	REACT_1383;REACT_1520;REACT_355377	ko00010;ko00030;ko00500;ko00520	61	27	3831	558	63.1	8.32	12500.8	223.253	0.28402	0.3265	0.32028	0.36623	0.273604	1.08393	0.237028	1.07237	0.439133	0.913903	0.0792594	1.09155	0.422034	0.989332	0.132704	0.843137	0.894627	1.00703	0.299984	0.852229	0.390075	1.01789	0.136199	1.19438		1.19874e+09	1.42176e+09	1.21167e+09	1190373576	1.29935e+09	3.13409e+08
P31146	Coronin-1A OS=Homo sapiens OX=9606 GN=CORO1A PE=1 SV=4	CORO1A	actin cytoskeleton organization;actin filament organization;actin filament-based process;anatomical structure homeostasis;biological adhesion;biological regulation;calcium ion transport;cation transport;cell activation;cell activation involved in immune response;cell adhesion;cell chemotaxis;cell migration;cell motility;cell projection organization;cell-substrate adhesion;cellular component assem…	actin binding;actin filament binding;actin monomer binding;binding;cytoskeletal protein binding;enzyme binding;identical protein binding;kinase binding;myosin binding;myosin heavy chain binding;phosphatidylinositol 3-kinase binding;protein binding;protein C-terminus binding;protein dimerization activity;protein homodimerization activity	actin filament;axon;cell cortex part;cell junction;cell part;cell projection;cell-cell junction;cortical actin cytoskeleton;cortical cytoskeleton;cytoplasm;cytoplasmic membrane-bounded vesicle;cytoplasmic part;cytoplasmic vesicle;cytoplasmic vesicle membrane;cytoplasmic vesicle part;cytoskeletal part;cytoskeleton;early endosome;endocytic vesicle;endocytic vesicle membrane;endosome;extracellular m…	biological adhesion;biological regulation;cell activation;cell adhesion;cell motility;cellular component assembly;cellular component movement;cellular component organization;cellular membrane organization;cellular process;cytoskeleton organization;endocytosis;establishment of localization;exocytosis;homeostatic process;immune system process;ion transport;locomotion;membrane fusion;membrane invagi…	cell part;cell projection;cytoplasm;cytoplasmic membrane-bounded vesicle;cytoskeleton;endosome;extracellular organelle;intracellular membrane-bounded organelle;intracellular non-membrane-bounded organelle;intracellular organelle;macromolecular complex;membrane;neuron projection;organelle;plasma membrane;protein complex;vesicle	ko05152;Phagosome		ko04145;ko05152	62	30	3872	461	51	6.68	12474.1	206.265	0.024658	0.0417092	0.012305	0.0241981	0.918614	1.021	0.895474	1.00273	0.0680516	0.923456	0.0912629	1.11002	0.895473	0.982106	0.0876574	0.904464	0.154485	1.08719	0.0521917	0.920943	0.0313889	1.107	0.00288142	1.20203		2.83675e+09	3.13638e+09	2888431616	2609236328	2.89631e+09	5.3911e+08
P13639	Elongation factor 2 OS=Homo sapiens OX=9606 GN=EEF2 PE=1 SV=4	EEF2	biological regulation;biosynthetic process;cell differentiation;cellular biosynthetic process;cellular developmental process;cellular macromolecule biosynthetic process;cellular macromolecule metabolic process;cellular metabolic process;cellular process;cellular protein metabolic process;developmental process;gene expression;hemopoietic progenitor cell differentiation;macromolecule biosynthetic p…	binding;catalytic activity;enzyme binding;GTP binding;GTPase activity;guanyl nucleotide binding;guanyl ribonucleotide binding;hydrolase activity;hydrolase activity, acting on acid anhydrides;hydrolase activity, acting on acid anhydrides, in phosphorus-containing anhydrides;kinase binding;nucleic acid binding;nucleoside-triphosphatase activity;nucleotide binding;protein binding;protein kinase bind…	aggresome;cell part;cytoplasm;cytoplasmic part;cytosol;extracellular membrane-bounded organelle;extracellular organelle;extracellular region part;extracellular vesicular exosome;inclusion body;intracellular membrane-bounded organelle;intracellular organelle;intracellular part;macromolecular complex;membrane;membrane-bounded organelle;membrane-bounded vesicle;nucleus;organelle;plasma membrane;poly…	biological regulation;biosynthetic process;cell differentiation;cellular metabolic process;cellular process;developmental process;macromolecule metabolic process;macromolecule modification;metabolic process;peptidyl-amino acid modification;primary metabolic process;protein metabolic process;protein modification process;regulation of translation;translation;translational elongation	cell part;cytoplasm;cytosol;extracellular organelle;intracellular membrane-bounded organelle;intracellular organelle;macromolecular complex;membrane;nucleus;organelle;plasma membrane;polysome;ribonucleoprotein complex;vesicle		REACT_1404;REACT_268571;REACT_268628		59	47	4056	858	95.3	6.83	12341.8	323.897	4.2518e-06	4.46365e-05	3.57e-06	9.29529e-05	0.0876573	0.882166	5.26281e-05	0.634871	0.286602	0.873526	0.573486	0.929264	4.89707e-06	0.719673	0.67206	0.990207	0.573486	1.05339	0.000156274	1.37591	1.67045e-05	1.46371	0.426778	1.06381		1.06936e+09	1.07993e+09	1.48589e+09	1015157906	9.4335e+08	2.33908e+08
P60660	Myosin light polypeptide 6 OS=Homo sapiens OX=9606 GN=MYL6 PE=1 SV=2	MYL6	actin filament-based movement;actin filament-based process;actin-mediated cell contraction;actin-myosin filament sliding;anatomical structure development;axon guidance;biological regulation;cell surface receptor linked signaling pathway;cellular component movement;cellular process;cellular response to stimulus;chemotaxis;developmental process;enzyme linked receptor protein signaling pathway;ephri…	actin-dependent ATPase activity;ATPase activity;ATPase activity, coupled;binding;calcium ion binding;catalytic activity;cation binding;hydrolase activity;hydrolase activity, acting on acid anhydrides;hydrolase activity, acting on acid anhydrides, in phosphorus-containing anhydrides;ion binding;metal ion binding;motor activity;nucleoside-triphosphatase activity;pyrophosphatase activity;structural …	brush border;cell part;cell projection;cytoplasmic part;cytoskeletal part;cytosol;extracellular membrane-bounded organelle;extracellular organelle;extracellular region part;extracellular vesicular exosome;intracellular organelle part;intracellular part;macromolecular complex;membrane;membrane-bounded organelle;membrane-bounded vesicle;myosin complex;organelle;organelle part;protein complex;unconv…	anatomical structure development;biological regulation;cellular component movement;cellular process;developmental process;locomotion;metabolic process;multicellular organismal process;muscle contraction;response to chemical stimulus;response to external stimulus;response to stimulus;signal transduction	brush border;cell part;cell projection;cytosol;extracellular organelle;macromolecular complex;membrane;organelle;protein complex;vesicle	Vascular smooth muscle contraction	REACT_19277;REACT_20558;REACT_264548;REACT_355192;REACT_355303;REACT_355347;REACT_355542	ko04270	63	10	3495	151	16.9	4.65	12116.1	103.097	2.2804e-06	2.7868e-05	0.00038301	0.00172598	0.0318886	0.902893	3.17664e-05	0.825723	0.0368506	0.925052	3.48664e-05	0.660023	0.0637448	0.91453	0.53021	1.02454	0.00440331	0.731009	0.00633651	1.12029	0.0204653	0.799327	0.000348696	0.713498		2.12948e+09	2.07847e+09	2.3285e+09	2913068832	1.92269e+09	3.56774e+08
P55072	Transitional endoplasmic reticulum ATPase OS=Homo sapiens OX=9606 GN=VCP PE=1 SV=4	VCP	activation of caspase activity;aggresome assembly;biological regulation;biosynthetic process;carbohydrate metabolic process;catabolic process;cellular biosynthetic process;cellular carbohydrate metabolic process;cellular catabolic process;cellular component assembly;cellular component assembly at cellular level;cellular component organization;cellular component organization at cellular level;cell…	adenyl nucleotide binding;adenyl ribonucleotide binding;ADP binding;ATP binding;ATPase activity;binding;catalytic activity;enzyme activator activity;enzyme binding;enzyme regulator activity;hydrolase activity;hydrolase activity, acting on acid anhydrides;hydrolase activity, acting on acid anhydrides, in phosphorus-containing anhydrides;lipid binding;nucleoside-triphosphatase activity;nucleotide b…	cell part;chromosomal part;cytoplasm;cytoplasmic part;cytoplasmic ubiquitin ligase complex;cytosol;endoplasmic reticulum;endoplasmic reticulum membrane;endoplasmic reticulum part;ER ubiquitin ligase complex;extracellular membrane-bounded organelle;extracellular organelle;extracellular region part;extracellular vesicular exosome;Hrd1p ubiquitin ligase complex;intracellular membrane-bounded organel…	biological regulation;biosynthetic process;carbohydrate metabolic process;catabolic process;cellular component assembly;cellular component organization;cellular metabolic process;cellular nitrogen compound metabolic process;cellular process;DNA metabolic process;DNA repair;establishment of localization;Golgi vesicle transport;macromolecular complex assembly;macromolecule metabolic process;macromo…	cell part;cytoplasm;cytosol;endoplasmic reticulum;extracellular organelle;intracellular membrane-bounded organelle;intracellular organelle;lipid particle;macromolecular complex;membrane;nucleoplasm;nucleus;organelle;proteasome complex;protein complex;ubiquitin ligase complex;vesicle	Protein processing in endoplasmic reticulum	REACT_1287;REACT_263883;REACT_264071;REACT_264605	ko04141	65	41	3675	806	89.3	5.26	12066.5	291.599	0.00018267	0.000658541	0.0059445	0.0136373	0.0680516	0.855087	1.27248e-05	0.742107	0.261015	0.91904	0.0118494	0.797846	0.00823567	0.867873	0.422059	1.07479	0.353838	0.933058	0.000389175	1.23842	0.643566	1.07511	0.0686411	0.86813		8.77898e+08	8.16808e+08	1.01155e+09	940882632	7.5068e+08	1.87155e+08
P0DMV9	Heat shock 70 kDa protein 1B OS=Homo sapiens OX=9606 GN=HSPA1B PE=1 SV=1	HSPA1B									62	36	3820	641	70	5.66	12057.6	314.937	0.0019038	0.0044133	0.038325	0.0613874	0.0136272	1.20662	0.00169769	1.14244	0.342709	1.03931	0.00131832	1.28902	0.373205	0.946809	0.132704	0.861334	0.304651	1.06828	0.357739	0.909723	0.0187192	1.1283	0.00980937	1.24027		1.17955e+09	1.36945e+09	1.24582e+09	1104156120	1.42328e+09	3.21961e+08
Q9Y3Z3	Deoxynucleoside triphosphate triphosphohydrolase SAMHD1 OS=Homo sapiens OX=9606 GN=SAMHD1 PE=1 SV=2	SAMHD1	2'-deoxyribonucleotide metabolic process;biological regulation;catabolic process;cell surface receptor linked signaling pathway;cellular catabolic process;cellular component assembly;cellular component organization;cellular component organization or biogenesis;cellular metabolic process;cellular nitrogen compound catabolic process;cellular nitrogen compound metabolic process;cellular process;cell…	binding;catalytic activity;cation binding;deoxyribonucleotide binding;dGTP binding;dGTPase activity;guanyl deoxyribonucleotide binding;guanyl nucleotide binding;hydrolase activity;hydrolase activity, acting on ester bonds;ion binding;metal ion binding;nucleic acid binding;nucleotide binding;phosphoric ester hydrolase activity;purine deoxyribonucleotide binding;purine nucleotide binding;RNA bindin…	cell part;intracellular;intracellular membrane-bounded organelle;intracellular organelle;intracellular organelle part;intracellular part;membrane;membrane-bounded organelle;nuclear part;nucleoplasm;nucleus;organelle;organelle part;plasma membrane	biological regulation;catabolic process;cellular component assembly;cellular component organization;cellular metabolic process;cellular nitrogen compound metabolic process;cellular process;heterocycle metabolic process;immune system process;macromolecular complex assembly;metabolic process;multi-organism process;nitrogen compound metabolic process;nucleobase-containing compound catabolic process;…	cell part;intracellular;intracellular membrane-bounded organelle;intracellular organelle;membrane;nucleoplasm;nucleus;organelle;plasma membrane		REACT_25162		69	38	3732	626	72.2	7.14	11812.2	313.563	1.6323e-05	0.000110724	7.02e-05	0.000543011	0.214689	0.877812	7.40978e-06	0.600547	0.328064	0.895193	0.174577	0.834959	7.40977e-06	0.684141	0.988355	1.0198	0.446296	0.951183	0.000828931	1.49063	0.00104391	1.39033	0.667519	0.932714		1.17433e+09	1.15153e+09	1.7165e+09	1234598952	1.03084e+09	2.79082e+08
P08311	Cathepsin G OS=Homo sapiens OX=9606 GN=CTSG PE=1 SV=2	CTSG	angiotensin maturation;biological regulation;cell killing;cellular component disassembly;cellular component disassembly at cellular level;cellular component organization;cellular component organization at cellular level;cellular component organization or biogenesis;cellular component organization or biogenesis at cellular level;cellular macromolecule metabolic process;cellular metabolic process;c…	binding;carbohydrate binding;catalytic activity;endopeptidase activity;glycosaminoglycan binding;heparin binding;hydrolase activity;pattern binding;peptidase activity;peptidase activity, acting on L-amino acid peptides;polysaccharide binding;serine hydrolase activity;serine-type endopeptidase activity;serine-type peptidase activity	cell part;cell surface;cytoplasmic membrane-bounded vesicle;cytoplasmic part;cytoplasmic vesicle;extracellular membrane-bounded organelle;extracellular organelle;extracellular region;extracellular region part;extracellular space;extracellular vesicular exosome;intracellular membrane-bounded organelle;intracellular organelle;intracellular part;membrane;membrane-bounded organelle;membrane-bounded v…	biological regulation;cell killing;cellular component disassembly;cellular component organization;cellular metabolic process;cellular process;extracellular matrix organization;extracellular structure organization;hormone metabolic process;immune system process;interspecies interaction between organisms;killing of cells of other organism;macromolecule metabolic process;macromolecule modification;m…	cell part;cell surface;cytoplasmic membrane-bounded vesicle;extracellular organelle;extracellular region;extracellular space;intracellular membrane-bounded organelle;intracellular organelle;membrane;nucleus;organelle;plasma membrane;vesicle	Amoebiasis;Lysosome;Neuroactive ligand-receptor interaction;Renin-angiotensin system;Systemic lupus erythematosus	REACT_118572;REACT_118682;REACT_147707;REACT_15428	ko04080;ko04142;ko04614;ko05146;ko05322	49	14	4041	255	28.8	11.19	11534.5	114.406	1.62e-07	6.19355e-06	1.26e-05	0.000181431	0.0275154	1.56587	7.47179e-07	3.45418	0.204096	1.2184	0.000648114	2.27868	1.65937e-05	2.20591	0.569155	0.778097	0.00979958	1.45522	4.64446e-05	0.352733	0.817505	0.65969	0.00356932	1.87022		2.57288e+09	3.30663e+09	1.16636e+09	1768042380	4.02881e+09	9.5243e+08
P22626	Heterogeneous nuclear ribonucleoproteins A2/B1 OS=Homo sapiens OX=9606 GN=HNRNPA2B1 PE=1 SV=2	HNRNPA2B1	biological regulation;cellular macromolecule metabolic process;cellular metabolic process;cellular nitrogen compound metabolic process;cellular process;establishment of localization;establishment of RNA localization;gene expression;macromolecule metabolic process;metabolic process;mRNA metabolic process;mRNA processing;negative regulation of biological process;negative regulation of biosynthetic …	binding;DNA binding;nucleic acid binding;nucleotide binding;RNA binding;sequence-specific DNA binding;single-stranded DNA binding;single-stranded telomeric DNA binding;structure-specific DNA binding;telomeric DNA binding	catalytic step 2 spliceosome;cell part;cytoplasm;intracellular membrane-bounded organelle;intracellular organelle;intracellular organelle part;intracellular part;macromolecular complex;membrane;membrane-bounded organelle;nuclear part;nucleoplasm;nucleus;organelle;organelle part;ribonucleoprotein complex;spliceosomal complex	biological regulation;cellular metabolic process;cellular nitrogen compound metabolic process;cellular process;establishment of localization;macromolecule metabolic process;metabolic process;mRNA metabolic process;mRNA processing;nitrogen compound metabolic process;nucleobase-containing compound metabolic process;nucleobase-containing compound transport;primary metabolic process;RNA metabolic pro…	cell part;cytoplasm;intracellular membrane-bounded organelle;intracellular organelle;macromolecular complex;membrane;nucleoplasm;nucleus;organelle;ribonucleoprotein complex;spliceosomal complex		REACT_125;REACT_467		65	25	3865	353	37.4	8.95	11352.8	237.264	0.00026776	0.000948501	0.0058213	0.0134313	0.118308	0.797395	2.41564e-06	0.670481	0.125345	0.846718	0.486819	0.924624	0.00276611	0.840839	0.988355	1.06186	0.573486	1.15955	0.00823567	1.26285	0.00440652	1.37905	0.691794	1.09201		2.62445e+09	2.47157e+09	3.12123e+09	2263323128	2.09272e+09	9.54935e+08
P19971	Thymidine phosphorylase OS=Homo sapiens OX=9606 GN=TYMP PE=1 SV=2	TYMP	anatomical structure formation involved in morphogenesis;angiogenesis;biosynthetic process;catabolic process;cell differentiation;cellular aromatic compound metabolic process;cellular biosynthetic process;cellular catabolic process;cellular component organization;cellular component organization at cellular level;cellular component organization or biogenesis;cellular component organization or biog…	binding;catalytic activity;growth factor receptor binding;phosphorylase activity;platelet-derived growth factor receptor binding;protein binding;pyrimidine-nucleoside phosphorylase activity;receptor binding;thymidine phosphorylase activity;transferase activity;transferase activity, transferring glycosyl groups;transferase activity, transferring hexosyl groups;transferase activity, transferring pe…	cell part;cytoplasmic part;cytosol;intracellular part	anatomical structure formation involved in morphogenesis;biosynthetic process;catabolic process;cell differentiation;cellular aromatic compound metabolic process;cellular component organization;cellular metabolic compound salvage;cellular metabolic process;cellular nitrogen compound metabolic process;cellular process;developmental process;DNA metabolic process;DNA replication;heterocycle metaboli…	cell part;cytosol	Bladder cancer;Drug metabolism - other enzymes;Pyrimidine metabolism	REACT_1023;REACT_655	ko00240;ko00983;ko05219	69	23	2813	482	49.9	5.53	11219.9	202.944	9.3476e-05	0.00039079	0.0004119	0.00180533	0.569155	0.922425	5.26281e-05	0.606595	0.111585	0.790586	0.0685726	0.725101	0.000109522	0.657608	0.214689	0.857073	0.0547867	0.786081	0.00187478	1.30332	0.0340576	1.19536	0.353838	0.917169		6.54835e+08	7.64036e+08	9.95782e+08	833036946	6.04036e+08	1.80034e+08
P05107	Integrin beta-2 OS=Homo sapiens OX=9606 GN=ITGB2 PE=1 SV=2	ITGB2	activated T cell proliferation;activation of immune response;activation of innate immune response;aging;apoptosis;biological adhesion;biological regulation;blood coagulation;cell activation;cell adhesion;cell chemotaxis;cell communication;cell death;cell differentiation;cell migration;cell motility;cell proliferation;cell surface receptor linked signaling pathway;cell-cell adhesion;cell-cell sign…	binding;cation binding;cell adhesion molecule binding;enzyme binding;glycoprotein binding;ICAM-3 receptor activity;ion binding;kinase binding;metal ion binding;molecular transducer activity;protein binding;protein kinase binding;receptor activity;signal transducer activity;signaling receptor activity;transmembrane signaling receptor activity	alphaL-beta2 integrin complex;cell part;cell surface;extracellular membrane-bounded organelle;extracellular organelle;extracellular region part;extracellular vesicular exosome;integrin complex;macromolecular complex;membrane;membrane part;membrane raft;membrane-bounded organelle;membrane-bounded vesicle;organelle;plasma membrane;plasma membrane part;protein complex;receptor complex;vesicle	aging;biological adhesion;biological regulation;cell activation;cell adhesion;cell communication;cell death;cell differentiation;cell motility;cell proliferation;cell-cell signaling;cellular component movement;cellular component organization;cellular localization;cellular membrane organization;cellular process;coagulation;death;developmental process;extracellular matrix organization;extracellular…	cell part;cell surface;extracellular organelle;macromolecular complex;membrane;organelle;plasma membrane;protein complex;receptor complex;vesicle	Amoebiasis;Cell adhesion molecules (CAMs);ko05152;Leishmaniasis;Leukocyte transendothelial migration;Malaria;Natural killer cell mediated cytotoxicity;Phagosome;Regulation of actin cytoskeleton;Rheumatoid arthritis;Staphylococcus aureus infection;Viral myocarditis	REACT_11152;REACT_12051;REACT_13552;REACT_6894	ko04145;ko04514;ko04650;ko04670;ko04810;ko05140;ko05144;ko05146;ko05150;ko05152;ko05323;ko05416	59	38	3747	769	84.7	6.95	11175.4	316.333	0.00092157	0.00260214	0.005802	0.0134306	0.456672	1.0562	0.0147737	1.15611	0.125345	1.11342	0.000208369	1.44194	0.237028	1.09458	0.328064	1.05417	0.00165669	1.36521	0.693471	0.96308	0.00288212	1.24724	0.0313694	1.29506		1.88535e+09	1.78846e+09	1.72243e+09	1380993288	1.99132e+09	4.53062e+08
P25705	ATP synthase subunit alpha, mitochondrial OS=Homo sapiens OX=9606 GN=ATP5F1A PE=1 SV=1	ATP5A1	ATP biosynthetic process;ATP hydrolysis coupled proton transport;ATP metabolic process;ATP synthesis coupled proton transport;biological regulation;biosynthetic process;cation transport;cellular biosynthetic process;cellular metabolic process;cellular nitrogen compound biosynthetic process;cellular nitrogen compound metabolic process;cellular process;developmental process;electron transport chain…	active transmembrane transporter activity;adenyl nucleotide binding;adenyl ribonucleotide binding;ATP binding;ATPase activity;ATPase activity, coupled;ATPase activity, coupled to movement of substances;ATPase activity, coupled to transmembrane movement of ions;ATPase activity, coupled to transmembrane movement of substances;binding;catalytic activity;cation transmembrane transporter activity;cati…	cell part;cytoplasmic part;extracellular membrane-bounded organelle;extracellular organelle;extracellular region part;extracellular vesicular exosome;intracellular membrane-bounded organelle;intracellular organelle;intracellular organelle lumen;intracellular organelle part;intracellular part;macromolecular complex;membrane;membrane part;membrane-bounded organelle;membrane-bounded vesicle;membrane…	biological regulation;biosynthetic process;cellular metabolic process;cellular nitrogen compound metabolic process;cellular process;developmental process;embryo development;establishment of localization;generation of precursor metabolites and energy;heterocycle metabolic process;hydrogen transport;ion transport;lipid metabolic process;metabolic process;nitrogen compound metabolic process;nucleoba…	cell part;extracellular organelle;intracellular membrane-bounded organelle;intracellular organelle;macromolecular complex;membrane;mitochondrion;organelle;plasma membrane;protein complex;proton-transporting two-sector ATPase complex;vesicle	Alzheimer's disease;Huntington's disease;Oxidative phosphorylation;Parkinson's disease	REACT_118595;REACT_6759	ko00190;ko05010;ko05012;ko05016	56	27	3132	553	59.7	9.13	11071.4	196.29	0.022739	0.0389591	0.010171	0.020949	0.225674	0.937042	0.328037	0.95845	0.965071	0.994501	0.0590996	1.13678	0.895473	1.02285	0.342709	1.06132	0.00356888	1.21316	0.389078	1.03761	0.000506923	1.18606	0.208282	1.14306		1.3279e+09	1.25118e+09	1.29824e+09	1094586612	1.2443e+09	2.84872e+08
P18669	Phosphoglycerate mutase 1 OS=Homo sapiens OX=9606 GN=PGAM1 PE=1 SV=2	PGAM1	alcohol biosynthetic process;alcohol catabolic process;alcohol metabolic process;biological regulation;biosynthetic process;carbohydrate biosynthetic process;carbohydrate catabolic process;carbohydrate metabolic process;catabolic process;cellular biosynthetic process;cellular carbohydrate biosynthetic process;cellular carbohydrate catabolic process;cellular carbohydrate metabolic process;cellular…	binding;bisphosphoglycerate 2-phosphatase activity;bisphosphoglycerate mutase activity;bisphosphoglycerate phosphatase activity;catalytic activity;enzyme binding;hydrolase activity;hydrolase activity, acting on ester bonds;intramolecular transferase activity;intramolecular transferase activity, phosphotransferases;isomerase activity;kinase binding;phosphatase activity;phosphoglycerate mutase acti…	cell part;cytoplasm;cytoplasmic part;cytosol;extracellular membrane-bounded organelle;extracellular organelle;extracellular region part;extracellular vesicular exosome;intracellular part;membrane;membrane-bounded organelle;membrane-bounded vesicle;organelle;vesicle	alcohol metabolic process;biological regulation;biosynthetic process;carbohydrate metabolic process;catabolic process;cellular metabolic process;cellular process;generation of precursor metabolites and energy;metabolic process;primary metabolic process;small molecule metabolic process	cell part;cytoplasm;cytosol;extracellular organelle;membrane;organelle;vesicle	Glycolysis / Gluconeogenesis;Methane metabolism	REACT_1383;REACT_1520	ko00010;ko00680	70	17	3422	254	28.8	7.18	11008.8	214.491	0.25185	0.2932	0.15941	0.202304	0.965071	0.985248	0.248807	0.897511	0.373231	0.923373	0.336912	1.05189	0.225648	0.910949	0.439133	0.937198	0.389269	1.06764	0.988354	1.02881	0.024359	1.17201	0.0977907	1.13919		1.75244e+09	1.86988e+09	1.92376e+09	1641412416	1.72659e+09	5.06764e+08
P09382	Galectin-1 OS=Homo sapiens OX=9606 GN=LGALS1 PE=1 SV=2	LGALS1	apoptosis;B cell activation;B cell activation involved in immune response;B cell differentiation;biological regulation;carbohydrate homeostasis;cell activation;cell activation involved in immune response;cell death;cell differentiation;cellular chemical homeostasis;cellular developmental process;cellular glucose homeostasis;cellular homeostasis;cellular process;cellular response to carbohydrate s…	binding;carbohydrate binding;disaccharide binding;galactoside binding;lactose binding;molecular transducer activity;monosaccharide binding;signal transducer activity;sugar binding	cell part;cell surface;cytoplasm;extracellular matrix;extracellular membrane-bounded organelle;extracellular organelle;extracellular region part;extracellular space;extracellular vesicular exosome;intracellular;intracellular membrane-bounded organelle;intracellular organelle;intracellular part;membrane-bounded organelle;membrane-bounded vesicle;nucleus;organelle;proteinaceous extracellular matrix…	biological regulation;cell activation;cell death;cell differentiation;cellular homeostasis;cellular process;death;developmental process;homeostatic process;immune system process;multicellular organismal process;response to chemical stimulus;response to drug;response to stimulus;response to stress;signal transduction	cell part;cell surface;cytoplasm;extracellular matrix;extracellular organelle;extracellular space;intracellular;intracellular membrane-bounded organelle;intracellular organelle;nucleus;organelle;proteinaceous extracellular matrix;vesicle				78	9	4085	135	14.7	5.5	10815.9	75.402	3.4326e-05	0.000188916	3.03e-05	0.000303683	0.125345	0.859106	0.000138924	0.628888	0.405382	0.945205	0.596243	0.912435	6.74096e-05	0.732027	0.456596	1.10022	0.691103	1.06208	1.65937e-05	1.50298	0.00104412	1.45087	0.79118	0.965331		1.62147e+09	1.47377e+09	2.21504e+09	1526700372	1.39302e+09	4.26779e+08
Q00610	Clathrin heavy chain 1 OS=Homo sapiens OX=9606 GN=CLTC PE=1 SV=5	CLTC	antigen processing and presentation;antigen processing and presentation of exogenous antigen;antigen processing and presentation of exogenous peptide antigen;antigen processing and presentation of exogenous peptide antigen via MHC class II;antigen processing and presentation of peptide antigen;antigen processing and presentation of peptide antigen via MHC class II;antigen processing and presentat…	binding;clathrin binding;clathrin light chain binding;double-stranded RNA binding;enzyme binding;kinase binding;nucleic acid binding;protein binding;protein kinase binding;RNA binding;structural molecule activity	adherens junction;anchoring junction;cell junction;cell part;cell-substrate adherens junction;cell-substrate junction;clathrin coat;clathrin coat of coated pit;clathrin coat of trans-Golgi network vesicle;clathrin coated vesicle membrane;clathrin complex;clathrin vesicle coat;clathrin-coated endocytic vesicle membrane;clathrin-coated vesicle;coated vesicle;coated vesicle membrane;cytoplasm;cytopl…	cell differentiation;cellular component organization;cellular membrane organization;cellular metabolic process;cellular process;developmental process;endocytosis;establishment of localization;Golgi vesicle transport;immune system process;ion transport;macromolecule metabolic process;membrane invagination;membrane organization;metabolic process;mitosis;nuclear division;organelle fission;organelle …	cell part;cytoplasm;cytoplasmic membrane-bounded vesicle;cytosol;extracellular organelle;intracellular membrane-bounded organelle;intracellular non-membrane-bounded organelle;intracellular organelle;macromolecular complex;membrane;organelle;plasma membrane;protein complex;vesicle	Bacterial invasion of epithelial cells;Endocrine and other factor-regulated calcium reabsorption;Endocytosis;Huntington's disease;Lysosome	REACT_11035;REACT_11049;REACT_121399;REACT_19287;REACT_19400;REACT_263890;REACT_264198	ko04142;ko04144;ko04961;ko05016;ko05100	51	69	3413	1675	191.5	5.69	10712.2	503.841	6.6249e-06	6.2965e-05	0.00068269	0.00262014	0.059693	0.873102	3.49378e-07	0.712961	0.18406	0.902348	0.00731484	0.813414	0.00024821	0.816584	0.781513	1.0335	0.0977907	0.931637	0.000484964	1.26563	0.174548	1.14089	0.0912811	0.901441		9.21422e+08	8.91558e+08	1.12839e+09	989035584	8.04495e+08	2.09867e+08
P60174	Triosephosphate isomerase OS=Homo sapiens OX=9606 GN=TPI1 PE=1 SV=3	TPI1	alcohol biosynthetic process;alcohol catabolic process;alcohol metabolic process;biosynthetic process;carbohydrate biosynthetic process;carbohydrate catabolic process;carbohydrate metabolic process;catabolic process;cellular biosynthetic process;cellular carbohydrate biosynthetic process;cellular carbohydrate catabolic process;cellular carbohydrate metabolic process;cellular metabolic process;cel…	binding;catalytic activity;enzyme binding;intramolecular oxidoreductase activity;intramolecular oxidoreductase activity, interconverting aldoses and ketoses;isomerase activity;protein binding;triose-phosphate isomerase activity;ubiquitin protein ligase binding	cell part;cytoplasmic part;cytosol;extracellular membrane-bounded organelle;extracellular organelle;extracellular region part;extracellular space;extracellular vesicular exosome;intracellular membrane-bounded organelle;intracellular organelle;intracellular part;membrane-bounded organelle;membrane-bounded vesicle;nucleus;organelle;vesicle	alcohol metabolic process;biosynthetic process;carbohydrate metabolic process;catabolic process;cellular metabolic process;cellular nitrogen compound metabolic process;cellular process;cofactor metabolic process;developmental process;heterocycle metabolic process;metabolic process;multicellular organismal development;multicellular organismal process;nitrogen compound metabolic process;nucleobase-…	cell part;cytosol;extracellular organelle;extracellular space;intracellular membrane-bounded organelle;intracellular organelle;nucleus;organelle;vesicle	Carbon fixation in photosynthetic organisms;Fructose and mannose metabolism;Glycolysis / Gluconeogenesis;Inositol phosphate metabolism	REACT_1383;REACT_1520	ko00010;ko00051;ko00562;ko00710	76	19	2859	286	30.8	5.92	10693.1	195.656	2.9751e-05	0.00016921	0.00018443	0.00103127	0.439133	0.939238	1.89259e-05	0.69223	0.125345	0.8609	0.040071	0.78452	6.45958e-06	0.737013	0.156793	0.916594	0.0685726	0.835273	0.00138879	1.24366	0.208459	1.13332	0.274564	0.911279		1.51742e+09	1.65549e+09	2.05887e+09	1816671684	1.42521e+09	2.86051e+08
P00338	L-lactate dehydrogenase A chain OS=Homo sapiens OX=9606 GN=LDHA PE=1 SV=2	LDHA	alcohol catabolic process;alcohol metabolic process;anatomical structure development;carbohydrate catabolic process;carbohydrate metabolic process;carboxylic acid metabolic process;catabolic process;cell communication;cellular carbohydrate catabolic process;cellular carbohydrate metabolic process;cellular ketone metabolic process;cellular metabolic process;cellular process;cellular response to ex…	catalytic activity;lactate dehydrogenase activity;L-lactate dehydrogenase activity;oxidoreductase activity;oxidoreductase activity, acting on CH-OH group of donors;oxidoreductase activity, acting on the CH-OH group of donors, NAD or NADP as acceptor	cell part;cell projection part;cytoplasmic part;cytosol;extracellular membrane-bounded organelle;extracellular organelle;extracellular region part;extracellular vesicular exosome;flagellar fibrous sheath;flagellum part;intracellular membrane-bounded organelle;intracellular organelle;intracellular organelle part;intracellular part;membrane;membrane-bounded organelle;membrane-bounded vesicle;microt…	alcohol metabolic process;anatomical structure development;carbohydrate metabolic process;catabolic process;cell communication;cellular ketone metabolic process;cellular metabolic process;cellular process;developmental process;generation of precursor metabolites and energy;metabolic process;organic acid metabolic process;primary metabolic process;response to external stimulus;response to extracel…	cell part;cytosol;extracellular organelle;intracellular membrane-bounded organelle;intracellular organelle;membrane;mitochondrion;nucleus;organelle;vesicle	Cysteine and methionine metabolism;Glycolysis / Gluconeogenesis;Propanoate metabolism;Pyruvate metabolism	REACT_2071	ko00010;ko00270;ko00620;ko00640	67	22	3441	332	36.7	8.27	10564.3	203.155	0.0013248	0.00348192	0.00074535	0.00281	0.456596	1.08797	0.0424443	0.861868	0.0522046	0.868539	0.104686	0.869504	9.71257e-05	0.792182	0.00113319	0.798314	0.00731484	0.799201	0.804005	1.00774	0.7172	1.00886	0.741285	1.00111		1.26231e+09	1.58122e+09	1.59346e+09	1579461780	1.37335e+09	2.50902e+08
P06396	Gelsolin OS=Homo sapiens OX=9606 GN=GSN PE=1 SV=1	GSN	actin cytoskeleton organization;actin filament capping;actin filament organization;actin filament polymerization;actin filament severing;actin filament-based process;actin nucleation;actin polymerization or depolymerization;aging;anatomical structure development;anatomical structure morphogenesis;apoptosis;barbed-end actin filament capping;biological regulation;cell death;cell development;cell pa…	actin binding;binding;calcium ion binding;cation binding;cytoskeletal protein binding;ion binding;metal ion binding;myosin binding;myosin II binding;protein binding;protein domain specific binding	actin cap;actin cytoskeleton;adherens junction;anchoring junction;blood microparticle;cell cortex part;cell junction;cell part;cell projection;cell-substrate adherens junction;cell-substrate junction;cortical actin cytoskeleton;cortical cytoskeleton;cytoplasm;cytoplasmic part;cytoskeletal part;cytoskeleton;cytosol;extracellular membrane-bounded organelle;extracellular organelle;extracellular regi…	aging;anatomical structure development;anatomical structure morphogenesis;biological regulation;cell death;cell development;cellular component assembly;cellular component disassembly;cellular component morphogenesis;cellular component organization;cellular macromolecular complex assembly;cellular membrane organization;cellular process;cytoskeleton organization;death;developmental process;growth;m…	cell part;cell projection;cytoplasm;cytoskeleton;cytosol;extracellular organelle;extracellular region;extracellular space;intracellular non-membrane-bounded organelle;intracellular organelle;macromolecular complex;membrane;organelle;plasma membrane;protein complex;vesicle	Fc gamma R-mediated phagocytosis;Regulation of actin cytoskeleton	REACT_13541;REACT_75925	ko04666;ko04810	51	35	3091	782	85.6	6.28	10438.3	356.961	1.01e-05	7.88001e-05	5.9e-06	0.000113034	0.941976	1.04555	0.00977014	1.30419	0.895479	0.908567	0.000928638	0.609365	0.00692054	1.24737	0.715162	0.868985	6.15843e-05	0.582818	0.0115544	0.696654	6.67963e-06	0.467237	0.0156535	0.670688		1.55633e+09	1.79097e+09	1.24769e+09	2670352568	1.62722e+09	2.75187e+08
P14780	Matrix metalloproteinase-9 OS=Homo sapiens OX=9606 GN=MMP9 PE=1 SV=3	MMP9	anatomical structure development;axon guidance;biological regulation;cell differentiation;cell migration;cell motility;cell surface receptor linked signaling pathway;cellular component disassembly;cellular component disassembly at cellular level;cellular component movement;cellular component organization;cellular component organization at cellular level;cellular component organization or biogenes…	binding;catalytic activity;cation binding;collagen binding;endopeptidase activity;hydrolase activity;identical protein binding;ion binding;metal ion binding;metalloendopeptidase activity;metallopeptidase activity;peptidase activity;peptidase activity, acting on L-amino acid peptides;protein binding;transition metal ion binding;zinc ion binding	extracellular matrix;extracellular membrane-bounded organelle;extracellular organelle;extracellular region;extracellular region part;extracellular space;extracellular vesicular exosome;membrane-bounded organelle;membrane-bounded vesicle;organelle;proteinaceous extracellular matrix;vesicle	anatomical structure development;biological regulation;cell differentiation;cell motility;cellular component disassembly;cellular component movement;cellular component organization;cellular process;developmental process;extracellular matrix organization;extracellular structure organization;immune system process;locomotion;macromolecule metabolic process;metabolic process;multicellular organismal …	extracellular matrix;extracellular organelle;extracellular region;extracellular space;organelle;proteinaceous extracellular matrix;vesicle	Bladder cancer;Leukocyte transendothelial migration;Pathways in cancer	REACT_111040;REACT_118572;REACT_118682;REACT_150180;REACT_150401;REACT_264198	ko04670;ko05200;ko05219	60	35	3058	707	78	6	10314	313	4.47e-06	4.55015e-05	2.46e-05	0.000272415	4.90374e-06	0.272618	0.148398	1.30432	0.872432	0.327126	0.0020734	0.584932	1.8104e-06	4.78444	0.67206	1.19994	0.000573708	2.14561	0.0160101	0.250801	0.000648943	0.448456	0.921789	1.7881		1.06907e+09	8.90938e+08	2.23448e+08	498260886	2.91449e+08	4.134e+08
P50395	Rab GDP dissociation inhibitor beta OS=Homo sapiens OX=9606 GN=GDI2 PE=1 SV=2	GDI2	biological regulation;cellular process;cellular response to stimulus;establishment of localization;establishment of protein localization;intracellular signal transduction;protein transport;regulation of biological process;regulation of cellular process;regulation of response to stimulus;regulation of signal transduction;regulation of signaling;regulation of small GTPase mediated signal transducti…	enzyme activator activity;enzyme regulator activity;GDP-dissociation inhibitor activity;GTPase activator activity;GTPase regulator activity;nucleoside-triphosphatase regulator activity;Rab GDP-dissociation inhibitor activity;small GTPase regulator activity	adherens junction;anchoring junction;cell junction;cell part;cell-substrate adherens junction;cell-substrate junction;cytoplasm;cytoplasmic part;cytosol;extracellular membrane-bounded organelle;extracellular organelle;extracellular region part;extracellular vesicular exosome;focal adhesion;Golgi apparatus;intracellular membrane-bounded organelle;intracellular organelle;intracellular part;membrane…	biological regulation;cellular process;establishment of localization;protein transport;response to stimulus;signal transduction;transport;vesicle-mediated transport	cell part;cytoplasm;cytosol;extracellular organelle;Golgi apparatus;intracellular membrane-bounded organelle;intracellular organelle;membrane;organelle;vesicle		REACT_11051		74	27	3014	445	50.6	6.47	10085.9	222.555	0.00054946	0.0015852	0.0013747	0.00445785	0.492749	0.940996	0.000221367	0.757622	0.156793	0.902605	0.1643	0.886309	0.000670563	0.805128	0.405382	0.959202	0.446296	0.941884	0.000311302	1.19137	0.0313615	1.16986	0.766454	0.981945		6.8872e+08	7.18013e+08	8.55416e+08	731215124	6.48082e+08	1.56948e+08
P37802	Transgelin-2 OS=Homo sapiens OX=9606 GN=TAGLN2 PE=1 SV=3	TAGLN2	cell differentiation;cellular developmental process;cellular process;developmental process;epithelial cell differentiation		extracellular membrane-bounded organelle;extracellular organelle;extracellular region part;extracellular vesicular exosome;membrane-bounded organelle;membrane-bounded vesicle;organelle;vesicle	cell differentiation;cellular process;developmental process	extracellular organelle;organelle;vesicle				89	17	2775	199	22.4	8.25	9920.02	156.331	1.6001e-08	1.5888e-06	1.68e-05	0.000221606	0.000541094	0.667202	4.07416e-07	0.470654	0.0147791	0.760659	0.000182736	0.319824	0.000156274	0.705414	0.237053	1.14007	0.0130104	0.479351	5.62663e-06	1.61618	0.196795	0.679532	0.00541626	0.420457		1.18912e+09	1.04302e+09	1.6857e+09	2480683900	793383136	3.25936e+08
P80188	Neutrophil gelatinase-associated lipocalin OS=Homo sapiens OX=9606 GN=LCN2 PE=1 SV=2	LCN2	apoptosis;biological regulation;cation homeostasis;cation transport;cell death;cellular cation homeostasis;cellular chemical homeostasis;cellular homeostasis;cellular ion homeostasis;cellular iron ion homeostasis;cellular metal ion homeostasis;cellular process;chemical homeostasis;death;defense response;establishment of localization;homeostatic process;immune response;immune system process;innate…	binding;cation binding;ion binding;iron ion binding;metal ion binding;transition metal ion binding;transporter activity	extracellular membrane-bounded organelle;extracellular organelle;extracellular region;extracellular region part;extracellular space;extracellular vesicular exosome;membrane-bounded organelle;membrane-bounded vesicle;organelle;vesicle	biological regulation;cell death;cellular homeostasis;cellular ion homeostasis;cellular process;death;establishment of localization;homeostatic process;immune system process;ion transport;response to stimulus;response to stress;siderophore transport;transmembrane transport;transport	extracellular organelle;extracellular region;extracellular space;organelle;vesicle		REACT_25060		63	14	3706	198	22.6	8.91	9916.07	128.362	9.22e-08	4.37565e-06	2.29e-06	7.09001e-05	0.0275108	1.89974	6.42858e-07	9.09382	0.328064	1.23932	0.00440331	2.24379	1.56534e-06	4.78688	0.849494	0.652363	0.0685726	1.18111	1.4537e-05	0.136281	0.00599143	0.246738	0.0637544	1.8105		9.70929e+08	1.48833e+09	2.02831e+08	8.22051e+08	1.84451e+09	4.10529e+08
P08575	Receptor-type tyrosine-protein phosphatase C OS=Homo sapiens OX=9606 GN=PTPRC PE=1 SV=3	PTPRC	activation of immune response;anatomical structure development;antigen receptor-mediated signaling pathway;axon guidance;B cell activation;B cell proliferation;B cell receptor signaling pathway;biological regulation;biosynthetic process;bone marrow development;calcium ion homeostasis;calcium ion transport;calcium ion transport into cytosol;cation homeostasis;cation transport;cell activation;cell …	binding;catalytic activity;enzyme binding;hydrolase activity;hydrolase activity, acting on ester bonds;kinase binding;molecular transducer activity;phosphatase activity;phosphoprotein phosphatase activity;phosphoric ester hydrolase activity;protein binding;protein kinase binding;protein tyrosine phosphatase activity;receptor activity;signal transducer activity;signaling receptor activity;transmem…	adherens junction;anchoring junction;cell junction;cell part;cell surface;cell-substrate adherens junction;cell-substrate junction;external side of plasma membrane;extracellular membrane-bounded organelle;extracellular organelle;extracellular region part;extracellular vesicular exosome;focal adhesion;integral to membrane;integral to plasma membrane;intrinsic to membrane;intrinsic to plasma membra…	anatomical structure development;biological regulation;biosynthetic process;cell activation;cell development;cell differentiation;cell proliferation;cellular homeostasis;cellular ion homeostasis;cellular metabolic process;cellular process;developmental process;establishment of localization;homeostatic process;immune system process;ion transport;locomotion;macromolecule metabolic process;macromole…	cell part;cell surface;extracellular organelle;membrane;organelle;plasma membrane;vesicle	Cell adhesion molecules (CAMs);Fc gamma R-mediated phagocytosis;Primary immunodeficiency;T cell receptor signaling pathway	REACT_12582;REACT_19200	ko04514;ko04660;ko04666;ko05340	39	47	3173	1306	147.4	6.15	9833.59	325.074	0.00751	0.01426	0.0057962	0.0134253	0.549513	0.979375	0.759179	0.977766	0.737069	0.980673	0.00165669	1.27098	0.715147	0.998357	0.872432	1.00133	0.00598895	1.29774	0.941815	1.00297	0.00132013	1.29988	0.0048846	1.29602		1000000960	998677120	1.00165e+09	770569898	9.79376e+08	2.2372e+08
P31946	14-3-3 protein beta/alpha OS=Homo sapiens OX=9606 GN=YWHAB PE=1 SV=3	YWHAB	activation of MAPKK activity;activation of protein kinase activity;apoptosis;axon guidance;biological regulation;biosynthetic process;cell death;cell surface receptor linked signaling pathway;cellular biosynthetic process;cellular component assembly;cellular component organization;cellular component organization or biogenesis;cellular macromolecule metabolic process;cellular metabolic process;cel…	amine binding;amino acid binding;binding;carboxylic acid binding;enzyme binding;histone deacetylase binding;phosphoprotein binding;phosphoserine binding;protein binding;protein binding transcription factor activity;protein domain specific binding;protein phosphorylated amino acid binding;transcription cofactor activity;transcription corepressor activity;transcription factor binding transcription …	adherens junction;anchoring junction;cell junction;cell part;cell-substrate adherens junction;cell-substrate junction;cytoplasm;cytoplasmic membrane-bounded vesicle;cytoplasmic part;cytoplasmic vesicle;cytoplasmic vesicle membrane;cytoplasmic vesicle part;cytosol;extracellular membrane-bounded organelle;extracellular organelle;extracellular region part;extracellular vesicular exosome;focal adhesi…	biological regulation;biosynthetic process;cell death;cellular component assembly;cellular component organization;cellular metabolic process;cellular nitrogen compound metabolic process;cellular process;death;establishment of localization;immune system process;locomotion;macromolecular complex assembly;macromolecule metabolic process;macromolecule modification;membrane organization;metabolic proc…	cell part;cytoplasm;cytoplasmic membrane-bounded vesicle;cytosol;extracellular organelle;intracellular membrane-bounded organelle;intracellular organelle;macromolecular complex;membrane;nucleus;organelle;protein complex;transcriptional repressor complex;vesicle	Cell cycle;Neurotrophin signaling pathway;Oocyte meiosis	REACT_118607;REACT_12002;REACT_12076;REACT_147867;REACT_2077;REACT_23898;REACT_24915;REACT_25064;REACT_355377;REACT_355542;REACT_407;REACT_549;REACT_614;REACT_6754;REACT_6836;REACT_962	ko04110;ko04114;ko04722	69	18	3153	246	28.1	4.83	9805.24	163.171	0.00573	0.0119569	0.013588	0.026282	0.30001	0.946077	0.00187478	0.807544	0.0637593	0.896616	0.389269	0.930691	0.00276611	0.853571	0.225674	0.947719	0.740545	0.983736	0.0275023	1.1103	0.0243841	1.1525	0.5517	1.038		6.16814e+08	6.50841e+08	7.22628e+08	627011644	5.83554e+08	1.17464e+08
P14625	Endoplasmin OS=Homo sapiens OX=9606 GN=HSP90B1 PE=1 SV=1	HSP90B1	actin cytoskeleton organization;actin filament organization;actin filament-based process;actin rod assembly;activation of immune response;activation of innate immune response;biological regulation;catabolic process;cellular catabolic process;cellular component assembly;cellular component assembly at cellular level;cellular component organization;cellular component organization at cellular level;c…	adenyl nucleotide binding;adenyl ribonucleotide binding;ATP binding;binding;calcium ion binding;cation binding;enzyme binding;ion binding;lipoprotein particle receptor binding;low-density lipoprotein particle receptor binding;metal ion binding;nucleic acid binding;nucleotide binding;phosphatase binding;protein binding;protein phosphatase binding;purine nucleotide binding;purine ribonucleoside tri…	adherens junction;anchoring junction;cell junction;cell part;cell-substrate adherens junction;cell-substrate junction;cytoplasmic membrane-bounded vesicle;cytoplasmic membrane-bounded vesicle lumen;cytoplasmic part;cytoplasmic vesicle;cytoplasmic vesicle part;cytosol;endocytic vesicle lumen;endoplasmic reticulum;endoplasmic reticulum lumen;endoplasmic reticulum membrane;endoplasmic reticulum part…	biological regulation;catabolic process;cellular component assembly;cellular component organization;cellular membrane organization;cellular metabolic process;cellular process;cytoskeleton organization;endocytosis;establishment of localization;immune system process;macromolecule metabolic process;membrane invagination;membrane organization;metabolic process;organelle organization;primary metabolic…	cell part;cytoplasmic membrane-bounded vesicle;cytosol;endoplasmic reticulum;extracellular matrix;extracellular organelle;extracellular region;intracellular membrane-bounded organelle;intracellular organelle;membrane;midbody;nucleus;organelle;plasma membrane;vesicle	NOD-like receptor signaling pathway;Pathways in cancer;Plant-pathogen interaction;Prostate cancer;Protein processing in endoplasmic reticulum	REACT_118632;REACT_163699;REACT_18423	ko04141;ko04621;ko04626;ko05200;ko05215	55	45	4817	803	92.4	4.84	9596.29	281.88	0.00021684	0.000761031	0.0091003	0.0191679	0.0558443	0.837353	9.72611e-06	0.691992	0.389104	0.894588	0.00731484	0.755385	0.00402981	0.826404	0.650897	1.06835	0.111963	0.90211	0.00441857	1.29277	0.59698	1.09161	0.0738316	0.844394		1.3027e+09	1.21936e+09	1.57635e+09	1444060648	1.09082e+09	3.65573e+08
O14950	Myosin regulatory light chain 12B OS=Homo sapiens OX=9606 GN=MYL12B PE=1 SV=2	MYL12B	axon guidance;biological regulation;cell surface receptor linked signaling pathway;cellular process;cellular response to stimulus;chemotaxis;enzyme linked receptor protein signaling pathway;ephrin receptor signaling pathway;intracellular signal transduction;locomotion;multicellular organismal process;muscle contraction;muscle system process;regulation of anatomical structure morphogenesis;regulat…	binding;calcium ion binding;cation binding;ion binding;metal ion binding	actin filament bundle;actomyosin;apical part of cell;cell part;contractile fiber part;cytoplasmic part;cytoskeletal part;cytosol;extracellular membrane-bounded organelle;extracellular organelle;extracellular region part;extracellular vesicular exosome;intracellular organelle part;intracellular part;macromolecular complex;membrane-bounded organelle;membrane-bounded vesicle;myosin complex;myosin II…	biological regulation;cellular process;locomotion;multicellular organismal process;muscle contraction;response to chemical stimulus;response to external stimulus;response to stimulus;signal transduction	apical part of cell;cell part;cytosol;extracellular organelle;macromolecular complex;organelle;protein complex;vesicle	Focal adhesion;Leukocyte transendothelial migration;Regulation of actin cytoskeleton;Tight junction	REACT_19277;REACT_20558;REACT_264548;REACT_355192;REACT_355303;REACT_355347;REACT_355542	ko04510;ko04530;ko04670;ko04810	62	9	2335	172	19.8	4.84	9541.2	103.872	2.4194e-06	2.8684e-05	0.0005175	0.00213026	0.059693	0.845427	2.45596e-05	0.783506	0.0236615	0.888598	1.94117e-05	0.619043	0.174582	0.926758	0.693487	1.05106	0.002316	0.732225	0.0147736	1.13413	0.011845	0.790093	0.000348975	0.696651		9.2714e+08	8.82096e+08	1.00041e+09	1266194256	7.83829e+08	2.36815e+08
P30101	Protein disulfide-isomerase A3 OS=Homo sapiens OX=9606 GN=PDIA3 PE=1 SV=4	PDIA3	antigen processing and presentation;antigen processing and presentation of exogenous antigen;antigen processing and presentation of exogenous peptide antigen;antigen processing and presentation of exogenous peptide antigen via MHC class I;antigen processing and presentation of exogenous peptide antigen via MHC class I, TAP-dependent;antigen processing and presentation of peptide antigen;antigen p…	catalytic activity;cysteine-type endopeptidase activity;cysteine-type peptidase activity;disulfide oxidoreductase activity;endopeptidase activity;hydrolase activity;hydrolase activity, acting on ester bonds;intramolecular oxidoreductase activity;intramolecular oxidoreductase activity, interconverting keto- and enol-groups;intramolecular oxidoreductase activity, transposing S-S bonds;isomerase act…	adherens junction;anchoring junction;cell junction;cell part;cell surface;cell-substrate adherens junction;cell-substrate junction;cytoplasmic membrane-bounded vesicle;cytoplasmic part;cytoplasmic vesicle;endoplasmic reticulum;endoplasmic reticulum lumen;endoplasmic reticulum part;extracellular membrane-bounded organelle;extracellular organelle;extracellular region part;extracellular vesicular ex…	biological regulation;carbohydrate metabolic process;cellular homeostasis;cellular metabolic process;cellular process;establishment of localization;homeostatic process;immune system process;macromolecule metabolic process;macromolecule modification;metabolic process;nuclear transport;nucleocytoplasmic transport;peptidyl-amino acid modification;primary metabolic process;protein folding;protein gly…	cell part;cell surface;cytoplasmic membrane-bounded vesicle;endoplasmic reticulum;extracellular organelle;intracellular membrane-bounded organelle;intracellular organelle;nucleus;organelle;vesicle	Antigen processing and presentation;Protein processing in endoplasmic reticulum	REACT_111178;REACT_23810;REACT_75795	ko04141;ko04612	63	36	3045	505	56.7	6.35	9418.98	232.275	0.00014603	0.000591315	0.0053198	0.012552	0.0522046	0.833542	1.4537e-05	0.692387	0.342709	0.887249	0.00662211	0.734282	0.00251279	0.830657	0.422059	1.06443	0.185327	0.880918	0.0015361	1.28143	0.842506	1.06051	0.0547975	0.827595		1.41343e+09	1.32787e+09	1.70158e+09	1604495972	1.17815e+09	4.05328e+08
P09651	Heterogeneous nuclear ribonucleoprotein A1 OS=Homo sapiens OX=9606 GN=HNRNPA1 PE=1 SV=5	HNRNPA1	alternative nuclear mRNA splicing, via spliceosome;cellular macromolecule metabolic process;cellular metabolic process;cellular nitrogen compound metabolic process;cellular process;establishment of localization;establishment of localization in cell;establishment of RNA localization;gene expression;intracellular transport;macromolecule metabolic process;metabolic process;mRNA metabolic process;mRN…	binding;DNA binding;nucleic acid binding;nucleotide binding;RNA binding;single-stranded DNA binding;single-stranded RNA binding;structure-specific DNA binding	catalytic step 2 spliceosome;cell part;cytoplasm;cytoskeleton;extracellular membrane-bounded organelle;extracellular organelle;extracellular region part;extracellular vesicular exosome;intermediate filament cytoskeleton;intracellular non-membrane-bounded organelle;intracellular organelle;intracellular organelle part;intracellular part;macromolecular complex;membrane;membrane-bounded organelle;mem…	cellular metabolic process;cellular nitrogen compound metabolic process;cellular process;establishment of localization;macromolecule metabolic process;metabolic process;mRNA metabolic process;mRNA processing;nitrogen compound metabolic process;nuclear transport;nucleobase-containing compound metabolic process;nucleobase-containing compound transport;nucleocytoplasmic transport;primary metabolic p…	cell part;cytoplasm;cytoskeleton;extracellular organelle;intracellular non-membrane-bounded organelle;intracellular organelle;macromolecular complex;membrane;nucleoplasm;organelle;ribonucleoprotein complex;spliceosomal complex;vesicle	Spliceosome	REACT_125;REACT_467	ko03040	51	18	3093	372	38.7	9.13	9039.75	185.482	0.013815	0.0255288	0.038877	0.0621771	0.225712	0.836913	0.000389175	0.757067	0.609417	0.903896	0.947199	0.994084	0.105148	0.904594	0.549513	1.08004	0.233231	1.1878	0.0202816	1.19394	0.0107771	1.31307	0.619402	1.09978		8.48181e+08	7.85327e+08	9.37637e+08	714078152	7.09854e+08	2.83291e+08
P13489	Ribonuclease inhibitor OS=Homo sapiens OX=9606 GN=RNH1 PE=1 SV=2	RNH1	biological regulation;catabolic process;cellular catabolic process;cellular macromolecule catabolic process;cellular macromolecule metabolic process;cellular metabolic process;cellular nitrogen compound metabolic process;cellular process;macromolecule catabolic process;macromolecule metabolic process;metabolic process;mRNA catabolic process;mRNA metabolic process;negative regulation of catalytic …	enzyme inhibitor activity;enzyme regulator activity;ribonuclease inhibitor activity	angiogenin-PRI complex;cell part;cytoplasm;extracellular membrane-bounded organelle;extracellular organelle;extracellular region part;extracellular vesicular exosome;intracellular part;macromolecular complex;membrane-bounded organelle;membrane-bounded vesicle;organelle;protein complex;vesicle	biological regulation;catabolic process;cellular metabolic process;cellular nitrogen compound metabolic process;cellular process;macromolecule metabolic process;metabolic process;mRNA metabolic process;nitrogen compound metabolic process;nucleobase-containing compound metabolic process;primary metabolic process;RNA catabolic process;RNA metabolic process	cell part;cytoplasm;extracellular organelle;macromolecular complex;organelle;protein complex;vesicle				83	28	2398	461	49.9	4.82	8962.61	236.147	4.9499e-05	0.000264135	0.0049411	0.01187	0.0255234	0.760586	5.62664e-06	0.58784	0.0318886	0.779168	0.0156379	0.704	0.00102142	0.772878	0.988355	1.02443	0.573486	0.925602	0.00169769	1.32548	0.059082	1.1976	0.52925	0.903527		7.51748e+08	7.33819e+08	9.7266e+08	812171468	5.71768e+08	2.32371e+08
P09960	Leukotriene A-4 hydrolase OS=Homo sapiens OX=9606 GN=LTA4H PE=1 SV=2	LTA4H	alkene biosynthetic process;arachidonic acid metabolic process;biosynthetic process;carboxylic acid biosynthetic process;carboxylic acid metabolic process;catabolic process;cellular alkene metabolic process;cellular biosynthetic process;cellular catabolic process;cellular ketone metabolic process;cellular lipid metabolic process;cellular metabolic process;cellular process;defense response;fatty a…	aminopeptidase activity;binding;catalytic activity;cation binding;epoxide hydrolase activity;ether hydrolase activity;exopeptidase activity;hydrolase activity;hydrolase activity, acting on ether bonds;ion binding;leukotriene-A4 hydrolase activity;metal ion binding;metallopeptidase activity;peptidase activity;peptidase activity, acting on L-amino acid peptides;transition metal ion binding;zinc ion…	cell part;cytoplasm;cytoplasmic part;cytosol;extracellular membrane-bounded organelle;extracellular organelle;extracellular region part;extracellular vesicular exosome;intracellular organelle part;intracellular part;membrane-bounded organelle;membrane-bounded vesicle;nuclear part;nucleoplasm;organelle;organelle part;vesicle	biosynthetic process;catabolic process;cellular alkene metabolic process;cellular ketone metabolic process;cellular lipid metabolic process;cellular metabolic process;cellular process;lipid metabolic process;metabolic process;organic acid metabolic process;peptide metabolic process;primary metabolic process;response to stimulus;response to stress;small molecule metabolic process	cell part;cytoplasm;cytosol;extracellular organelle;nucleoplasm;organelle;vesicle	Arachidonic acid metabolism	REACT_150420	ko00590	57	31	2922	611	69.2	6.18	8907.2	241.56	0.057627	0.0811647	0.037394	0.0602443	0.569155	1.04536	0.0202816	0.835051	0.941818	1.00628	0.765689	0.900896	0.00633651	0.79882	0.511258	0.962624	0.466313	0.861809	0.00823567	1.20506	0.260228	1.07885	0.79118	0.89527		7.27868e+08	7.56129e+08	9.11179e+08	844581436	7.6088e+08	1.59704e+08
P31949	Protein S100-A11 OS=Homo sapiens OX=9606 GN=S100A11 PE=1 SV=2	S100A11	biological regulation;cellular process;cellular response to stimulus;negative regulation of biological process;negative regulation of biosynthetic process;negative regulation of cell proliferation;negative regulation of cellular biosynthetic process;negative regulation of cellular macromolecule biosynthetic process;negative regulation of cellular metabolic process;negative regulation of cellular …	binding;calcium ion binding;calcium-dependent protein binding;cation binding;identical protein binding;ion binding;metal ion binding;protein binding;protein dimerization activity;protein homodimerization activity	cell part;cell projection;cytoplasm;extracellular membrane-bounded organelle;extracellular organelle;extracellular region part;extracellular space;extracellular vesicular exosome;intracellular membrane-bounded organelle;intracellular organelle;intracellular organelle part;intracellular part;membrane-bounded organelle;membrane-bounded vesicle;nuclear part;nucleoplasm;nucleus;organelle;organelle pa…	biological regulation;cellular process;regulation of DNA metabolic process;response to stimulus;signal transduction	cell part;cell projection;cytoplasm;extracellular organelle;extracellular space;intracellular membrane-bounded organelle;intracellular organelle;nucleoplasm;nucleus;organelle;vesicle				52	6	3035	105	11.7	7.12	8869.71	42.396	0.6867	0.707791	0.60428	0.638373	0.965071	0.99129	0.693472	0.963762	0.18406	0.916339	0.92087	1.05853	0.781501	0.97223	0.286602	0.924391	0.868499	1.06783	0.357739	0.950795	0.643051	1.09833	0.246717	1.15517		1.33869e+09	1.44818e+09	1.37692e+09	1253649282	1.32703e+09	2.79759e+08
P41218	Myeloid cell nuclear differentiation antigen OS=Homo sapiens OX=9606 GN=MNDA PE=1 SV=1	MNDA	activation of immune response;antigen receptor-mediated signaling pathway;B cell receptor signaling pathway;biological regulation;biosynthetic process;cell surface receptor linked signaling pathway;cellular biosynthetic process;cellular defense response;cellular macromolecule biosynthetic process;cellular macromolecule metabolic process;cellular metabolic process;cellular nitrogen compound metabo…	binding;DNA binding;nucleic acid binding	cell part;cytoplasm;extracellular membrane-bounded organelle;extracellular organelle;extracellular region part;extracellular vesicular exosome;intracellular membrane-bounded organelle;intracellular organelle;intracellular part;membrane-bounded organelle;membrane-bounded vesicle;nucleus;organelle;vesicle	biological regulation;biosynthetic process;cellular metabolic process;cellular nitrogen compound metabolic process;cellular process;immune system process;macromolecule metabolic process;metabolic process;nitrogen compound metabolic process;nucleobase-containing compound metabolic process;primary metabolic process;response to DNA damage stimulus;response to stimulus;response to stress;RNA metaboli…	cell part;cytoplasm;extracellular organelle;intracellular membrane-bounded organelle;intracellular organelle;nucleus;organelle;vesicle				67	28	2958	407	45.8	9.76	8762.13	217.052	9.3312e-06	7.47311e-05	0.00032872	0.00155446	0.0219186	1.13061	0.00579723	1.11582	0.0455184	1.09554	1.23742e-05	1.50235	0.91861	0.986923	0.965072	0.968989	0.00131832	1.3288	0.895473	0.981829	9.33245e-05	1.34641	0.000348627	1.37133		1.95085e+09	2.01328e+09	1.9767e+09	1468126424	2.20564e+09	3.81511e+08
Q15942	Zyxin OS=Homo sapiens OX=9606 GN=ZYX PE=1 SV=1	ZYX	actin cytoskeleton organization;actin filament bundle assembly;actin filament organization;actin filament-based process;biological adhesion;biological regulation;cell adhesion;cell communication;cell surface receptor linked signaling pathway;cell-cell signaling;cell-matrix adhesion;cell-substrate adhesion;cellular component assembly;cellular component assembly at cellular level;cellular component…	binding;cation binding;ion binding;metal ion binding;transition metal ion binding;zinc ion binding	actin filament bundle;actomyosin;adherens junction;anchoring junction;cell junction;cell part;cell-cell adherens junction;cell-cell junction;cell-substrate adherens junction;cell-substrate junction;cytoplasm;cytoskeletal part;focal adhesion;integral to membrane;integral to plasma membrane;intracellular membrane-bounded organelle;intracellular organelle;intracellular organelle part;intracellular p…	biological adhesion;biological regulation;cell adhesion;cell communication;cell-cell signaling;cellular component assembly;cellular component organization;cellular process;cytoskeleton organization;organelle organization;response to stimulus;signal transduction;signaling;viral reproduction	cell part;cytoplasm;intracellular membrane-bounded organelle;intracellular organelle;membrane;nucleus;organelle;plasma membrane	Focal adhesion		ko04510	48	19	2640	572	61.2	6.67	8758.09	195.136	5.9293e-06	5.58059e-05	0.0012883	0.00424592	0.0057999	0.797493	8.6063e-05	0.70088	0.0680516	0.846887	4.02582e-05	0.4521	0.082356	0.878854	0.609417	1.06194	0.00356888	0.566901	0.0275023	1.20832	0.0288767	0.645046	0.00104476	0.533837		6.4296e+08	6.0546e+08	7.31588e+08	1134164986	5.12756e+08	1.61818e+08
P15311	Ezrin OS=Homo sapiens OX=9606 GN=EZR PE=1 SV=4	EZR	actin cytoskeleton organization;actin cytoskeleton reorganization;actin filament bundle assembly;actin filament organization;actin filament-based process;anatomical structure development;axon guidance;biological adhesion;biological regulation;cell adhesion;cell development;cell projection assembly;cell projection organization;cell-cell adhesion;cellular component assembly;cellular component assem…	actin binding;actin filament binding;binding;cell adhesion molecule binding;cytoskeletal protein binding;protein binding	actin cytoskeleton;actin filament;adherens junction;anchoring junction;apical part of cell;apical plasma membrane;basolateral plasma membrane;brush border;cell body;cell cortex part;cell junction;cell part;cell periphery;cell pole;cell projection;cell projection membrane;cell projection part;cell tip;cell-substrate adherens junction;cell-substrate junction;cortical cytoskeleton;cytoplasm;cytoplas…	anatomical structure development;biological adhesion;biological regulation;cell adhesion;cell development;cellular component assembly;cellular component organization;cellular membrane organization;cellular metabolic process;cellular process;cytoskeleton organization;developmental process;endocytosis;establishment of localization;establishment or maintenance of cell polarity;locomotion;macromolecu…	apical part of cell;brush border;cell body;cell part;cell projection;cytoplasm;cytoskeleton;cytosol;extracellular organelle;extracellular space;filopodium;intracellular non-membrane-bounded organelle;intracellular organelle;macromolecular complex;membrane;microvillus;nucleolus;organelle;plasma membrane;protein complex;vesicle	Gastric acid secretion;Leukocyte transendothelial migration;Pathogenic Escherichia coli infection;Regulation of actin cytoskeleton	REACT_22237;REACT_22365	ko04670;ko04810;ko04971;ko05130	48	31	3398	586	69.4	6.27	8629.83	184.742	3.85e-06	4.17014e-05	0.00010039	0.000689401	0.0160159	0.836465	1.27248e-05	0.687674	0.00633938	0.828072	0.320517	1.03316	0.0395581	0.822119	0.918614	0.989967	0.0187214	1.23515	0.00692054	1.20416	5.3493e-05	1.5024	0.00148008	1.24767		2.51834e+08	2.54386e+08	3.06323e+08	203889653	2.1065e+08	5.48015e+07
P62937	Peptidyl-prolyl cis-trans isomerase A OS=Homo sapiens OX=9606 GN=PPIA PE=1 SV=2	PPIA	biological regulation;biosynthetic process;blood coagulation;cell activation;cell migration;cell motility;cellular biosynthetic process;cellular component assembly;cellular component assembly at cellular level;cellular component movement;cellular component organization;cellular component organization at cellular level;cellular component organization or biogenesis;cellular component organization o…	binding;catalytic activity;cis-trans isomerase activity;isomerase activity;peptide binding;peptidyl-prolyl cis-trans isomerase activity;protein binding;unfolded protein binding;virion binding	adherens junction;anchoring junction;cell junction;cell part;cell-substrate adherens junction;cell-substrate junction;cytoplasmic part;cytosol;extracellular membrane-bounded organelle;extracellular organelle;extracellular region;extracellular region part;extracellular space;extracellular vesicular exosome;focal adhesion;intracellular membrane-bounded organelle;intracellular organelle;intracellula…	biological regulation;biosynthetic process;cell activation;cell motility;cellular component assembly;cellular component movement;cellular component organization;cellular metabolic process;cellular nitrogen compound metabolic process;cellular process;coagulation;DNA metabolic process;DNA replication;establishment of localization;exocytosis;immune system process;interspecies interaction between org…	cell part;cytosol;extracellular organelle;extracellular region;extracellular space;intracellular membrane-bounded organelle;intracellular organelle;membrane;nucleus;organelle;vesicle		REACT_12560;REACT_318;REACT_6266;REACT_6359;REACT_6818;REACT_6903;REACT_6918;REACT_6965;REACT_9037;REACT_9055;REACT_9406		53	9	2497	165	18	7.81	8624.02	116.734	6.6072e-07	1.30124e-05	2.13e-05	0.00024874	0.105167	0.847255	1.8104e-06	0.567045	0.0990457	0.849065	0.00288084	0.647002	1.89259e-05	0.669272	0.804015	1.00214	0.0156379	0.763645	4.09543e-05	1.49735	0.304618	1.14101	0.0223465	0.762017		1.21899e+09	1.21639e+09	1.82137e+09	1596277968	1.0328e+09	3.35214e+08
P40121	Macrophage-capping protein OS=Homo sapiens OX=9606 GN=CAPG PE=1 SV=2	CAPG	actin filament capping;barbed-end actin filament capping;biological regulation;cell projection assembly;cell projection organization;cellular component assembly;cellular component assembly at cellular level;cellular component organization;cellular component organization at cellular level;cellular component organization or biogenesis;cellular component organization or biogenesis at cellular level;…	binding;protein binding;protein complex binding;protein domain specific binding	cell part;centriole;cytoplasm;cytoplasmic membrane-bounded vesicle;cytoplasmic part;cytoplasmic vesicle;cytoskeletal part;extracellular membrane-bounded organelle;extracellular organelle;extracellular region part;extracellular vesicular exosome;F-actin capping protein complex;intracellular membrane-bounded organelle;intracellular non-membrane-bounded organelle;intracellular organelle;intracellula…	biological regulation;cellular component assembly;cellular component organization;cellular process;macromolecular complex assembly;protein complex assembly;regulation of organelle organization	cell part;cytoplasm;cytoplasmic membrane-bounded vesicle;extracellular organelle;F-actin capping protein complex;intracellular membrane-bounded organelle;intracellular non-membrane-bounded organelle;intracellular organelle;macromolecular complex;nucleolus;nucleoplasm;nucleus;organelle;protein complex;vesicle				55	13	2213	348	38.5	6.19	8472.42	148.166	0.052508	0.0748361	0.053593	0.0810997	0.273604	0.949775	0.0160101	0.789364	0.313831	0.950749	0.596243	0.956194	0.0187586	0.831106	0.965072	1.00102	0.947199	1.00676	0.0236539	1.20445	0.0400621	1.21135	0.868499	1.00573		8.82061e+08	8.81157e+08	1.06131e+09	876139722	8.37759e+08	1.97597e+08
P10809	60 kDa heat shock protein, mitochondrial OS=Homo sapiens OX=9606 GN=HSPD1 PE=1 SV=2	HSPD1	activation of caspase activity;activation of immune response;activation of innate immune response;adaptive immune response;adaptive immune response based on somatic recombination of immune receptors built from immunoglobulin superfamily domains;B cell activation;B cell activation involved in immune response;B cell cytokine production;B cell mediated immunity;B cell proliferation;biological regula…	adenyl nucleotide binding;adenyl ribonucleotide binding;ATP binding;ATPase activity;binding;catalytic activity;chaperone binding;DNA binding;DNA replication origin binding;double-stranded RNA binding;enzyme binding;hydrolase activity;hydrolase activity, acting on acid anhydrides;hydrolase activity, acting on acid anhydrides, in phosphorus-containing anhydrides;lipopolysaccharide binding;nucleic a…	cell part;cell surface;coated pit;coated vesicle;cytoplasm;cytoplasmic membrane-bounded vesicle;cytoplasmic part;cytoplasmic vesicle;cytosol;early endosome;endosome;extracellular membrane-bounded organelle;extracellular organelle;extracellular region part;extracellular space;extracellular vesicular exosome;intracellular membrane-bounded organelle;intracellular organelle;intracellular organelle lu…	biological regulation;cell activation;cell proliferation;cellular component assembly;cellular component organization;cellular macromolecular complex assembly;cellular metabolic process;cellular nitrogen compound metabolic process;cellular process;cytokine production;DNA metabolic process;DNA recombination;immune system process;macromolecular complex assembly;macromolecule metabolic process;metabo…	cell part;cell surface;cytoplasm;cytoplasmic membrane-bounded vesicle;cytosol;endosome;extracellular organelle;extracellular space;intracellular membrane-bounded organelle;intracellular organelle;macromolecular complex;membrane;mitochondrion;organelle;plasma membrane;protein complex;receptor complex;vesicle	ko05152;RNA degradation;Type I diabetes mellitus	REACT_118595	ko03018;ko04940;ko05152	70	38	2882	573	61	5.87	8376.55	285.566	0.0013413	0.00351162	0.00096486	0.0034114	0.357825	0.942521	0.0202816	0.900918	0.609417	1.00607	0.0171188	1.16978	0.439108	0.95586	0.261015	1.06743	0.00731484	1.24111	0.0296213	1.11672	1.93896e-05	1.29843	0.220724	1.16272		9.54019e+08	8.93756e+08	9.98074e+08	768679804	8.99183e+08	2.27595e+08
P67936	Tropomyosin alpha-4 chain OS=Homo sapiens OX=9606 GN=TPM4 PE=1 SV=3	TPM4	actin filament-based movement;actin filament-based process;actin-mediated cell contraction;actin-myosin filament sliding;cell differentiation;cellular component movement;cellular developmental process;cellular process;developmental process;multicellular organismal process;muscle contraction;muscle filament sliding;muscle system process;osteoblast differentiation;system process	binding;calcium ion binding;cation binding;ion binding;metal ion binding;structural constituent of muscle;structural molecule activity	actin filament bundle;actomyosin;adherens junction;anchoring junction;cell cortex part;cell junction;cell part;cell-substrate adherens junction;cell-substrate junction;contractile fiber part;cortical cytoskeleton;cytoplasmic part;cytoskeletal part;cytoskeleton;cytosol;extracellular membrane-bounded organelle;extracellular organelle;extracellular region part;extracellular vesicular exosome;filamen…	cell differentiation;cellular component movement;cellular process;developmental process;multicellular organismal process;muscle contraction	cell part;cytoskeleton;cytosol;extracellular organelle;intracellular non-membrane-bounded organelle;intracellular organelle;macromolecular complex;membrane;organelle;protein complex;vesicle	Cardiac muscle contraction;Dilated cardiomyopathy;Hypertrophic cardiomyopathy (HCM)	REACT_16969;REACT_20558	ko04260;ko05410;ko05414	80	36	3032	248	28.5	4.69	8340.64	238.854	7.29e-08	3.54e-06	0.00021592	0.0011749	0.000541185	0.731604	6.42858e-07	0.599823	0.0637593	0.817516	1.06273e-05	0.301616	0.193864	0.819874	0.193888	1.11743	0.00165669	0.412267	0.00529967	1.36293	0.0187169	0.502842	0.000270353	0.368943		1783554816	1.59612e+09	2.1754e+09	4326211232	1.30486e+09	4.61966e+08
Q16555	Dihydropyrimidinase-related protein 2 OS=Homo sapiens OX=9606 GN=DPYSL2 PE=1 SV=1	DPYSL2	anatomical structure development;axon guidance;biological regulation;cellular component organization;cellular component organization at cellular level;cellular component organization or biogenesis;cellular component organization or biogenesis at cellular level;cellular membrane organization;cellular metabolic process;cellular nitrogen compound metabolic process;cellular process;cellular response …	catalytic activity;dihydropyrimidinase activity;hydrolase activity;hydrolase activity, acting on carbon-nitrogen (but not peptide) bonds;hydrolase activity, acting on carbon-nitrogen (but not peptide) bonds, in cyclic amides	axon part;cell body;cell part;cell projection;cell projection part;cytoplasmic part;cytoskeleton;cytosol;dendrite;extracellular membrane-bounded organelle;extracellular organelle;extracellular region part;extracellular vesicular exosome;growth cone;intracellular membrane-bounded organelle;intracellular non-membrane-bounded organelle;intracellular organelle;intracellular part;macromolecular comple…	anatomical structure development;biological regulation;cellular component organization;cellular membrane organization;cellular metabolic process;cellular nitrogen compound metabolic process;cellular process;cytoskeleton organization;developmental process;endocytosis;establishment of localization;locomotion;membrane invagination;membrane organization;metabolic process;nitrogen compound metabolic p…	cell body;cell part;cell projection;cytoskeleton;cytosol;extracellular organelle;intracellular membrane-bounded organelle;intracellular non-membrane-bounded organelle;intracellular organelle;macromolecular complex;membrane;mitochondrion;neuron projection;neuronal cell body;organelle;protein complex;site of polarized growth;vesicle	Axon guidance	REACT_19199;REACT_22365	ko04360	64	25	2274	572	62.3	6.38	7988.09	213.722	1.6097e-06	2.20197e-05	2.65e-05	0.00028209	0.204096	0.854362	5.52646e-07	0.614862	0.357765	0.914034	0.0288545	0.776388	5.2628e-05	0.719673	0.759191	1.06984	0.304651	0.908733	6.45958e-06	1.48657	0.0156307	1.2627	0.119656	0.849408		5.21509e+08	4.87463e+08	7.24647e+08	573885672	4.45558e+08	1.50755e+08
P07996	Thrombospondin-1 OS=Homo sapiens OX=9606 GN=THBS1 PE=1 SV=2	THBS1	activation of MAPK activity;anatomical structure development;anatomical structure formation involved in morphogenesis;anatomical structure morphogenesis;angiogenesis;behavior;behavioral response to pain;biological adhesion;biological regulation;blood coagulation;carbohydrate metabolic process;cartilage development;cartilage development involved in endochondral bone morphogenesis;cell activation;c…	binding;calcium ion binding;carbohydrate binding;cation binding;collagen binding;collagen V binding;cytokine binding;extracellular matrix binding;fibrinogen binding;fibroblast growth factor binding;fibronectin binding;glycoprotein binding;glycosaminoglycan binding;growth factor binding;heparin binding;identical protein binding;integrin binding;ion binding;laminin binding;lipid binding;lipoprotein…	cell part;cell surface;cytoplasmic membrane-bounded vesicle;cytoplasmic membrane-bounded vesicle lumen;cytoplasmic part;cytoplasmic vesicle;cytoplasmic vesicle part;endoplasmic reticulum;endoplasmic reticulum lumen;endoplasmic reticulum part;external side of plasma membrane;extracellular matrix;extracellular membrane-bounded organelle;extracellular organelle;extracellular region;extracellular reg…	anatomical structure development;anatomical structure formation involved in morphogenesis;anatomical structure morphogenesis;behavior;biological adhesion;biological regulation;carbohydrate metabolic process;cell activation;cell adhesion;cell motility;cellular component movement;cellular component organization;cellular membrane organization;cellular metabolic process;cellular process;coagulation;d…	cell part;cell surface;cytoplasmic membrane-bounded vesicle;endoplasmic reticulum;extracellular matrix;extracellular organelle;extracellular region;extracellular space;intracellular membrane-bounded organelle;intracellular organelle;macromolecular complex;organelle;protein complex;vesicle	ECM-receptor interaction;Focal adhesion;Malaria;Phagosome;TGF-beta signaling pathway	REACT_13552;REACT_163942;REACT_16888;REACT_264269;REACT_318	ko04145;ko04350;ko04510;ko04512;ko05144	66	62	2340	1170	129.3	4.94	7909.15	524.25	1.7146e-05	0.00011481	0.0016169	0.00505726	0.00442073	0.361605	0.000434612	0.296698	0.111585	0.580899	9.33253e-05	0.120679	0.389078	0.820502	0.0725788	1.60645	0.0130104	0.333731	0.0147736	1.95788	0.0547766	0.406741	0.000825395	0.207745		7.64732e+08	4.76039e+08	9.32029e+08	2.29146e+09	2.76531e+08	5.95771e+08
P52209	6-phosphogluconate dehydrogenase, decarboxylating OS=Homo sapiens OX=9606 GN=PGD PE=1 SV=3	PGD	alcohol biosynthetic process;alcohol catabolic process;alcohol metabolic process;aldonic acid metabolic process;biosynthetic process;carbohydrate biosynthetic process;carbohydrate catabolic process;carbohydrate metabolic process;carboxylic acid metabolic process;catabolic process;cellular biosynthetic process;cellular carbohydrate biosynthetic process;cellular carbohydrate catabolic process;cellu…	binding;catalytic activity;coenzyme binding;cofactor binding;NADP binding;nucleotide binding;oxidoreductase activity;oxidoreductase activity, acting on CH-OH group of donors;oxidoreductase activity, acting on the CH-OH group of donors, NAD or NADP as acceptor;phosphogluconate dehydrogenase (decarboxylating) activity	cell part;cytoplasmic part;cytosol;extracellular membrane-bounded organelle;extracellular organelle;extracellular region part;extracellular vesicular exosome;intracellular membrane-bounded organelle;intracellular organelle;intracellular part;membrane-bounded organelle;membrane-bounded vesicle;nucleus;organelle;vesicle	alcohol metabolic process;biosynthetic process;carbohydrate metabolic process;catabolic process;cellular ketone metabolic process;cellular metabolic process;cellular nitrogen compound metabolic process;cellular process;cofactor metabolic process;heterocycle metabolic process;metabolic process;nitrogen compound metabolic process;nucleobase-containing compound metabolic process;nucleobase-containin…	cell part;cytosol;extracellular organelle;intracellular membrane-bounded organelle;intracellular organelle;nucleus;organelle;vesicle	Glutathione metabolism;Pentose phosphate pathway	REACT_1859	ko00030;ko00480	58	23	2415	483	53.1	7.23	7899.3	180.283	0.13332	0.167756	0.16539	0.208895	0.693487	0.978375	0.0187586	0.847739	0.492666	0.948298	0.289316	0.941716	0.0424443	0.866477	0.630011	0.969259	0.765689	0.962532	0.0773333	1.11862	0.136466	1.11086	0.667519	0.993059		1.24974e+09	1.28937e+09	1.44232e+09	1298384916	1.22271e+09	2.584e+08
Q6FI13	Histone H2A type 2-A OS=Homo sapiens OX=9606 GN=HIST2H2AA3 PE=1 SV=3	HIST2H2AA3		binding;DNA binding;nucleic acid binding	cell part;chromosomal part;extracellular membrane-bounded organelle;extracellular organelle;extracellular region part;extracellular vesicular exosome;intracellular membrane-bounded organelle;intracellular organelle;intracellular organelle part;intracellular part;macromolecular complex;membrane-bounded organelle;membrane-bounded vesicle;nucleosome;nucleus;organelle;organelle part;protein-DNA compl…		cell part;extracellular organelle;intracellular membrane-bounded organelle;intracellular organelle;macromolecular complex;nucleosome;nucleus;organelle;vesicle	Systemic lupus erythematosus	REACT_169168;REACT_169185;REACT_169436;REACT_2204;REACT_22186;REACT_2232;REACT_263923;REACT_263965;REACT_264242;REACT_264245;REACT_264303;REACT_264352;REACT_264541;REACT_264545;REACT_268237;REACT_268530;REACT_27271;REACT_355391;REACT_75792;REACT_75925;REACT_7963	ko05322	68	8	3336	130	14.1	10.9	7712.93	57.948	0.068703	0.0947991	0.43817	0.479641	0.511258	1.12395	0.0012546	1.3108	0.248833	1.1131	0.03407	1.18276	0.048753	1.16624	0.630011	0.990343	0.389269	1.05232	0.530188	0.849177	0.666833	0.90232	0.79118	1.06258		8.73776e+09	8.82296e+09	7.49226e+09	8303331264	9.82084e+09	1.94156e+09
P07195	L-lactate dehydrogenase B chain OS=Homo sapiens OX=9606 GN=LDHB PE=1 SV=2	LDHB	carbohydrate metabolic process;carboxylic acid metabolic process;cellular ketone metabolic process;cellular metabolic process;cellular nitrogen compound metabolic process;cellular process;coenzyme metabolic process;cofactor metabolic process;heterocycle metabolic process;lactate metabolic process;metabolic process;monocarboxylic acid metabolic process;NAD metabolic process;nicotinamide nucleotide…	binding;catalytic activity;coenzyme binding;cofactor binding;lactate dehydrogenase activity;L-lactate dehydrogenase activity;NAD binding;nucleotide binding;oxidoreductase activity;oxidoreductase activity, acting on CH-OH group of donors;oxidoreductase activity, acting on the CH-OH group of donors, NAD or NADP as acceptor	cell part;cytoplasm;cytoplasmic part;cytosol;extracellular membrane-bounded organelle;extracellular organelle;extracellular region part;extracellular vesicular exosome;intracellular membrane-bounded organelle;intracellular organelle;intracellular part;membrane;membrane part;membrane raft;membrane-bounded organelle;membrane-bounded vesicle;mitochondrion;organelle;vesicle	carbohydrate metabolic process;cellular ketone metabolic process;cellular metabolic process;cellular nitrogen compound metabolic process;cellular process;cofactor metabolic process;heterocycle metabolic process;metabolic process;nitrogen compound metabolic process;nucleobase-containing compound metabolic process;nucleobase-containing small molecule metabolic process;nucleotide metabolic process;o…	cell part;cytoplasm;cytosol;extracellular organelle;intracellular membrane-bounded organelle;intracellular organelle;membrane;mitochondrion;organelle;vesicle	Cysteine and methionine metabolism;Glycolysis / Gluconeogenesis;Propanoate metabolism;Pyruvate metabolism	REACT_2071	ko00010;ko00270;ko00620;ko00640	55	18	2541	334	36.6	6.05	7686.74	156.399	0.00019203	0.000724022	0.00077633	0.00289559	0.286602	0.907738	0.000602391	0.72805	0.132704	0.887115	0.00807189	0.686029	4.64446e-05	0.802049	0.650897	0.977281	0.0469456	0.755756	0.00169769	1.21848	0.642924	0.942282	0.0547867	0.773326		9.0512e+08	9.26162e+08	1.12851e+09	1197634998	8.21612e+08	1.53478e+08
P22314	Ubiquitin-like modifier-activating enzyme 1 OS=Homo sapiens OX=9606 GN=UBA1 PE=1 SV=3	UBA1	catabolic process;cellular catabolic process;cellular macromolecule catabolic process;cellular macromolecule metabolic process;cellular metabolic process;cellular process;cellular protein metabolic process;cellular response to stimulus;cellular response to stress;macromolecule catabolic process;macromolecule metabolic process;macromolecule modification;metabolic process;modification-dependent mac…	acid-amino acid ligase activity;adenyl nucleotide binding;adenyl ribonucleotide binding;ATP binding;binding;catalytic activity;ligase activity;ligase activity, forming carbon-nitrogen bonds;nucleotide binding;purine nucleotide binding;purine ribonucleoside triphosphate binding;purine ribonucleotide binding;ribonucleotide binding;small conjugating protein ligase activity;small protein activating e…	cell part;cytoplasm;cytoplasmic part;cytosol;extracellular membrane-bounded organelle;extracellular organelle;extracellular region part;extracellular vesicular exosome;intracellular membrane-bounded organelle;intracellular organelle;intracellular part;membrane-bounded organelle;membrane-bounded vesicle;mitochondrion;nucleus;organelle;vesicle	catabolic process;cellular metabolic process;cellular process;macromolecule metabolic process;macromolecule modification;metabolic process;primary metabolic process;protein metabolic process;protein modification by small protein conjugation or removal;protein modification process;proteolysis;proteolysis involved in cellular protein catabolic process;response to DNA damage stimulus;response to sti…	cell part;cytoplasm;cytosol;extracellular organelle;intracellular membrane-bounded organelle;intracellular organelle;mitochondrion;nucleus;organelle;vesicle	Parkinson's disease;Ubiquitin mediated proteolysis	REACT_75842	ko04120;ko05012	45	36	2343	1058	117.8	5.76	7685.97	281.37	7.0927e-06	6.14611e-05	2.71e-05	0.000286809	0.132704	0.884296	3.17664e-05	0.653065	0.165519	0.913674	0.03407	0.837836	5.95862e-05	0.738514	0.737068	1.03322	0.407766	0.947461	4.64446e-05	1.39905	0.000573268	1.28293	0.304651	0.916997		5.37724e+08	5.20435e+08	7.28116e+08	567541958	4.75507e+08	1.21117e+08
P09211	Glutathione S-transferase P OS=Homo sapiens OX=9606 GN=GSTP1 PE=1 SV=2	GSTP1	amine metabolic process;anatomical structure development;biological regulation;carboxylic acid metabolic process;cell proliferation;cellular amine metabolic process;cellular amino acid metabolic process;cellular ketone metabolic process;cellular metabolic process;cellular modified amino acid metabolic process;cellular nitrogen compound metabolic process;cellular process;cellular response to bioti…	binding;catalytic activity;dinitrosyl-iron complex binding;enzyme binding;enzyme regulator activity;glutathione transferase activity;JUN kinase binding;kinase binding;kinase regulator activity;nitric oxide binding;protein binding;protein kinase binding;S-nitrosoglutathione binding;transferase activity;transferase activity, transferring alkyl or aryl (other than methyl) groups	cell part;cytoplasm;cytoplasmic part;cytosol;extracellular membrane-bounded organelle;extracellular organelle;extracellular region part;extracellular space;extracellular vesicular exosome;intracellular;intracellular membrane-bounded organelle;intracellular organelle;intracellular part;macromolecular complex;membrane;membrane-bounded organelle;membrane-bounded vesicle;mitochondrion;nucleus;organel…	amine metabolic process;anatomical structure development;biological regulation;cell proliferation;cellular amino acid metabolic process;cellular ketone metabolic process;cellular metabolic process;cellular nitrogen compound metabolic process;cellular process;developmental process;localization;metabolic process;nitrogen compound metabolic process;organic acid metabolic process;peptide metabolic pr…	cell part;cytoplasm;cytosol;extracellular organelle;extracellular space;intracellular;intracellular membrane-bounded organelle;intracellular organelle;macromolecular complex;membrane;mitochondrion;nucleus;organelle;plasma membrane;protein complex;vesicle	Drug metabolism - cytochrome P450;Glutathione metabolism;Metabolism of xenobiotics by cytochrome P450	REACT_264249;REACT_6926	ko00480;ko00980;ko00982	64	10	2208	210	23.3	5.64	7662.1	119.282	9.77e-10	1.94006e-07	3.55e-09	2.02e-05	0.781512	0.947297	1.36771e-07	0.568199	0.422059	0.948117	0.00807189	0.798176	1.81275e-06	0.599811	0.67206	1.00087	0.040071	0.842582	1.36771e-07	1.66863	5.74517e-07	1.40475	0.0118509	0.841854		7.65876e+08	7.65214e+08	1.27686e+09	908962886	7.25512e+08	2.07421e+08
P80511	Protein S100-A12 OS=Homo sapiens OX=9606 GN=S100A12 PE=1 SV=2	S100A12	biological regulation;cell activation;cell chemotaxis;cell killing;cell migration;cell motility;cellular component movement;cellular metabolic process;cellular process;cellular response to chemical stimulus;cellular response to stimulus;chemotaxis;cytokine secretion;defense response;defense response to bacterium;defense response to fungus;establishment of localization;establishment of localizatio…	binding;calcium ion binding;cation binding;copper ion binding;ion binding;metal ion binding;protein binding;RAGE receptor binding;receptor binding;transition metal ion binding;zinc ion binding	cell part;cytoplasm;cytoplasmic part;cytoskeleton;cytosol;extracellular region;intracellular membrane-bounded organelle;intracellular non-membrane-bounded organelle;intracellular organelle;intracellular part;membrane;membrane-bounded organelle;non-membrane-bounded organelle;nucleus;organelle;plasma membrane	biological regulation;cell activation;cell killing;cell motility;cellular component movement;cellular metabolic process;cellular process;establishment of localization;immune system process;killing of cells of other organism;locomotion;metabolic process;multi-organism process;protein transport;regulation of protein modification process;response to biotic stimulus;response to chemical stimulus;resp…	cell part;cytoplasm;cytoskeleton;cytosol;extracellular region;intracellular membrane-bounded organelle;intracellular non-membrane-bounded organelle;intracellular organelle;membrane;nucleus;organelle;plasma membrane		REACT_118563;REACT_163773;REACT_21281;REACT_24969;REACT_25195		86	8	2088	92	10.6	6.25	7634.2	80.303	4.8488e-05	0.000245848	0.0038108	0.00964193	0.0125554	1.50739	1.27248e-05	2.24827	0.715162	0.930556	0.00147861	1.60675	0.0202816	1.4915	0.105167	0.61733	0.119632	1.06591	0.0012546	0.413899	0.791861	0.71466	0.0187401	1.72665		7.62868e+08	1.23575e+09	5.11478e+08	715694588	1149939584	3.28349e+08
Q00839	Heterogeneous nuclear ribonucleoprotein U OS=Homo sapiens OX=9606 GN=HNRNPU PE=1 SV=6	HNRNPU	biological regulation;cell differentiation;cellular developmental process;cellular macromolecule metabolic process;cellular metabolic process;cellular nitrogen compound metabolic process;cellular process;circadian regulation of gene expression;circadian rhythm;CRD-mediated mRNA stabilization;developmental process;gene expression;macromolecule metabolic process;metabolic process;mRNA metabolic pro…	adenyl nucleotide binding;adenyl ribonucleotide binding;ATP binding;binding;core promoter binding;DNA binding;nucleic acid binding;nucleotide binding;purine nucleotide binding;purine ribonucleoside triphosphate binding;purine ribonucleotide binding;regulatory region DNA binding;regulatory region nucleic acid binding;ribonucleotide binding;RNA binding;transcription regulatory region DNA binding	catalytic step 2 spliceosome;cell part;cell surface;CRD-mediated mRNA stability complex;cytoplasmic part;intracellular membrane-bounded organelle;intracellular organelle;intracellular organelle part;intracellular part;macromolecular complex;membrane;membrane-bounded organelle;nuclear part;nucleoplasm;nucleus;organelle;organelle part;protein complex;ribonucleoprotein complex;spliceosomal complex	biological regulation;cell differentiation;cellular metabolic process;cellular nitrogen compound metabolic process;cellular process;developmental process;macromolecule metabolic process;metabolic process;mRNA metabolic process;mRNA processing;nitrogen compound metabolic process;nucleobase-containing compound metabolic process;primary metabolic process;rhythmic process;RNA metabolic process;RNA pr…	cell part;cell surface;intracellular membrane-bounded organelle;intracellular organelle;macromolecular complex;membrane;nucleoplasm;nucleus;organelle;protein complex;ribonucleoprotein complex;spliceosomal complex	Spliceosome	REACT_125;REACT_467	ko03040	42	34	2514	825	90.5	6	7612.29	254.302	1.1143e-05	8.41638e-05	2.97e-05	0.000302181	0.0773495	0.86764	2.79429e-05	0.731476	0.273604	0.910104	0.371291	1.07619	0.00579722	0.843064	0.781512	1.04894	0.040071	1.24037	0.00138879	1.2442	3.02685e-06	1.47126	0.0737579	1.1825		8.98667e+08	8.56736e+08	1.06595e+09	724514790	7.79719e+08	2.10728e+08
P27824	Calnexin OS=Homo sapiens OX=9606 GN=CANX PE=1 SV=2	CANX	aging;antigen processing and presentation;antigen processing and presentation of exogenous antigen;antigen processing and presentation of exogenous peptide antigen;antigen processing and presentation of exogenous peptide antigen via MHC class II;antigen processing and presentation of peptide antigen;antigen processing and presentation of peptide antigen via MHC class I;antigen processing and pres…	binding;calcium ion binding;carbohydrate binding;cation binding;ion binding;metal ion binding	axon;cell body;cell part;cell projection;cell projection cytoplasm;cell projection part;cytoplasmic membrane-bounded vesicle;cytoplasmic part;cytoplasmic vesicle;dendrite cytoplasm;dendritic spine;endoplasmic reticulum;endoplasmic reticulum lumen;endoplasmic reticulum membrane;endoplasmic reticulum part;ER-mitochondrion membrane contact site;extracellular membrane-bounded organelle;extracellular …	aging;carbohydrate metabolic process;cellular component organization;cellular membrane organization;cellular metabolic process;cellular process;developmental process;endocytosis;establishment of localization;immune system process;macromolecule metabolic process;macromolecule modification;membrane invagination;membrane organization;metabolic process;peptidyl-amino acid modification;primary metabol…	cell body;cell part;cell projection;cytoplasmic membrane-bounded vesicle;endoplasmic reticulum;extracellular organelle;intracellular membrane-bounded organelle;intracellular non-membrane-bounded organelle;intracellular organelle;macromolecular complex;membrane;neuron projection;neuronal cell body;organelle;protein complex;ribonucleoprotein complex;ribosome;vesicle	Antigen processing and presentation;Phagosome;Protein processing in endoplasmic reticulum	REACT_121399;REACT_23810;REACT_6277;REACT_75795	ko04141;ko04145;ko04612	45	32	2401	592	67.5	4.6	7593.66	235.965	0.10672	0.137805	0.065611	0.0965079	0.422059	0.954312	0.193864	0.935545	0.826682	0.977342	0.127707	1.10569	0.737055	0.980335	0.53021	1.02413	0.0369669	1.15862	0.286576	1.04468	0.00980426	1.18186	0.154515	1.13132		8.40321e+08	8.20519e+08	8.57178e+08	725276224	8.01929e+08	1.52842e+08
P04908	Histone H2A type 1-B/E OS=Homo sapiens OX=9606 GN=HIST1H2AB PE=1 SV=2	HIST1H2AB	biological regulation;negative regulation of biological process;negative regulation of cell proliferation;negative regulation of cellular process;regulation of biological process;regulation of cell proliferation;regulation of cellular process	binding;DNA binding;nucleic acid binding	cell part;chromosomal part;extracellular membrane-bounded organelle;extracellular organelle;extracellular region part;extracellular vesicular exosome;intracellular membrane-bounded organelle;intracellular organelle;intracellular organelle part;intracellular part;macromolecular complex;membrane-bounded organelle;membrane-bounded vesicle;nucleosome;nucleus;organelle;organelle part;protein-DNA compl…	biological regulation	cell part;extracellular organelle;intracellular membrane-bounded organelle;intracellular organelle;macromolecular complex;nucleosome;nucleus;organelle;vesicle	Systemic lupus erythematosus	REACT_169168;REACT_169185;REACT_169436;REACT_2204;REACT_22186;REACT_2232;REACT_263923;REACT_263965;REACT_264242;REACT_264245;REACT_264303;REACT_264352;REACT_264541;REACT_264545;REACT_268237;REACT_268530;REACT_27271;REACT_355391;REACT_75792;REACT_75925;REACT_7963	ko05322	68	8	3244	130	14.1	11.05	7581.27	65.162	6.61e-06	5.9602e-05	1.04e-05	0.00015987	0.650897	0.984736	0.132683	0.918228	0.373231	1.06301	9.11741e-06	1.64415	0.132683	0.932461	0.804015	1.07948	0.000573708	1.66963	0.0725631	1.15767	2.57462e-06	1.79056	0.000270084	1.54669		7.78239e+09	7.20936e+09	8.34608e+09	4661147152	7.6636e+09	3.10727e+09
P52272	Heterogeneous nuclear ribonucleoprotein M OS=Homo sapiens OX=9606 GN=HNRNPM PE=1 SV=3	HNRNPM	alternative nuclear mRNA splicing, via spliceosome;cellular macromolecule metabolic process;cellular metabolic process;cellular nitrogen compound metabolic process;cellular process;gene expression;macromolecule metabolic process;metabolic process;mRNA metabolic process;mRNA processing;nitrogen compound metabolic process;nuclear mRNA splicing, via spliceosome;nucleic acid metabolic process;nucleob…	binding;nucleic acid binding;nucleotide binding;protein binding;protein domain specific binding;RNA binding	catalytic step 2 spliceosome;cell part;extracellular matrix;extracellular membrane-bounded organelle;extracellular organelle;extracellular region part;extracellular vesicular exosome;integral to membrane;integral to plasma membrane;intracellular non-membrane-bounded organelle;intracellular organelle;intracellular organelle part;intracellular part;intrinsic to membrane;intrinsic to plasma membrane…	cellular metabolic process;cellular nitrogen compound metabolic process;cellular process;macromolecule metabolic process;metabolic process;mRNA metabolic process;mRNA processing;nitrogen compound metabolic process;nucleobase-containing compound metabolic process;primary metabolic process;RNA metabolic process;RNA processing;RNA splicing	cell part;extracellular matrix;extracellular organelle;intracellular non-membrane-bounded organelle;intracellular organelle;macromolecular complex;membrane;nucleolus;nucleoplasm;organelle;ribonucleoprotein complex;spliceosomal complex;vesicle	Spliceosome	REACT_125;REACT_467	ko03040	60	40	2781	730	77.5	8.7	7557.27	231.403	0.0026245	0.00612612	0.0030515	0.00821207	0.0637593	0.882511	0.010629	0.837633	0.53021	0.936609	0.111962	1.1143	0.474418	0.949147	0.357765	1.0613	0.00320809	1.26264	0.118288	1.11816	0.000506861	1.33029	0.0547867	1.18971		1.18969e+09	1.12098e+09	1.25343e+09	942224988	1.04992e+09	2.40014e+08
P02775	Platelet basic protein OS=Homo sapiens OX=9606 GN=PPBP PE=1 SV=3	PPBP	biological regulation;blood coagulation;carbohydrate transport;cell activation;cell chemotaxis;cell migration;cell motility;cell surface receptor linked signaling pathway;cellular component movement;cellular process;cellular response to chemical stimulus;cellular response to cytokine stimulus;cellular response to organic substance;cellular response to stimulus;chemokine-mediated signaling pathway…	binding;carbohydrate transmembrane transporter activity;chemokine activity;chemokine receptor binding;CXCR chemokine receptor binding;cytokine activity;cytokine receptor binding;glucose transmembrane transporter activity;G-protein-coupled receptor binding;hexose transmembrane transporter activity;monosaccharide transmembrane transporter activity;protein binding;receptor binding;substrate-specific…	cell part;cytoplasmic membrane-bounded vesicle lumen;cytoplasmic part;cytoplasmic vesicle part;extracellular region;extracellular region part;extracellular space;intracellular organelle part;intracellular part;membrane-enclosed lumen;organelle lumen;organelle part;platelet alpha granule lumen;secretory granule lumen;vesicle lumen	biological regulation;carbohydrate transport;cell activation;cell motility;cellular component movement;cellular process;coagulation;establishment of localization;exocytosis;immune system process;locomotion;multicellular organismal process;multi-organism process;regulation of body fluid levels;response to biotic stimulus;response to chemical stimulus;response to external stimulus;response to stimu…	cell part;extracellular region;extracellular space	Chemokine signaling pathway;Cytokine-cytokine receptor interaction	REACT_15344;REACT_19231;REACT_318	ko04060;ko04062	45	6	2959	128	13.9	8.79	7496.42	48.267	0.00010847	0.0004396	0.0011887	0.00397576	0.140393	0.515839	0.00113248	0.437739	0.53021	0.771916	0.000182736	0.184071	0.328037	0.848596	0.204096	1.49643	0.00662211	0.356837	0.0136221	1.76342	0.0243366	0.420503	0.00073156	0.23846		7.48794e+08	5.00388e+08	8.82392e+08	2098417678	3.86257e+08	5.77375e+08
Q86UX7	Fermitin family homolog 3 OS=Homo sapiens OX=9606 GN=FERMT3 PE=1 SV=1	FERMT3	anatomical structure morphogenesis;biological adhesion;biological regulation;cell adhesion;cell morphogenesis;cell morphogenesis involved in differentiation;cell surface receptor linked signaling pathway;cell-cell adhesion;cell-substrate adhesion;cellular component assembly;cellular component morphogenesis;cellular component organization;cellular component organization or biogenesis;cellular deve…	binding;integrin binding;protein binding;protein complex binding;receptor binding	cell junction;cell part;cell projection;cytoskeletal part;extracellular membrane-bounded organelle;extracellular organelle;extracellular region part;extracellular vesicular exosome;intracellular non-membrane-bounded organelle;intracellular organelle;intracellular organelle part;intracellular part;macromolecular complex;membrane;membrane-bounded organelle;membrane-bounded vesicle;non-membrane-boun…	anatomical structure morphogenesis;biological adhesion;biological regulation;cell adhesion;cell morphogenesis;cellular component assembly;cellular component morphogenesis;cellular component organization;cellular process;developmental process;macromolecular complex assembly;protein complex assembly;response to stimulus;signal transduction	cell part;cell projection;extracellular organelle;intracellular non-membrane-bounded organelle;intracellular organelle;macromolecular complex;membrane;organelle;protein complex;vesicle				70	36	2170	667	75.9	6.98	7475.88	318.337	1e-06	1.76006e-05	0.00015448	0.000917281	0.00334571	0.780911	1.4537e-05	0.616725	0.0773496	0.87741	0.000208369	0.286314	0.0219113	0.789751	0.0823728	1.12357	0.00731484	0.366641	0.000484964	1.42269	0.0590938	0.464249	0.00117443	0.326317		6.1496e+08	547325632	7.78675e+08	1677279886	4.80229e+08	1.40867e+08
P06753	Tropomyosin alpha-3 chain OS=Homo sapiens OX=9606 GN=TPM3 PE=1 SV=2	TPM3	actin filament-based movement;actin filament-based process;actin-mediated cell contraction;actin-myosin filament sliding;cellular component movement;cellular process;multicellular organismal process;muscle contraction;muscle filament sliding;muscle system process;system process		actin filament bundle;actomyosin;cell part;contractile fiber part;cytoplasmic part;cytoskeletal part;cytoskeleton;cytosol;extracellular membrane-bounded organelle;extracellular organelle;extracellular region part;extracellular vesicular exosome;intracellular non-membrane-bounded organelle;intracellular organelle;intracellular organelle part;intracellular part;membrane-bounded organelle;membrane-b…	cellular component movement;cellular process;multicellular organismal process;muscle contraction	cell part;cytoskeleton;cytosol;extracellular organelle;intracellular non-membrane-bounded organelle;intracellular organelle;organelle;vesicle	Cardiac muscle contraction;Dilated cardiomyopathy;Hypertrophic cardiomyopathy (HCM);Pathways in cancer;Thyroid cancer	REACT_16969;REACT_20558	ko04260;ko05200;ko05216;ko05410;ko05414	54	26	2754	285	32.9	4.72	7442.26	154.294	5.18e-08	3.086e-06	7.19e-05	0.000547423	0.0057999	0.830294	4.07416e-07	0.664609	0.00067102	0.830364	0.000307012	0.577712	0.00060239	0.80045	0.313831	1.00008	0.0142709	0.695792	1.11294e-05	1.2494	0.0977794	0.869251	0.0080719	0.695733		7.22157e+08	7.22096e+08	9.0219e+08	1037892908	5.99603e+08	1.62632e+08
P33241	Lymphocyte-specific protein 1 OS=Homo sapiens OX=9606 GN=LSP1 PE=1 SV=1	LSP1	cellular component movement;cellular defense response;cellular process;chemotaxis;defense response;locomotion;response to chemical stimulus;response to external stimulus;response to stimulus;response to stress;taxis	actin binding;binding;cytoskeletal protein binding;molecular transducer activity;protein binding;signal transducer activity	actin cytoskeleton;cell part;cytoskeleton;extracellular membrane-bounded organelle;extracellular organelle;extracellular region part;extracellular vesicular exosome;intracellular non-membrane-bounded organelle;intracellular organelle;intracellular part;membrane;membrane-bounded organelle;membrane-bounded vesicle;non-membrane-bounded organelle;organelle;plasma membrane;vesicle	cellular component movement;cellular process;locomotion;response to chemical stimulus;response to external stimulus;response to stimulus;response to stress	cell part;cytoskeleton;extracellular organelle;intracellular non-membrane-bounded organelle;intracellular organelle;membrane;organelle;plasma membrane;vesicle				82	22	1787	339	37.2	4.74	7282.25	255.457	1.6006e-05	0.00010929	0.00019387	0.00106751	0.0395689	1.13128	2.45596e-05	1.4624	0.609417	0.982502	0.00979958	1.28486	0.00633651	1.29269	0.0680516	0.868485	0.208282	1.13576	3.17664e-05	0.671842	0.389332	0.8786	0.00488363	1.30775		8.90067e+08	1.02485e+09	6.88538e+08	783675868	1.00692e+09	1.97389e+08
P40926	Malate dehydrogenase, mitochondrial OS=Homo sapiens OX=9606 GN=MDH2 PE=1 SV=3	MDH2	acetyl-CoA catabolic process;acetyl-CoA metabolic process;alcohol biosynthetic process;alcohol metabolic process;biosynthetic process;carbohydrate biosynthetic process;carbohydrate metabolic process;carboxylic acid metabolic process;catabolic process;cellular biosynthetic process;cellular carbohydrate biosynthetic process;cellular carbohydrate metabolic process;cellular catabolic process;cellular…	catalytic activity;L-malate dehydrogenase activity;malate dehydrogenase (NADP+) activity;malate dehydrogenase activity;oxidoreductase activity;oxidoreductase activity, acting on CH-OH group of donors;oxidoreductase activity, acting on the CH-OH group of donors, NAD or NADP as acceptor	cell part;cytoplasmic part;extracellular membrane-bounded organelle;extracellular organelle;extracellular region part;extracellular vesicular exosome;intracellular membrane-bounded organelle;intracellular organelle;intracellular organelle lumen;intracellular organelle part;intracellular part;membrane;membrane-bounded organelle;membrane-bounded vesicle;membrane-enclosed lumen;mitochondrial inner m…	alcohol metabolic process;biosynthetic process;carbohydrate metabolic process;catabolic process;cellular ketone metabolic process;cellular metabolic process;cellular nitrogen compound metabolic process;cellular process;cofactor metabolic process;heterocycle metabolic process;macromolecule metabolic process;macromolecule modification;metabolic process;nitrogen compound metabolic process;nucleobase…	cell part;extracellular organelle;intracellular membrane-bounded organelle;intracellular organelle;membrane;mitochondrion;nucleoplasm;nucleus;organelle;plasma membrane;vesicle	Carbon fixation in photosynthetic organisms;Citrate cycle (TCA cycle);Glyoxylate and dicarboxylate metabolism;Pyruvate metabolism	REACT_1520;REACT_1785	ko00020;ko00620;ko00630;ko00710	68	19	2316	338	35.5	8.68	7273.27	133.076	0.12199	0.164129	0.10917	0.148234	0.456596	0.913036	0.0296214	0.849155	0.439133	1.01463	0.691104	0.981902	0.225648	0.930034	0.237053	1.11127	0.596243	1.07542	0.0147736	1.19487	0.127808	1.15633	0.573486	0.967748		6.80663e+08	6.12511e+08	7.31869e+08	632924266	6.2147e+08	2.27404e+08
P61586	Transforming protein RhoA OS=Homo sapiens OX=9606 GN=RHOA PE=1 SV=1	RHOA	actin cytoskeleton organization;actin filament-based process;anatomical structure development;anatomical structure morphogenesis;apical junction assembly;apolipoprotein A-I-mediated signaling pathway;axon guidance;biological regulation;blood coagulation;cell activation;cell cycle process;cell junction assembly;cell junction organization;cell migration;cell motility;cell surface receptor linked si…	binding;catalytic activity;cytoskeletal protein binding;GTP binding;GTPase activity;guanyl nucleotide binding;guanyl ribonucleotide binding;hydrolase activity;hydrolase activity, acting on acid anhydrides;hydrolase activity, acting on acid anhydrides, in phosphorus-containing anhydrides;myosin binding;nucleoside-triphosphatase activity;nucleotide binding;protein binding;purine nucleotide binding;…	adherens junction;anchoring junction;apical junction complex;cell cortex;cell division site part;cell junction;cell part;cell projection;cell-cell junction;cell-substrate adherens junction;cell-substrate junction;cleavage furrow;cytoplasmic part;cytoskeleton;cytosol;endoplasmic reticulum membrane;endoplasmic reticulum part;endosome;extracellular membrane-bounded organelle;extracellular organelle;…	anatomical structure development;anatomical structure morphogenesis;biological regulation;cell activation;cell junction organization;cell motility;cellular component assembly;cellular component movement;cellular component organization;cellular process;coagulation;cytoskeleton organization;developmental process;locomotion;metabolic process;multicellular organismal process;organelle assembly;organe…	cell cortex;cell part;cell projection;cytoskeleton;cytosol;endosome;extracellular organelle;intracellular membrane-bounded organelle;intracellular non-membrane-bounded organelle;intracellular organelle;membrane;midbody;organelle;plasma membrane;vesicle	Adherens junction;Axon guidance;Bacterial invasion of epithelial cells;Chemokine signaling pathway;Colorectal cancer;Endocytosis;Focal adhesion;ko05152;Leukocyte transendothelial migration;Neurotrophin signaling pathway;Pancreatic secretion;Pathogenic Escherichia coli infection;Pathways in cancer;Regulation of actin cytoskeleton;T cell receptor signaling pathway;TGF-beta signaling pathway;Tight j…	REACT_11051;REACT_120726;REACT_12464;REACT_13779;REACT_13815;REACT_1695;REACT_18407;REACT_19266;REACT_19277;REACT_19290;REACT_263952;REACT_264199;REACT_264464;REACT_264548;REACT_355021;REACT_355192;REACT_355252;REACT_355303;REACT_355321;REACT_355542	ko04062;ko04144;ko04270;ko04310;ko04350;ko04360;ko04510;ko04520;ko04530;ko04660;ko04670;ko04722;ko04810;ko04972;ko05100;ko05130;ko05152;ko05200;ko05210	64	13	2103	193	21.8	6.1	7197	140.284	0.088642	0.11714	0.044461	0.0692144	0.895629	1.02622	0.225649	1.06429	0.474443	0.95547	0.136199	1.08305	0.273578	1.03709	0.204096	0.931053	0.246471	1.05537	0.0187586	0.897755	0.79186	1.01763	0.0130234	1.13352		7.71441e+08	8.28568e+08	7.43851e+08	730966660	7.91671e+08	1.22444e+08
P61224	Ras-related protein Rap-1b OS=Homo sapiens OX=9606 GN=RAP1B PE=1 SV=1	RAP1B	anatomical structure development;biological regulation;blood coagulation;cell activation;cell development;cell proliferation;cellular developmental process;cellular process;cellular response to cAMP;cellular response to chemical stimulus;cellular response to organic substance;cellular response to stimulus;coagulation;developmental process;endothelial cell development;epithelial cell development;e…	binding;catalytic activity;GDP binding;GTP binding;GTPase activity;guanyl nucleotide binding;guanyl ribonucleotide binding;hydrolase activity;hydrolase activity, acting on acid anhydrides;hydrolase activity, acting on acid anhydrides, in phosphorus-containing anhydrides;nucleoside-triphosphatase activity;nucleotide binding;protein binding;protein complex binding;purine nucleotide binding;purine r…	cell junction;cell part;cell-cell junction;cytoplasmic part;cytosol;extracellular membrane-bounded organelle;extracellular organelle;extracellular region part;extracellular vesicular exosome;intracellular;intracellular part;lipid particle;membrane;membrane-bounded organelle;membrane-bounded vesicle;organelle;plasma membrane;vesicle	anatomical structure development;biological regulation;cell activation;cell development;cell proliferation;cellular process;coagulation;developmental process;metabolic process;multicellular organismal process;regulation of body fluid levels;regulation of transport;response to chemical stimulus;response to stimulus;signal transduction	cell part;cytosol;extracellular organelle;intracellular;lipid particle;membrane;organelle;plasma membrane;vesicle	Chemokine signaling pathway;Focal adhesion;Leukocyte transendothelial migration;Long-term potentiation;MAPK signaling pathway;Neurotrophin signaling pathway;Pancreatic secretion;Renal cell carcinoma	REACT_15381;REACT_15443;REACT_15523;REACT_23898	ko04010;ko04062;ko04510;ko04670;ko04720;ko04722;ko04972;ko05211	70	14	2276	184	20.8	5.78	7008.71	139.319	0.0022632	0.00537528	0.0018251	0.00551941	0.759191	0.896475	0.299984	0.990128	0.342709	1.03524	0.0011742	0.502634	0.373205	1.10447	0.156793	1.15479	0.00598895	0.560678	0.511235	1.04556	0.00258338	0.507645	0.000929565	0.485522		6.33402e+08	5.48498e+08	5.7349e+08	1129707816	5.67829e+08	1.92087e+08
P62258	14-3-3 protein epsilon OS=Homo sapiens OX=9606 GN=YWHAE PE=1 SV=1	YWHAE	anatomical structure development;apoptosis;biological regulation;biosynthetic process;cell cycle;cell cycle process;cell death;cell migration;cell motility;cell surface receptor linked signaling pathway;cellular biosynthetic process;cellular chemical homeostasis;cellular component movement;cellular component organization;cellular component organization at cellular level;cellular component organiz…	amine binding;amino acid binding;antigen binding;binding;carboxylic acid binding;channel regulator activity;enzyme binding;histone deacetylase binding;ion channel binding;MHC class II protein complex binding;MHC protein complex binding;phosphoprotein binding;phosphoserine binding;potassium channel regulator activity;protein binding;protein dimerization activity;protein heterodimerization activity…	adherens junction;anchoring junction;axon;cell junction;cell part;cell projection;cell-substrate adherens junction;cell-substrate junction;cytoplasmic membrane-bounded vesicle;cytoplasmic part;cytoplasmic vesicle;cytoplasmic vesicle membrane;cytoplasmic vesicle part;cytoskeletal part;cytosol;extracellular membrane-bounded organelle;extracellular organelle;extracellular region part;extracellular v…	anatomical structure development;biological regulation;biosynthetic process;cell cycle;cell death;cell motility;cellular component movement;cellular component organization;cellular homeostasis;cellular ion homeostasis;cellular metabolic process;cellular nitrogen compound metabolic process;cellular process;death;developmental process;establishment of localization;homeostatic process;locomotion;mac…	cell part;cell projection;cytoplasmic membrane-bounded vesicle;cytosol;extracellular organelle;intracellular membrane-bounded organelle;intracellular organelle;macromolecular complex;membrane;mitochondrion;neuron projection;organelle;protein complex;vesicle	Cell cycle;Neurotrophin signaling pathway;Oocyte meiosis	REACT_118607;REACT_13526;REACT_147867;REACT_15296;REACT_15364;REACT_15451;REACT_160315;REACT_264071;REACT_264487;REACT_267965;REACT_355377;REACT_355542;REACT_407;REACT_549	ko04110;ko04114;ko04722	67	23	2748	255	29.2	4.74	6924.42	159.838	5.8445e-05	0.00027744	5.68e-05	0.000457541	0.693487	0.965058	0.000920527	0.794149	0.988355	1.03751	0.0118494	0.782669	0.000278084	0.822903	0.492666	1.07507	0.00979958	0.811007	0.00017565	1.30644	0.407735	0.985545	0.00185432	0.754373		5.85522e+08	5.44634e+08	7.11533e+08	721969488	5.65063e+08	1.06119e+08
P37837	Transaldolase OS=Homo sapiens OX=9606 GN=TALDO1 PE=1 SV=2	TALDO1	alcohol biosynthetic process;alcohol catabolic process;alcohol metabolic process;biosynthetic process;carbohydrate biosynthetic process;carbohydrate catabolic process;carbohydrate metabolic process;catabolic process;cellular biosynthetic process;cellular carbohydrate biosynthetic process;cellular carbohydrate catabolic process;cellular carbohydrate metabolic process;cellular metabolic process;cel…	catalytic activity;sedoheptulose-7-phosphate:D-glyceraldehyde-3-phosphate glyceronetransferase activity;transferase activity;transferase activity, transferring aldehyde or ketonic groups	cell part;cytoplasm;cytoplasmic part;cytosol;extracellular membrane-bounded organelle;extracellular organelle;extracellular region part;extracellular vesicular exosome;intracellular membrane-bounded organelle;intracellular organelle;intracellular part;membrane-bounded organelle;membrane-bounded vesicle;nucleus;organelle;vesicle	alcohol metabolic process;biosynthetic process;carbohydrate metabolic process;catabolic process;cellular metabolic process;cellular nitrogen compound metabolic process;cellular process;cofactor metabolic process;energy reserve metabolic process;generation of precursor metabolites and energy;heterocycle metabolic process;metabolic process;nitrogen compound metabolic process;nucleobase-containing c…	cell part;cytoplasm;cytosol;extracellular organelle;intracellular membrane-bounded organelle;intracellular organelle;nucleus;organelle;vesicle	Pentose phosphate pathway	REACT_1859;REACT_939	ko00030	53	22	2738	337	37.5	6.81	6842.61	137.687	0.036024	0.0542291	0.017019	0.031758	0.549513	1.02435	0.549491	0.967004	0.0725788	0.902029	0.246471	1.08088	0.118288	0.94402	0.0318886	0.88059	0.619402	1.05519	0.132683	0.932808	0.0400972	1.11776	0.00889944	1.19828		2.07483e+09	2.35619e+09	2.19787e+09	1966312216	2.12535e+09	4.75685e+08
P61981	14-3-3 protein gamma OS=Homo sapiens OX=9606 GN=YWHAG PE=1 SV=2	YWHAG	apoptosis;biological regulation;biosynthetic process;cell cycle;cell cycle process;cell death;cellular biosynthetic process;cellular component organization;cellular component organization at cellular level;cellular component organization or biogenesis;cellular component organization or biogenesis at cellular level;cellular macromolecule metabolic process;cellular metabolic process;cellular nitrog…	binding;enzyme binding;enzyme inhibitor activity;enzyme regulator activity;insulin-like growth factor receptor binding;kinase binding;kinase inhibitor activity;kinase regulator activity;protein binding;protein kinase binding;protein kinase C binding;protein kinase C inhibitor activity;protein kinase inhibitor activity;protein kinase regulator activity;protein serine/threonine kinase inhibitor act…	adherens junction;anchoring junction;cell junction;cell part;cell-substrate adherens junction;cell-substrate junction;cytoplasmic part;cytoplasmic vesicle membrane;cytoplasmic vesicle part;cytosol;extracellular membrane-bounded organelle;extracellular organelle;extracellular region part;extracellular vesicular exosome;focal adhesion;intracellular organelle part;intracellular part;membrane;membran…	biological regulation;biosynthetic process;cell cycle;cell death;cellular component organization;cellular metabolic process;cellular nitrogen compound metabolic process;cellular process;death;establishment of localization;macromolecule metabolic process;membrane organization;metabolic process;mitotic cell cycle;nitrogen compound metabolic process;nucleobase-containing compound metabolic process;o…	cell part;cytosol;extracellular organelle;membrane;organelle;vesicle	Cell cycle;Neurotrophin signaling pathway;Oocyte meiosis	REACT_147867;REACT_15296;REACT_15364;REACT_15451;REACT_160315;REACT_267965;REACT_355377;REACT_355542;REACT_407;REACT_549	ko04110;ko04114;ko04722	69	19	2352	247	28.3	4.89	6751.19	140.936	0.0045728	0.00929771	0.019001	0.0347019	0.204096	0.912195	0.0015361	0.7845	0.439133	0.933107	0.0187214	0.791663	0.0173367	0.860014	0.650897	1.02293	0.0737579	0.867867	0.00823567	1.18943	0.620094	1.00913	0.0548414	0.848416		6.98525e+08	6.8287e+08	8.12225e+08	804876128	6.37191e+08	1.48675e+08
P50552	Vasodilator-stimulated phosphoprotein OS=Homo sapiens OX=9606 GN=VASP PE=1 SV=3	VASP	actin cytoskeleton organization;actin filament organization;actin filament-based process;actin polymerization or depolymerization;activation of immune response;anatomical structure formation involved in morphogenesis;antigen receptor-mediated signaling pathway;axon guidance;biological regulation;cell junction assembly;cell junction organization;cell surface receptor linked signaling pathway;cellu…	binding;profilin binding;protein binding	actin cytoskeleton;adherens junction;anchoring junction;cell junction;cell part;cell projection membrane;cell projection part;cell-cell junction;cell-substrate adherens junction;cell-substrate junction;cytoplasm;cytoplasmic part;cytoskeleton;cytosol;extracellular membrane-bounded organelle;extracellular organelle;extracellular region part;extracellular vesicular exosome;filopodium membrane;focal …	anatomical structure formation involved in morphogenesis;biological regulation;cell junction organization;cellular component assembly;cellular component organization;cellular process;cytoskeleton organization;developmental process;immune system process;locomotion;macromolecular complex assembly;organelle organization;protein complex assembly;regulation of organelle organization;response to chemic…	cell part;cytoplasm;cytoskeleton;cytosol;extracellular organelle;intracellular non-membrane-bounded organelle;intracellular organelle;membrane;organelle;plasma membrane;vesicle	Fc gamma R-mediated phagocytosis;Focal adhesion;Leukocyte transendothelial migration	REACT_12623;REACT_19351;REACT_20649	ko04510;ko04666;ko04670	52	20	2063	380	39.8	8.94	6731.14	175.406	0.18196	0.220677	0.12848	0.16963	0.609417	1.03087	0.511235	1.03475	0.511258	0.959727	0.0685726	0.747209	0.715147	1.00376	0.313831	0.930988	0.0547867	0.724833	0.299984	0.927496	0.0369907	0.722115	0.260489	0.778564		4.96252e+08	5.33039e+08	4.94391e+08	684643422	5.11571e+08	8.74528e+07
P35241	Radixin OS=Homo sapiens OX=9606 GN=RDX PE=1 SV=1	RDX	actin filament capping;anatomical structure development;apical protein localization;asymmetric protein localization;biological regulation;cell development;cell projection assembly;cell projection organization;cellular component assembly;cellular component assembly at cellular level;cellular component organization;cellular component organization at cellular level;cellular component organization or…		adherens junction;anchoring junction;apical part of cell;cell division site part;cell junction;cell part;cell periphery;cell pole;cell projection;cell tip;cell-substrate adherens junction;cell-substrate junction;cleavage furrow;cytoplasm;cytoskeleton;extracellular membrane-bounded organelle;extracellular organelle;extracellular region part;extracellular space;extracellular vesicular exosome;extri…	anatomical structure development;biological regulation;cell development;cellular component assembly;cellular component organization;cellular process;developmental process;localization;regulation of organelle organization	apical part of cell;cell part;cell projection;cytoplasm;cytoskeleton;extracellular organelle;extracellular space;filopodium;intracellular non-membrane-bounded organelle;intracellular organelle;membrane;microvillus;organelle;plasma membrane;vesicle	Regulation of actin cytoskeleton	REACT_22365	ko04810	26	17	2633	583	68.5	6.37	6622.96	104.332	0.026148	0.0437586	0.011191	0.0225078	0.373267	0.916453	0.03683	0.816015	0.609024	0.902433	0.529135	1.37369	0.849486	0.890406	0.693423	0.984702	0.0223242	1.49892	0.299878	1.1059	0.000122474	1.68341	0.115506	1.52221		1.43127e+07	1.45351e+07	1.60744e+07	9.54868e+06	1.31169e+07	6.37829e+06
P47756	F-actin-capping protein subunit beta OS=Homo sapiens OX=9606 GN=CAPZB PE=1 SV=4	CAPZB	actin cytoskeleton organization;actin filament capping;actin filament-based process;barbed-end actin filament capping;biological regulation;blood coagulation;cellular component movement;cellular component organization;cellular component organization at cellular level;cellular component organization or biogenesis;cellular component organization or biogenesis at cellular level;cellular process;coag…	actin binding;actin filament binding;binding;cytoskeletal protein binding;protein binding	actin cytoskeleton;actin filament;cell part;contractile fiber part;cytoplasmic part;cytoskeletal part;cytoskeleton;cytosol;extracellular membrane-bounded organelle;extracellular organelle;extracellular region part;extracellular vesicular exosome;F-actin capping protein complex;intracellular non-membrane-bounded organelle;intracellular organelle;intracellular organelle part;intracellular part;macr…	biological regulation;cellular component movement;cellular component organization;cellular process;coagulation;cytoskeleton organization;multicellular organismal process;organelle organization;regulation of body fluid levels;regulation of organelle organization	cell part;cytoskeleton;cytosol;extracellular organelle;F-actin capping protein complex;intracellular non-membrane-bounded organelle;intracellular organelle;macromolecular complex;organelle;protein complex;vesicle		REACT_24970		56	15	1930	277	31.3	5.59	6553.6	147.824	0.7068	0.726621	0.6416	0.671574	0.965071	0.987234	0.589108	0.954361	0.918614	0.980946	0.174577	0.896807	0.609397	0.966702	0.67206	0.993631	0.220504	0.908404	0.804005	1.02786	0.50836	0.939694	0.320556	0.914227		5.53651e+08	5.572e+08	5.72722e+08	609476638	5.46583e+08	7.11573e+07
P04899	Guanine nucleotide-binding protein G(i) subunit alpha-2 OS=Homo sapiens OX=9606 GN=GNAI2 PE=1 SV=3	GNAI2	activation of MAPKK activity;activation of protein kinase activity;adenosine receptor signaling pathway;biological regulation;blood coagulation;cAMP-mediated signaling;cell activation;cell communication;cell cycle;cell division;cell proliferation;cell surface receptor linked signaling pathway;cell-cell signaling;cellular macromolecule metabolic process;cellular metabolic process;cellular process;…	binding;catalytic activity;cation binding;G-protein beta/gamma-subunit complex binding;G-protein-coupled receptor binding;GTP binding;GTPase activity;guanyl nucleotide binding;guanyl ribonucleotide binding;hydrolase activity;hydrolase activity, acting on acid anhydrides;hydrolase activity, acting on acid anhydrides, in phosphorus-containing anhydrides;ion binding;metal ion binding;molecular trans…	cell part;centrosome;cytoplasm;cytoplasmic part;cytoskeletal part;cytosol;extracellular membrane-bounded organelle;extracellular organelle;extracellular region part;extracellular vesicular exosome;extrinsic to internal side of plasma membrane;extrinsic to membrane;extrinsic to plasma membrane;heterotrimeric G-protein complex;intracellular non-membrane-bounded organelle;intracellular organelle;int…	biological regulation;cell activation;cell communication;cell cycle;cell division;cell proliferation;cell-cell signaling;cellular metabolic process;cellular process;coagulation;macromolecule metabolic process;macromolecule modification;metabolic process;multicellular organismal process;phosphorus metabolic process;primary metabolic process;protein metabolic process;protein modification process;pr…	cell part;centrosome;cytoplasm;cytosol;extracellular organelle;intracellular non-membrane-bounded organelle;intracellular organelle;macromolecular complex;membrane;microtubule organizing center;midbody;nucleoplasm;organelle;plasma membrane;protein complex;vesicle	Axon guidance;Chagas disease (American trypanosomiasis);Chemokine signaling pathway;Gap junction;Gastric acid secretion;Leukocyte transendothelial migration;Long-term depression;Melanogenesis;Progesterone-mediated oocyte maturation;Tight junction;Toxoplasmosis	REACT_15333;REACT_15426;REACT_15457;REACT_18325;REACT_18339;REACT_19231;REACT_19327;REACT_19333;REACT_20653	ko04062;ko04360;ko04530;ko04540;ko04670;ko04730;ko04914;ko04916;ko04971;ko05142;ko05145	66	21	2506	355	40.4	5.54	6501.55	185.949	2.2354e-05	0.00013945	0.0017513	0.00538136	0.0990457	1.10687	4.64447e-05	1.27722	0.0680516	1.11215	0.000140104	1.33572	0.00334398	1.1539	0.53021	1.00477	0.0020734	1.20675	0.140371	0.870762	0.111951	1.04581	0.00599493	1.20102		6.94819e+08	6.91521e+08	6.0215e+08	575776556	7.69076e+08	1.3531e+08
P32119	Peroxiredoxin-2 OS=Homo sapiens OX=9606 GN=PRDX2 PE=1 SV=5	PRDX2	biological regulation;biosynthetic process;catabolic process;cellular biosynthetic process;cellular catabolic process;cellular macromolecule metabolic process;cellular metabolic process;cellular nitrogen compound metabolic process;cellular process;cellular response to chemical stimulus;cellular response to hydrogen peroxide;cellular response to oxidative stress;cellular response to oxygen radical…	antioxidant activity;catalytic activity;oxidoreductase activity;oxidoreductase activity, acting on paired donors, with incorporation or reduction of molecular oxygen;oxidoreductase activity, acting on peroxide as acceptor;peroxidase activity;peroxiredoxin activity;thioredoxin peroxidase activity	cell part;cytoplasm;cytoplasmic part;cytosol;extracellular membrane-bounded organelle;extracellular organelle;extracellular region part;extracellular vesicular exosome;intracellular part;membrane-bounded organelle;membrane-bounded vesicle;organelle;vesicle	biological regulation;biosynthetic process;catabolic process;cellular metabolic process;cellular nitrogen compound metabolic process;cellular process;macromolecule metabolic process;metabolic process;nitrogen compound metabolic process;nucleobase-containing compound metabolic process;primary metabolic process;response to chemical stimulus;response to oxidative stress;response to stimulus;response…	cell part;cytoplasm;cytosol;extracellular organelle;organelle;vesicle		REACT_264249;REACT_355377		73	13	1864	198	21.9	5.97	6332.27	121.35	0.43367	0.470171	0.25954	0.306815	0.965071	1.03866	0.286576	0.937175	0.759191	1.02968	0.596243	1.13145	0.0725631	0.902289	0.67206	0.991354	0.715675	1.08933	0.111566	1.09871	0.174548	1.2073	0.5517	1.09884		7.87868e+08	7.94739e+08	8.73188e+08	723255778	8.1833e+08	3.58758e+08
Q9ULZ3	Apoptosis-associated speck-like protein containing a CARD OS=Homo sapiens OX=9606 GN=PYCARD PE=1 SV=2	PYCARD	activation of caspase activity;activation of immune response;activation of innate immune response;apoptosis;biological regulation;cell activation;cell activation involved in immune response;cell death;cell surface receptor linked signaling pathway;cellular component organization;cellular component organization or biogenesis;cellular membrane organization;cellular process;cellular response to biot…	apoptotic protease activator activity;binding;BMP receptor binding;caspase activator activity;caspase regulator activity;cytokine receptor binding;cytoskeletal protein binding;enzyme activator activity;enzyme binding;enzyme regulator activity;growth factor receptor binding;identical protein binding;interleukin-6 receptor binding;myosin binding;myosin I binding;peptidase activator activity;peptida…	cell body;cell part;cytoplasm;cytoplasmic part;cytosol;cytosolic part;endoplasmic reticulum;extracellular region;IkappaB kinase complex;intracellular membrane-bounded organelle;intracellular non-membrane-bounded organelle;intracellular organelle;intracellular organelle part;intracellular part;macromolecular complex;membrane-bounded organelle;mitochondrion;NALP1 inflammasome complex;NALP3 inflamma…	biological regulation;cell activation;cell death;cellular component organization;cellular membrane organization;cellular process;cytokine production;death;endocytosis;establishment of localization;immune system process;membrane invagination;membrane organization;multicellular organismal process;multi-organism process;regulation of organelle organization;regulation of protein modification process;…	cell body;cell part;cytoplasm;cytosol;endoplasmic reticulum;extracellular region;intracellular membrane-bounded organelle;intracellular non-membrane-bounded organelle;intracellular organelle;macromolecular complex;mitochondrion;neuronal cell body;nucleolus;nucleus;organelle;protein complex	Cytosolic DNA-sensing pathway;NOD-like receptor signaling pathway	REACT_355550;REACT_75777;REACT_75808	ko04621;ko04623	83	13	1801	195	21.6	6.34	6328.04	87.87	0.0011789	0.0030014	0.0006781	0.00261344	0.511344	0.970252	0.00138879	0.804744	0.693487	0.999991	0.842515	1.06357	0.00187478	0.829418	0.650897	1.03065	0.353838	1.09618	0.000920525	1.24262	0.000823878	1.32163	0.389658	1.06358		3.26301e+08	3.16597e+08	3.9341e+08	297669840	3.16594e+08	5.42406e+07
P06748	Nucleophosmin OS=Homo sapiens OX=9606 GN=NPM1 PE=1 SV=2	NPM1	aging;ATP-dependent chromatin remodeling;biological regulation;cell aging;cell cycle process;cellular component assembly;cellular component assembly at cellular level;cellular component organization;cellular component organization at cellular level;cellular component organization or biogenesis;cellular component organization or biogenesis at cellular level;cellular macromolecular complex assembly…	binding;enzyme binding;enzyme inhibitor activity;enzyme regulator activity;histone binding;identical protein binding;kinase binding;kinase inhibitor activity;kinase regulator activity;NF-kappaB binding;nucleic acid binding;protein binding;protein binding transcription factor activity;protein dimerization activity;protein heterodimerization activity;protein homodimerization activity;protein kinase…	adherens junction;anchoring junction;cell junction;cell part;cell-substrate adherens junction;cell-substrate junction;centrosome;cytoplasm;cytoplasmic part;cytoskeletal part;cytosol;focal adhesion;intracellular membrane-bounded organelle;intracellular non-membrane-bounded organelle;intracellular organelle;intracellular organelle part;intracellular part;macromolecular complex;membrane;membrane-bou…	aging;biological regulation;cellular component assembly;cellular component organization;cellular macromolecular complex assembly;cellular metabolic process;cellular nitrogen compound metabolic process;cellular process;chromatin modification;chromatin organization;chromosome organization;developmental process;DNA metabolic process;DNA repair;establishment of localization;localization;macromolecula…	cell part;centrosome;cytoplasm;cytosol;intracellular membrane-bounded organelle;intracellular non-membrane-bounded organelle;intracellular organelle;macromolecular complex;membrane;microtubule organizing center;nucleolus;nucleoplasm;nucleus;organelle;ribonucleoprotein complex		REACT_22186;REACT_9395		60	14	1639	294	32.6	4.78	6315.06	166.405	0.0011489	0.00310491	0.0017894	0.00546001	0.0219186	0.831836	0.0275023	0.853384	0.0680516	0.839641	0.208282	1.11742	0.474418	1.0259	0.781512	1.00938	0.000824572	1.34332	0.872425	0.983896	0.00117485	1.3094	0.0032113	1.33083		9.11678e+08	9.03205e+08	8.88659e+08	678676876	7.58367e+08	1.93494e+08
Q14974	Importin subunit beta-1 OS=Homo sapiens OX=9606 GN=KPNB1 PE=1 SV=2	KPNB1	apoptosis;biological regulation;catabolic process;cell death;cell surface receptor linked signaling pathway;cellular catabolic process;cellular component disassembly;cellular component disassembly at cellular level;cellular component disassembly involved in apoptosis;cellular component organization;cellular component organization at cellular level;cellular component organization or biogenesis;cel…	binding;cation binding;enzyme binding;ion binding;metal ion binding;nuclear localization sequence binding;peptide binding;protein binding;protein domain specific binding;protein transporter activity;signal sequence binding;substrate-specific transporter activity;transition metal ion binding;transporter activity;zinc ion binding	cell part;cytoplasm;cytoplasmic part;cytosol;endoplasmic reticulum part;endoplasmic reticulum tubular network;envelope;extracellular membrane-bounded organelle;extracellular organelle;extracellular region part;extracellular vesicular exosome;intracellular organelle part;intracellular part;macromolecular complex;membrane;membrane part;membrane-bounded organelle;membrane-bounded vesicle;nuclear env…	biological regulation;catabolic process;cell death;cellular component disassembly;cellular component organization;cellular metabolic process;cellular nitrogen compound metabolic process;cellular process;death;DNA metabolic process;establishment of localization;macromolecule metabolic process;metabolic process;nitrogen compound metabolic process;nuclear transport;nucleobase-containing compound met…	cell part;cytoplasm;cytosol;extracellular organelle;macromolecular complex;membrane;nuclear envelope;nuclear pore;nucleoplasm;organelle;protein complex;vesicle	RNA transport	REACT_115831;REACT_13462;REACT_147797;REACT_6248;REACT_9395	ko03013	41	28	1880	876	97.1	4.78	6170.99	195.505	4.56e-06	4.60015e-05	2.69e-06	8.01001e-05	0.342709	0.966503	9.71259e-05	0.767358	0.248833	0.95058	0.174577	0.931527	4.89707e-06	0.793953	0.693487	0.983525	0.52925	0.963812	1.89259e-05	1.23877	7.07284e-05	1.21394	0.79118	0.979956		317849888	3.23174e+08	4.00339e+08	329784216	3.07203e+08	5.21574e+07
O75083	WD repeat-containing protein 1 OS=Homo sapiens OX=9606 GN=WDR1 PE=1 SV=4	WDR1	biological regulation;blood coagulation;cell activation;cellular process;coagulation;establishment of localization;establishment of localization in cell;exocytosis;hemostasis;multicellular organismal process;neurological system process;platelet activation;platelet degranulation;regulation of biological process;regulation of biological quality;regulation of body fluid levels;regulation of cell dev…		actin filament;cell junction;cell part;cell projection;cytoplasm;cytoplasmic part;cytoskeletal part;cytosol;extracellular membrane-bounded organelle;extracellular organelle;extracellular region;extracellular region part;extracellular vesicular exosome;intracellular non-membrane-bounded organelle;intracellular organelle;intracellular organelle part;intracellular part;macromolecular complex;membran…	biological regulation;cell activation;cellular process;coagulation;establishment of localization;exocytosis;multicellular organismal process;neurological system process;regulation of body fluid levels;secretion;transport;vesicle-mediated transport	cell part;cell projection;cytoplasm;cytosol;extracellular organelle;extracellular region;intracellular non-membrane-bounded organelle;intracellular organelle;macromolecular complex;organelle;protein complex;vesicle		REACT_318		71	34	2088	606	66.2	6.65	6046.75	281.629	0.0002609	0.000929455	0.0031793	0.00844103	0.439133	0.959015	0.00169769	0.790727	0.0147791	0.852584	0.00165669	0.583859	0.00579722	0.82452	0.0395689	0.889021	0.00396621	0.608811	0.237028	1.07823	0.145112	0.738383	0.03407	0.684811		6.98586e+08	7.85793e+08	847264192	1147459326	6.69955e+08	1.37354e+08
P0DP25	Calmodulin-3 OS=Homo sapiens OX=9606 GN=CALM3 PE=1 SV=1										52	10	1510	149	16.8	4.22	6025.84	87.731	0.68106	0.704134	0.93986	0.945421	0.549513	0.867089	0.299985	0.868441	0.14842	0.817843	0.246471	0.852693	0.826673	1.00156	0.53021	0.943205	0.8167	0.983397	0.609397	0.941736	0.81679	0.981866	0.947315	1.04261		5.99043e+08	635114720	5.98111e+08	609157178	5.19424e+08	2.8579e+08
P02675	Fibrinogen beta chain OS=Homo sapiens OX=9606 GN=FGB PE=1 SV=2	FGB	antibacterial humoral response;antimicrobial humoral response;biological adhesion;biological regulation;blood coagulation;cell activation;cell adhesion;cell-cell adhesion;cell-matrix adhesion;cell-substrate adhesion;cellular component assembly;cellular component assembly at cellular level;cellular component organization;cellular component organization at cellular level;cellular component organiza…	binding;chaperone binding;protein binding;structural molecule activity	blood microparticle;cell cortex;cell part;cell surface;cytoplasmic membrane-bounded vesicle;cytoplasmic membrane-bounded vesicle lumen;cytoplasmic part;cytoplasmic vesicle;cytoplasmic vesicle part;external side of plasma membrane;extracellular membrane-bounded organelle;extracellular organelle;extracellular region;extracellular region part;extracellular space;extracellular vesicular exosome;fibri…	biological adhesion;biological regulation;cell activation;cell adhesion;cellular component assembly;cellular component organization;cellular macromolecular complex assembly;cellular process;coagulation;establishment of localization;exocytosis;extracellular matrix organization;extracellular structure organization;immune system process;macromolecular complex assembly;multicellular organismal proces…	cell cortex;cell part;cell surface;cytoplasmic membrane-bounded vesicle;extracellular organelle;extracellular region;extracellular space;intracellular membrane-bounded organelle;intracellular organelle;macromolecular complex;membrane;organelle;plasma membrane;protein complex;vesicle	Complement and coagulation cascades	REACT_13552;REACT_1439;REACT_15381;REACT_15443;REACT_15523;REACT_318	ko04610	71	32	1704	491	55.9	8.27	6000.06	357.982	6.792e-06	6.01691e-05	0.002021	0.00594158	0.00276805	0.284858	5.95863e-05	0.366411	0.118308	0.665688	4.64352e-05	0.179812	0.530188	1.28629	0.093212	2.33691	0.0313694	0.631233	0.0173366	1.81678	0.0313638	0.490737	0.000573708	0.270114		6.53374e+08	279588904	5.07951e+08	1035076819	1.86119e+08	1.11633e+09
O00299	Chloride intracellular channel protein 1 OS=Homo sapiens OX=9606 GN=CLIC1 PE=1 SV=4	CLIC1	anion transport;biological adhesion;biological regulation;cell adhesion;cell-cell adhesion;cellular chemical homeostasis;cellular homeostasis;cellular ion homeostasis;cellular process;cellular response to stimulus;chemical homeostasis;chloride transport;establishment of localization;homeostatic process;homotypic cell-cell adhesion;inorganic anion transport;ion homeostasis;ion transport;platelet a…	anion channel activity;anion transmembrane transporter activity;channel activity;chloride channel activity;gated channel activity;ion channel activity;ion transmembrane transporter activity;passive transmembrane transporter activity;substrate-specific channel activity;substrate-specific transmembrane transporter activity;substrate-specific transporter activity;transmembrane transporter activity;t…	blood microparticle;brush border;cell part;cell projection;chloride channel complex;cytoplasm;cytoplasmic part;envelope;extracellular membrane-bounded organelle;extracellular organelle;extracellular region part;extracellular space;extracellular vesicular exosome;intracellular membrane-bounded organelle;intracellular organelle;intracellular organelle part;intracellular part;ion channel complex;mac…	biological adhesion;biological regulation;cell adhesion;cellular homeostasis;cellular ion homeostasis;cellular process;establishment of localization;homeostatic process;ion transport;regulation of cell cycle;response to stimulus;signal transduction;transport	brush border;cell part;cell projection;cytoplasm;extracellular organelle;extracellular space;intracellular membrane-bounded organelle;intracellular organelle;macromolecular complex;membrane;mitochondrion;nuclear envelope;nucleus;organelle;plasma membrane;protein complex;vesicle				78	16	1660	241	26.9	5.17	5964.24	148.427	3.0906e-05	0.00018402	0.00033388	0.0015724	0.439133	0.908696	1.27248e-05	0.598325	0.193888	0.867647	0.00889835	0.598648	9.71257e-05	0.658443	0.609417	0.954827	0.0156379	0.658799	0.00102142	1.45013	0.596292	1.00054	0.0243446	0.689967		6.52703e+08	6.83582e+08	9.91281e+08	990745745	5.93108e+08	2.25981e+08
P16403	Histone H1.2 OS=Homo sapiens OX=9606 GN=HIST1H1C PE=1 SV=2	HIST1H1C	cellular component assembly;cellular component assembly at cellular level;cellular component organization;cellular component organization at cellular level;cellular component organization or biogenesis;cellular component organization or biogenesis at cellular level;cellular macromolecular complex assembly;cellular macromolecular complex subunit organization;cellular process;chromatin assembly;chr…	binding;chromatin binding;chromatin DNA binding;DNA binding;nucleic acid binding;structure-specific DNA binding	cell part;chromatin;chromosomal part;euchromatin;intracellular membrane-bounded organelle;intracellular organelle;intracellular organelle part;intracellular part;macromolecular complex;membrane-bounded organelle;nuclear chromatin;nuclear chromosome part;nuclear euchromatin;nuclear part;nucleosome;nucleus;organelle;organelle part;protein-DNA complex	cellular component assembly;cellular component organization;cellular macromolecular complex assembly;cellular process;chromatin organization;chromosome organization;macromolecular complex assembly;organelle organization	cell part;intracellular membrane-bounded organelle;intracellular organelle;macromolecular complex;nucleosome;nucleus;organelle		REACT_13462;REACT_169121		45	18	2168	213	21.4	10.93	5961.96	113.785	2.09e-05	0.00014057	1.73e-05	0.000222947	0.342709	0.910865	0.0296213	1.1524	0.781512	0.992334	0.000395473	1.62007	0.00251279	1.26517	0.342709	1.08944	0.000106972	1.77861	0.0275023	0.861105	0.00488125	1.40583	0.000270084	1.63259		5.51841e+09	5.06536e+09	4.3618e+09	3102650456	5.02652e+09	1.63397e+09
P52907	F-actin-capping protein subunit alpha-1 OS=Homo sapiens OX=9606 GN=CAPZA1 PE=1 SV=3	CAPZA1	actin filament capping;barbed-end actin filament capping;biological regulation;blood coagulation;cellular component assembly;cellular component movement;cellular component organization;cellular component organization or biogenesis;cellular process;coagulation;defense response;hemostasis;immune response;immune system process;innate immune response;macromolecular complex assembly;macromolecular com…	actin binding;binding;cytoskeletal protein binding;protein binding	actin cytoskeleton;cell part;cytoplasmic part;cytoskeletal part;cytoskeleton;cytosol;extracellular membrane-bounded organelle;extracellular organelle;extracellular region;extracellular region part;extracellular vesicular exosome;F-actin capping protein complex;intracellular non-membrane-bounded organelle;intracellular organelle;intracellular organelle part;intracellular part;macromolecular comple…	biological regulation;cellular component assembly;cellular component movement;cellular component organization;cellular process;coagulation;immune system process;macromolecular complex assembly;multicellular organismal process;protein complex assembly;regulation of body fluid levels;regulation of organelle organization;response to stimulus;response to stress	cell part;cytoskeleton;cytosol;extracellular organelle;extracellular region;F-actin capping protein complex;intracellular non-membrane-bounded organelle;intracellular organelle;macromolecular complex;organelle;protein complex;vesicle		REACT_24970;REACT_25195		66	13	1564	286	32.9	5.69	5877.84	147.061	0.00033775	0.0010725	0.0077169	0.0167508	0.826682	0.9431	9.72611e-06	0.807626	0.273604	0.932385	0.00320809	0.803599	0.00402981	0.856352	0.630011	0.988639	0.0369669	0.852083	0.0202816	1.15448	0.196952	0.995014	0.0265152	0.861874		4.62188e+08	4.67499e+08	5.39717e+08	542421494	4.35889e+08	1.2347e+08
P09429	High mobility group protein B1 OS=Homo sapiens OX=9606 GN=HMGB1 PE=1 SV=3	HMGB1	apoptosis;base-excision repair, DNA ligation;biological regulation;catabolic process;cell activation;cell chemotaxis;cell death;cell migration;cell motility;cell projection organization;cellular catabolic process;cellular component disassembly;cellular component disassembly at cellular level;cellular component disassembly involved in apoptosis;cellular component movement;cellular component organi…	binding;chemoattractant activity;chromatin binding;cytokine activity;damaged DNA binding;DNA bending activity;DNA binding;double-stranded DNA binding;nucleic acid binding;nucleic acid binding transcription factor activity;protein binding;RAGE receptor binding;receptor binding;repressing transcription factor binding;sequence-specific DNA binding transcription factor activity;single-stranded DNA bi…	cell part;cell surface;chromosome;condensed chromosome;extracellular region;extracellular region part;extracellular space;intracellular membrane-bounded organelle;intracellular non-membrane-bounded organelle;intracellular organelle;intracellular organelle part;intracellular part;membrane-bounded organelle;non-membrane-bounded organelle;nuclear part;nucleoplasm;nucleus;organelle;organelle part	biological regulation;catabolic process;cell activation;cell death;cell motility;cellular component disassembly;cellular component movement;cellular component organization;cellular metabolic process;cellular nitrogen compound metabolic process;cellular process;chromatin modification;chromatin organization;chromosome organization;death;DNA ligation;DNA metabolic process;DNA recombination;immune sy…	cell part;cell surface;chromosome;extracellular region;extracellular space;intracellular membrane-bounded organelle;intracellular non-membrane-bounded organelle;intracellular organelle;nucleoplasm;nucleus;organelle	Base excision repair	REACT_118563;REACT_13462;REACT_163773;REACT_21281;REACT_24969;REACT_25195	ko03410	46	14	1770	215	24.9	5.74	5858.77	128.726	0.00042755	0.0013666	0.00023253	0.0012259	0.715162	0.989552	0.629993	0.929848	0.0876573	0.865852	0.0020734	1.5014	0.872426	0.939665	0.059693	0.874994	0.0020734	1.51725	0.549491	0.931176	0.000648296	1.61468	0.000106972	1.73402		6.34354e+08	7.24981e+08	6.75085e+08	418093192	6.27726e+08	2.12163e+08
Q99497	Protein/nucleic acid deglycase DJ-1 OS=Homo sapiens OX=9606 GN=PARK7 PE=1 SV=2	PARK7	activation of protein kinase activity;activation of protein kinase B activity;adult behavior;adult locomotory behavior;alcohol biosynthetic process;alcohol metabolic process;aldehyde catabolic process;amine transport;autophagy;behavior;biological regulation;biosynthetic process;carboxylic acid biosynthetic process;carboxylic acid metabolic process;catabolic process;catecholamine transport;catecho…	androgen receptor binding;binding;catalytic activity;cation binding;copper chaperone activity;copper ion binding;cytokine binding;enzyme binding;glyoxalase III activity;hormone receptor binding;hydrolase activity;identical protein binding;ion binding;kinase binding;mercury ion binding;metal ion binding;metallochaperone activity;mRNA binding;nuclear hormone receptor binding;nucleic acid binding;ox…	axon;cell body;cell part;cell projection;chromatin;chromosomal part;cytoplasm;cytoplasmic part;cytosol;extracellular membrane-bounded organelle;extracellular organelle;extracellular region part;extracellular vesicular exosome;intracellular membrane-bounded organelle;intracellular organelle;intracellular organelle lumen;intracellular organelle part;intracellular part;membrane;membrane part;membran…	alcohol metabolic process;amine transport;autophagy;behavior;biological regulation;biosynthetic process;catabolic process;cellular aldehyde metabolic process;cellular component organization;cellular homeostasis;cellular ion homeostasis;cellular ketone metabolic process;cellular metabolic process;cellular process;establishment of localization;homeostatic process;macromolecule metabolic process;mac…	cell body;cell part;cell projection;cytoplasm;cytosol;extracellular organelle;intracellular membrane-bounded organelle;intracellular organelle;membrane;mitochondrion;neuron projection;nucleus;organelle;plasma membrane;vesicle	Parkinson's disease		ko05012	83	15	1752	189	19.9	6.79	5797.23	146.01	5.9384e-05	0.000280789	0.00013291	0.000820511	0.80415	0.970682	7.61984e-05	0.757121	0.456596	0.953219	0.040071	0.82953	2.79429e-05	0.779989	0.474443	0.98201	0.040071	0.854585	0.000138924	1.259	0.691775	1.09564	0.0548414	0.870241		4.40441e+08	4.4851e+08	5.64676e+08	515386244	427528368	9.40016e+07
P80723	Brain acid soluble protein 1 OS=Homo sapiens OX=9606 GN=BASP1 PE=1 SV=2	BASP1	anatomical structure development;anatomical structure morphogenesis;anterior/posterior pattern specification;biological regulation;cell differentiation;cell differentiation involved in kidney development;cell morphogenesis;cell morphogenesis involved in differentiation;cellular component morphogenesis;cellular component organization;cellular component organization or biogenesis;cellular developme…	binding;DNA binding;nucleic acid binding;protein binding;protein binding transcription factor activity;protein domain specific binding;regulatory region DNA binding;regulatory region nucleic acid binding;transcription cofactor activity;transcription corepressor activity;transcription factor binding transcription factor activity;transcription regulatory region DNA binding	cell junction;cell part;cell projection part;cytoplasm;cytoskeleton;extracellular membrane-bounded organelle;extracellular organelle;extracellular region part;extracellular vesicular exosome;growth cone;intracellular membrane-bounded organelle;intracellular non-membrane-bounded organelle;intracellular organelle;intracellular organelle part;intracellular part;membrane;membrane-bounded organelle;me…	anatomical structure development;anatomical structure morphogenesis;biological regulation;cell differentiation;cell morphogenesis;cellular component morphogenesis;cellular component organization;cellular process;developmental process	cell part;cytoplasm;cytoskeleton;extracellular organelle;intracellular membrane-bounded organelle;intracellular non-membrane-bounded organelle;intracellular organelle;membrane;nucleus;organelle;plasma membrane;site of polarized growth;vesicle				93	22	1536	227	22.7	4.63	5784.47	246.696	2.5436e-07	7.62684e-06	1.2e-05	0.000177731	0.0680516	1.31394	4.74703e-07	2.45848	0.511258	1.08926	0.00131832	1.55861	3.70036e-06	1.87107	0.549513	0.829005	0.0265152	1.18621	5.95862e-05	0.443065	0.0686303	0.633972	0.0507456	1.43088		4.39889e+08	5.30622e+08	2.351e+08	3.70837e+08	577988352	1.25057e+08
P02671	Fibrinogen alpha chain OS=Homo sapiens OX=9606 GN=FGA PE=1 SV=2	FGA	antibacterial humoral response;antimicrobial humoral response;biological adhesion;biological regulation;blood coagulation;blood coagulation, common pathway;cell activation;cell adhesion;cell-cell adhesion;cell-matrix adhesion;cell-substrate adhesion;cellular component assembly;cellular component assembly at cellular level;cellular component organization;cellular component organization at cellular…	structural molecule activity	blood microparticle;cell cortex;cell part;cell surface;cytoplasmic membrane-bounded vesicle;cytoplasmic membrane-bounded vesicle lumen;cytoplasmic part;cytoplasmic vesicle;cytoplasmic vesicle part;external side of plasma membrane;extracellular membrane-bounded organelle;extracellular organelle;extracellular region;extracellular region part;extracellular space;extracellular vesicular exosome;fibri…	biological adhesion;biological regulation;cell activation;cell adhesion;cellular component assembly;cellular component organization;cellular macromolecular complex assembly;cellular process;coagulation;establishment of localization;exocytosis;extracellular matrix organization;extracellular structure organization;immune system process;macromolecular complex assembly;macromolecule metabolic process…	cell cortex;cell part;cell surface;cytoplasmic membrane-bounded vesicle;extracellular organelle;extracellular region;extracellular space;intracellular membrane-bounded organelle;intracellular organelle;macromolecular complex;membrane;organelle;plasma membrane;protein complex;vesicle	Complement and coagulation cascades	REACT_13552;REACT_1439;REACT_15381;REACT_15443;REACT_15523;REACT_318;REACT_75925	ko04610	39	32	1904	866	94.9	6.01	5765.24	338.682	2.5913e-05	0.00016396	0.002353	0.00672444	0.0057999	0.312934	0.000389176	0.379493	0.373231	0.675548	5.35039e-05	0.213465	0.693471	1.21269	0.111585	2.15875	0.0187214	0.68214	0.010629	1.78014	0.0548878	0.562501	0.000928638	0.315988		9.71053e+08	4.49821e+08	8.00742e+08	1423539075	3.03876e+08	1.39826e+09
P48735	Isocitrate dehydrogenase [NADP], mitochondrial OS=Homo sapiens OX=9606 GN=IDH2 PE=1 SV=2	IDH2	2-oxoglutarate metabolic process;acetyl-CoA catabolic process;acetyl-CoA metabolic process;carbohydrate metabolic process;carboxylic acid metabolic process;catabolic process;cellular aldehyde metabolic process;cellular carbohydrate metabolic process;cellular catabolic process;cellular ketone metabolic process;cellular metabolic process;cellular process;coenzyme catabolic process;coenzyme metaboli…	binding;catalytic activity;cation binding;coenzyme binding;cofactor binding;ion binding;isocitrate dehydrogenase (NADP+) activity;isocitrate dehydrogenase activity;magnesium ion binding;metal ion binding;NAD binding;nucleotide binding;oxidoreductase activity;oxidoreductase activity, acting on CH-OH group of donors;oxidoreductase activity, acting on the CH-OH group of donors, NAD or NADP as accept…	cell part;cytoplasmic part;extracellular membrane-bounded organelle;extracellular organelle;extracellular region part;extracellular vesicular exosome;intracellular membrane-bounded organelle;intracellular organelle;intracellular organelle lumen;intracellular organelle part;intracellular part;membrane;membrane-bounded organelle;membrane-bounded vesicle;membrane-enclosed lumen;mitochondrial inner m…	carbohydrate metabolic process;catabolic process;cellular aldehyde metabolic process;cellular ketone metabolic process;cellular metabolic process;cellular process;cofactor metabolic process;metabolic process;organic acid metabolic process;primary metabolic process;small molecule metabolic process	cell part;extracellular organelle;intracellular membrane-bounded organelle;intracellular organelle;membrane;mitochondrion;organelle;vesicle	Carbon fixation pathways in prokaryotes;Citrate cycle (TCA cycle);Glutathione metabolism;Peroxisome	REACT_1785	ko00020;ko00480;ko00720;ko04146	55	24	2222	452	50.9	8.69	5681.85	150.991	0.041612	0.064655	0.090774	0.126741	0.214725	0.910773	0.00228086	0.804987	0.715162	0.952312	0.466313	0.93596	0.0424443	0.88385	0.511258	1.04561	0.619402	1.02765	0.0296213	1.18302	0.0793178	1.1627	0.715675	0.982829		5.37981e+08	5.14514e+08	6.08678e+08	523503320	4.89978e+08	1.13973e+08
P52790	Hexokinase-3 OS=Homo sapiens OX=9606 GN=HK3 PE=1 SV=2	HK3	alcohol metabolic process;biological regulation;carbohydrate homeostasis;carbohydrate metabolic process;carbohydrate phosphorylation;carbohydrate transport;cellular carbohydrate metabolic process;cellular chemical homeostasis;cellular glucose homeostasis;cellular homeostasis;cellular metabolic process;cellular process;chemical homeostasis;establishment of localization;glucose 6-phosphate metaboli…	adenyl nucleotide binding;adenyl ribonucleotide binding;ATP binding;binding;carbohydrate kinase activity;catalytic activity;fructokinase activity;glucokinase activity;hexokinase activity;hormone binding;kinase activity;mannokinase activity;nucleotide binding;phosphotransferase activity, alcohol group as acceptor;purine nucleotide binding;purine ribonucleoside triphosphate binding;purine ribonucle…	cell part;cytoplasmic part;cytosol;intracellular membrane-bounded organelle;intracellular organelle;intracellular part;macromolecular complex;membrane-bounded organelle;mitochondrion;organelle;protein complex	alcohol metabolic process;biological regulation;carbohydrate metabolic process;carbohydrate transport;cellular homeostasis;cellular metabolic process;cellular process;establishment of localization;homeostatic process;metabolic process;phosphorus metabolic process;primary metabolic process;small molecule metabolic process;transmembrane transport;transport	cell part;cytosol;intracellular membrane-bounded organelle;intracellular organelle;macromolecular complex;mitochondrion;organelle;protein complex	Amino sugar and nucleotide sugar metabolism;Butirosin and neomycin biosynthesis;Carbohydrate digestion and absorption;Fructose and mannose metabolism;Galactose metabolism;Glycolysis / Gluconeogenesis;Insulin signaling pathway;Starch and sucrose metabolism;Streptomycin biosynthesis;Type II diabetes mellitus	REACT_1383;REACT_212	ko00010;ko00051;ko00052;ko00500;ko00520;ko00521;ko00524;ko04910;ko04930;ko04973	47	31	1563	923	99	5.4	5647.28	211.308	0.0085536	0.015905	0.016467	0.030802	0.093212	1.20053	0.826673	0.989236	0.214689	1.12795	0.0020734	1.30475	0.0990272	0.824	0.781512	0.939542	0.0685726	1.08682	0.148398	1.14022	0.00104404	1.31895	0.164464	1.15675		6.22315e+08	6.6236e+08	755236320	572603432	7.47107e+08	1.1669e+08
Q9H4B7	Tubulin beta-1 chain OS=Homo sapiens OX=9606 GN=TUBB1 PE=1 SV=1	TUBB1	cellular component assembly;cellular component assembly at cellular level;cellular component organization;cellular component organization at cellular level;cellular component organization or biogenesis;cellular component organization or biogenesis at cellular level;cellular macromolecular complex assembly;cellular macromolecular complex subunit organization;cellular macromolecule metabolic proces…	binding;catalytic activity;GTP binding;GTPase activity;guanyl nucleotide binding;guanyl ribonucleotide binding;hydrolase activity;hydrolase activity, acting on acid anhydrides;hydrolase activity, acting on acid anhydrides, in phosphorus-containing anhydrides;nucleoside-triphosphatase activity;nucleotide binding;purine nucleotide binding;purine ribonucleoside triphosphate binding;purine ribonucleo…	cell part;cytoplasm;cytoskeletal part;extracellular membrane-bounded organelle;extracellular organelle;extracellular region part;extracellular vesicular exosome;intracellular organelle part;intracellular part;macromolecular complex;membrane-bounded organelle;membrane-bounded vesicle;microtubule;organelle;organelle part;protein complex;vesicle	cellular component assembly;cellular component organization;cellular macromolecular complex assembly;cellular metabolic process;cellular process;cytoskeleton organization;macromolecular complex assembly;macromolecule metabolic process;metabolic process;organelle assembly;organelle organization;primary metabolic process;protein complex assembly;protein folding;protein metabolic process;protein pol…	cell part;cytoplasm;extracellular organelle;macromolecular complex;organelle;protein complex;vesicle	Gap junction;Pathogenic Escherichia coli infection;Phagosome	REACT_11039;REACT_121399;REACT_147867;REACT_150425;REACT_150471;REACT_15510;REACT_16936;REACT_16956;REACT_16967;REACT_22365;REACT_25201;REACT_268024;REACT_268265;REACT_268323;REACT_355252;REACT_355469;REACT_682;REACT_9509	ko04145;ko04540;ko05130	78	25	1740	451	50.3	5.17	5640.65	258.77	0.0016647	0.0039512	0.0049954	0.0119828	0.0368506	0.481806	0.184036	0.391807	0.30001	0.74038	0.000824572	0.0758243	0.804005	0.813205	0.174606	1.53668	0.00979958	0.157375	0.511235	1.88966	0.00541303	0.193525	0.00185432	0.102413		1.14912e+08	7.47794e+07	1.41307e+08	7.30177e+08	5.53652e+07	7.97106e+07
P23141	Liver carboxylesterase 1 OS=Homo sapiens OX=9606 GN=CES1 PE=1 SV=2	CES1	cell differentiation;cellular developmental process;cellular process;developmental process;epithelial cell differentiation;metabolic process;response to chemical stimulus;response to stimulus;response to toxin	carboxylic ester hydrolase activity;catalytic activity;deacetylase activity;hydrolase activity;hydrolase activity, acting on ester bonds;methylumbelliferyl-acetate deacetylase activity	cell part;cytoplasmic part;endoplasmic reticulum lumen;endoplasmic reticulum part;extracellular region part;extracellular space;intracellular organelle lumen;intracellular organelle part;intracellular part;membrane-enclosed lumen;organelle lumen;organelle part	cell differentiation;cellular process;developmental process;metabolic process;response to chemical stimulus;response to stimulus	cell part;extracellular space	Drug metabolism - other enzymes;Tropane, piperidine and pyridine alkaloid biosynthesis		ko00960;ko00983	62	30	1892	567	62.5	6.6	5624.87	207.742	0.01924	0.0318851	0.025878	0.0443331	0.27365	0.758282	0.118288	0.739637	0.0136272	0.630586	0.353838	1.16934	0.826673	0.975412	0.248833	0.831599	0.040071	1.5421	0.511235	0.852562	0.0313889	1.58097	0.00397017	1.85438		6.75267e+08	8.1201e+08	6.92289e+08	4.37888e+08	5.12043e+08	3.73134e+08
O15144	Actin-related protein 2/3 complex subunit 2 OS=Homo sapiens OX=9606 GN=ARPC2 PE=1 SV=1	ARPC2	actin cytoskeleton organization;actin filament organization;actin filament-based process;actin nucleation;Arp2/3 complex-mediated actin nucleation;axon guidance;biological regulation;cell surface receptor linked signaling pathway;cellular component movement;cellular component organization;cellular component organization at cellular level;cellular component organization or biogenesis;cellular comp…	structural constituent of cytoskeleton;structural molecule activity	actin cytoskeleton;adherens junction;anchoring junction;Arp2/3 protein complex;cell junction;cell leading edge;cell part;cell projection;cell-substrate adherens junction;cell-substrate junction;cytoplasm;cytoplasmic part;cytoskeletal part;cytoskeleton;cytosol;endosome;extracellular membrane-bounded organelle;extracellular organelle;extracellular region part;extracellular vesicular exosome;focal a…	biological regulation;cellular component movement;cellular component organization;cellular process;cytoskeleton organization;immune system process;locomotion;organelle organization;regulation of organelle organization;response to chemical stimulus;response to external stimulus;response to stimulus;response to stress;signal transduction	cell leading edge;cell part;cell projection;cytoplasm;cytoskeleton;cytosol;endosome;extracellular organelle;Golgi apparatus;intracellular membrane-bounded organelle;intracellular non-membrane-bounded organelle;intracellular organelle;macromolecular complex;membrane;neuron projection;organelle;plasma membrane;protein complex;synapse;vesicle	Bacterial invasion of epithelial cells;Fc gamma R-mediated phagocytosis;Pathogenic Escherichia coli infection;Regulation of actin cytoskeleton;Shigellosis	REACT_160086;REACT_263952;REACT_355372	ko04666;ko04810;ko05100;ko05130;ko05131	68	20	2572	300	34.3	7.36	5577.33	153.563	0.41791	0.454951	0.27547	0.32182	0.405382	1.05237	0.91861	0.992523	0.286602	0.924554	0.691104	1.01909	0.492642	0.943135	0.0680516	0.878547	0.666853	0.968381	0.248807	0.931518	0.643003	1.02677	0.154485	1.10225		8.27724e+08	9.42151e+08	8.77631e+08	854750132	8.71069e+08	1.61032e+08
P10412	Histone H1.4 OS=Homo sapiens OX=9606 GN=HIST1H1E PE=1 SV=2	HIST1H1E	cellular component assembly;cellular component assembly at cellular level;cellular component organization;cellular component organization at cellular level;cellular component organization or biogenesis;cellular component organization or biogenesis at cellular level;cellular macromolecular complex assembly;cellular macromolecular complex subunit organization;cellular process;chromatin assembly;chr…	binding;chromatin binding;chromatin DNA binding;DNA binding;nucleic acid binding;structure-specific DNA binding	cell part;chromatin;chromosomal part;extracellular membrane-bounded organelle;extracellular organelle;extracellular region part;extracellular vesicular exosome;heterochromatin;intracellular membrane-bounded organelle;intracellular organelle;intracellular organelle part;intracellular part;macromolecular complex;membrane-bounded organelle;membrane-bounded vesicle;nuclear chromatin;nuclear chromosom…	cellular component assembly;cellular component organization;cellular macromolecular complex assembly;cellular process;chromatin organization;chromosome organization;macromolecular complex assembly;organelle organization	cell part;extracellular organelle;intracellular membrane-bounded organelle;intracellular organelle;macromolecular complex;nucleosome;nucleus;organelle;vesicle		REACT_13462;REACT_169121		37	15	2001	219	21.9	11.03	5568	96.66	2.77e-05	0.000170164	0.00031769	0.0015233	0.093212	1.18074	0.000670563	1.61223	0.492666	1.0622	0.000182736	2.36424	0.0931941	1.36544	0.286602	0.899608	0.00288084	2.00233	0.00276611	0.65884	0.0265312	1.46644	0.000648114	2.22578		9.16157e+06	1.0184e+07	6.7096e+06	4.57545e+06	1.08174e+07	4.01979e+06
Q96C19	EF-hand domain-containing protein D2 OS=Homo sapiens OX=9606 GN=EFHD2 PE=1 SV=1	EFHD2		binding;calcium ion binding;cation binding;ion binding;metal ion binding	cell part;membrane part;membrane raft		cell part				69	15	1984	240	26.7	5.2	5558.29	111.432	0.00057236	0.0017306	0.0025135	0.00708131	0.261059	0.947315	2.79429e-05	0.808908	0.225674	0.947237	0.842514	0.987695	0.00529967	0.853895	0.781513	0.999918	0.715675	1.04263	0.000138924	1.17101	0.0156482	1.22102	0.71639	1.04271		6.53381e+08	6.53435e+08	7.65177e+08	626668998	6.18958e+08	1.22052e+08
P02679	Fibrinogen gamma chain OS=Homo sapiens OX=9606 GN=FGG PE=1 SV=3	FGG	biological adhesion;biological regulation;blood coagulation;cell activation;cell adhesion;cell-cell adhesion;cell-matrix adhesion;cell-substrate adhesion;cellular component assembly;cellular component assembly at cellular level;cellular component organization;cellular component organization at cellular level;cellular component organization or biogenesis;cellular component organization or biogenes…	binding;cation binding;cell adhesion molecule binding;ion binding;metal ion binding;protein binding;receptor binding;structural molecule activity	blood microparticle;cell cortex;cell part;cell surface;cytoplasmic membrane-bounded vesicle;cytoplasmic membrane-bounded vesicle lumen;cytoplasmic part;cytoplasmic vesicle;cytoplasmic vesicle part;external side of plasma membrane;extracellular membrane-bounded organelle;extracellular organelle;extracellular region;extracellular region part;extracellular space;extracellular vesicular exosome;fibri…	biological adhesion;biological regulation;cell activation;cell adhesion;cellular component assembly;cellular component organization;cellular macromolecular complex assembly;cellular process;coagulation;establishment of localization;exocytosis;extracellular matrix organization;extracellular structure organization;macromolecular complex assembly;multicellular organismal process;protein complex asse…	cell cortex;cell part;cell surface;cytoplasmic membrane-bounded vesicle;extracellular organelle;extracellular region;extracellular space;intracellular membrane-bounded organelle;intracellular organelle;macromolecular complex;membrane;organelle;plasma membrane;protein complex;vesicle	Complement and coagulation cascades;Staphylococcus aureus infection	REACT_13552;REACT_1439;REACT_15381;REACT_15443;REACT_15523;REACT_318	ko04610;ko05150	62	25	1584	453	51.5	5.62	5514.1	246.477	2.0832e-05	0.00013309	0.0010172	0.0035647	0.0296302	0.257585	5.26281e-05	0.318582	0.53021	0.685323	0.00016009	0.154433	0.589107	1.2368	0.0637593	2.66057	0.0204537	0.599542	0.00529967	2.15117	0.0469772	0.484752	0.000507826	0.225344		8.26769e+08	3.10749e+08	6.68474e+08	1.379e+09	2.12964e+08	1.35124e+09
Q06323	Proteasome activator complex subunit 1 OS=Homo sapiens OX=9606 GN=PSME1 PE=1 SV=1	PSME1	activation of immune response;activation of innate immune response;anaphase-promoting complex-dependent proteasomal ubiquitin-dependent protein catabolic process;antigen processing and presentation;antigen processing and presentation of exogenous antigen;antigen processing and presentation of exogenous peptide antigen;antigen processing and presentation of exogenous peptide antigen via MHC class …	endopeptidase activator activity;endopeptidase regulator activity;enzyme activator activity;enzyme regulator activity;peptidase activator activity;peptidase regulator activity	cell part;cytoplasm;cytoplasmic part;cytosol;extracellular membrane-bounded organelle;extracellular organelle;extracellular region part;extracellular vesicular exosome;intracellular organelle part;intracellular part;macromolecular complex;membrane-bounded organelle;membrane-bounded vesicle;nuclear part;nucleoplasm;organelle;organelle part;proteasome activator complex;proteasome complex;protein co…	biological regulation;catabolic process;cell cycle;cell death;cellular metabolic process;cellular nitrogen compound metabolic process;cellular process;death;immune system process;macromolecule metabolic process;macromolecule modification;metabolic process;mitotic cell cycle;nitrogen compound metabolic process;primary metabolic process;protein metabolic process;protein modification by small protei…	cell part;cytoplasm;cytosol;extracellular organelle;macromolecular complex;nucleoplasm;organelle;proteasome complex;protein complex;vesicle	Antigen processing and presentation;Proteasome	REACT_11063;REACT_111056;REACT_111178;REACT_1156;REACT_118656;REACT_1221;REACT_13464;REACT_13565;REACT_150471;REACT_1614;REACT_188323;REACT_188330;REACT_1949;REACT_20549;REACT_25325;REACT_263873;REACT_263883;REACT_264438;REACT_264478;REACT_264605;REACT_267700;REACT_268156;REACT_268366;REACT_268718;REACT_4;REACT_6761;REACT_6785;REACT_6821;REACT_6850;REACT_6871;REACT_75842;REACT_9003;REACT_9031;REA…	ko03050;ko04612	71	18	1912	249	28.7	6.02	5488.02	121.985	6.7185e-06	5.9932e-05	4.14e-05	0.000368322	0.214689	0.890198	1.35234e-06	0.656339	0.261015	0.882865	0.55115	0.866988	9.7261e-06	0.737295	0.781512	0.991762	0.466313	0.973927	0.000197267	1.34514	0.000824993	1.32095	0.765783	0.982017		6.96235e+08	7.02018e+08	9.44309e+08	714873616	6.19787e+08	1.34368e+08
P14317	Hematopoietic lineage cell-specific protein OS=Homo sapiens OX=9606 GN=HCLS1 PE=1 SV=3	HCLS1	actin cytoskeleton organization;actin filament organization;actin filament polymerization;actin filament-based process;actin polymerization or depolymerization;biological regulation;cell differentiation;cellular component assembly;cellular component assembly at cellular level;cellular component organization;cellular component organization at cellular level;cellular component organization or bioge…	binding;enzyme binding;kinase binding;protein binding;protein kinase binding;RNA polymerase II transcription factor binding;transcription factor binding	cell part;cytoplasm;cytoplasmic part;intracellular membrane-bounded organelle;intracellular organelle;intracellular organelle part;intracellular part;macromolecular complex;membrane;membrane-bounded organelle;mitochondrion;nuclear part;nucleoplasm part;nucleus;organelle;organelle part;protein complex;transcription factor complex	biological regulation;cell differentiation;cellular component assembly;cellular component organization;cellular macromolecular complex assembly;cellular process;cytoskeleton organization;developmental process;macromolecular complex assembly;organelle organization;protein complex assembly;protein polymerization;regulation of organelle organization;regulation of protein modification process;regulat…	cell part;cytoplasm;intracellular membrane-bounded organelle;intracellular organelle;macromolecular complex;membrane;mitochondrion;nucleus;organelle;protein complex;transcription factor complex	Bacterial invasion of epithelial cells;Pathogenic Escherichia coli infection;Shigellosis;Tight junction		ko04530;ko05100;ko05130;ko05131	48	27	1688	486	54	4.81	5480.85	218.208	0.00085148	0.00243144	0.01497	0.0283848	0.105167	0.870539	9.71258e-05	0.737595	0.00484333	0.837781	0.791083	0.977742	0.0296213	0.847286	0.373231	0.96237	0.174577	1.12315	0.0558309	1.13583	0.00488162	1.32558	0.136335	1.16706		5.99226e+08	6.22657e+08	7.0723e+08	533524764	5.2165e+08	1.40395e+08
P30041	Peroxiredoxin-6 OS=Homo sapiens OX=9606 GN=PRDX6 PE=1 SV=3	PRDX6	catabolic process;cellular catabolic process;cellular lipid catabolic process;cellular lipid metabolic process;cellular metabolic process;cellular process;cellular response to chemical stimulus;cellular response to hydrogen peroxide;cellular response to oxidative stress;cellular response to reactive oxygen species;cellular response to stimulus;cellular response to stress;hydrogen peroxide catabol…	antioxidant activity;binding;carboxylic ester hydrolase activity;catalytic activity;enzyme binding;glutathione peroxidase activity;hydrolase activity;hydrolase activity, acting on ester bonds;lipase activity;oxidoreductase activity;oxidoreductase activity, acting on paired donors, with incorporation or reduction of molecular oxygen;oxidoreductase activity, acting on peroxide as acceptor;peroxidas…	cell part;cytoplasm;cytoplasmic membrane-bounded vesicle;cytoplasmic part;cytoplasmic vesicle;cytosol;extracellular membrane-bounded organelle;extracellular organelle;extracellular region part;extracellular space;extracellular vesicular exosome;intracellular membrane-bounded organelle;intracellular organelle;intracellular part;lysosome;lytic vacuole;membrane;membrane-bounded organelle;membrane-bo…	catabolic process;cellular lipid metabolic process;cellular metabolic process;cellular process;lipid metabolic process;metabolic process;primary metabolic process;response to chemical stimulus;response to oxidative stress;response to stimulus;response to stress	cell part;cytoplasm;cytoplasmic membrane-bounded vesicle;cytosol;extracellular organelle;extracellular space;intracellular membrane-bounded organelle;intracellular organelle;lysosome;membrane;organelle;vacuole;vesicle	Methane metabolism;Phenylalanine metabolism;Phenylpropanoid biosynthesis	REACT_264249	ko00360;ko00680;ko00940	57	14	1659	224	25	6.38	5474.87	92.712	0.00061475	0.0017337	0.017349	0.0323204	0.0236615	0.897149	0.000602391	0.828821	0.140393	0.919064	0.00185432	0.686257	0.0773333	0.923839	0.439133	1.02443	0.040071	0.764931	0.0187586	1.10888	0.27451	0.827992	0.0156535	0.746691		5.09302e+08	4.97157e+08	5.51288e+08	665813426	4.56919e+08	7.11534e+07
Q9UL46	Proteasome activator complex subunit 2 OS=Homo sapiens OX=9606 GN=PSME2 PE=1 SV=4	PSME2	activation of immune response;activation of innate immune response;anaphase-promoting complex-dependent proteasomal ubiquitin-dependent protein catabolic process;antigen processing and presentation;antigen processing and presentation of exogenous antigen;antigen processing and presentation of exogenous peptide antigen;antigen processing and presentation of exogenous peptide antigen via MHC class …		cell part;cytoplasmic part;cytosol;extracellular membrane-bounded organelle;extracellular organelle;extracellular region part;extracellular vesicular exosome;intracellular organelle part;intracellular part;macromolecular complex;membrane;membrane-bounded organelle;membrane-bounded vesicle;nuclear part;nucleoplasm;organelle;organelle part;proteasome activator complex;proteasome complex;protein com…	biological regulation;catabolic process;cell cycle;cell death;cellular metabolic process;cellular nitrogen compound metabolic process;cellular process;death;immune system process;macromolecule metabolic process;macromolecule modification;metabolic process;mitotic cell cycle;nitrogen compound metabolic process;primary metabolic process;protein metabolic process;protein modification by small protei…	cell part;cytosol;extracellular organelle;macromolecular complex;membrane;nucleoplasm;organelle;proteasome complex;protein complex;vesicle	Antigen processing and presentation;Proteasome	REACT_11063;REACT_111056;REACT_111178;REACT_1156;REACT_118656;REACT_1221;REACT_13464;REACT_13565;REACT_150471;REACT_1614;REACT_188323;REACT_188330;REACT_1949;REACT_20549;REACT_25325;REACT_263873;REACT_263883;REACT_264438;REACT_264478;REACT_264605;REACT_267700;REACT_268156;REACT_268366;REACT_268718;REACT_4;REACT_6761;REACT_6785;REACT_6821;REACT_6850;REACT_6871;REACT_75842;REACT_9003;REACT_9031;REA…	ko03050;ko04612	72	14	1606	239	27.4	5.73	5441.15	114.915	2.0819e-05	0.000133094	0.00016441	0.00094649	0.0522133	0.82462	3.70036e-06	0.640929	0.389104	0.865462	0.619402	0.816251	0.00017565	0.777241	0.248833	1.04953	0.185328	0.98985	0.00024821	1.35032	0.00207637	1.27354	0.507864	0.943138		3.82053e+08	3.64024e+08	4.9155e+08	385970658	3.15049e+08	8.04546e+07
P19338	Nucleolin OS=Homo sapiens OX=9606 GN=NCL PE=1 SV=3	NCL	anatomical structure formation involved in morphogenesis;angiogenesis;developmental process	binding;DNA binding;identical protein binding;nucleic acid binding;nucleotide binding;protein binding;protein C-terminus binding;RNA binding;sequence-specific DNA binding;telomeric DNA binding	cell cortex;cell part;cytoplasmic part;extracellular membrane-bounded organelle;extracellular organelle;extracellular region part;extracellular vesicular exosome;intracellular membrane-bounded organelle;intracellular non-membrane-bounded organelle;intracellular organelle;intracellular organelle part;intracellular part;macromolecular complex;membrane;membrane-bounded organelle;membrane-bounded ves…	anatomical structure formation involved in morphogenesis;developmental process	cell cortex;cell part;extracellular organelle;intracellular membrane-bounded organelle;intracellular non-membrane-bounded organelle;intracellular organelle;macromolecular complex;membrane;nucleolus;nucleoplasm;nucleus;organelle;ribonucleoprotein complex;vesicle	Pathogenic Escherichia coli infection		ko05130	38	30	1632	710	76.6	4.7	5380.48	182.051	1.2702e-05	9.19191e-05	0.00022471	0.0012038	0.0487654	0.777324	8.67714e-07	0.614835	0.18406	0.866319	0.791083	0.945755	0.00897365	0.790964	0.439133	1.11449	0.119632	1.21668	0.000745852	1.40903	5.34461e-05	1.53823	0.371291	1.09169		6.07348e+08	5.44956e+08	7.67858e+08	499184336	4.72106e+08	1.78038e+08
P16402	Histone H1.3 OS=Homo sapiens OX=9606 GN=HIST1H1D PE=1 SV=2	HIST1H1D	cellular component assembly;cellular component assembly at cellular level;cellular component organization;cellular component organization at cellular level;cellular component organization or biogenesis;cellular component organization or biogenesis at cellular level;cellular macromolecular complex assembly;cellular macromolecular complex subunit organization;cellular process;chromatin assembly;chr…	binding;chromatin binding;chromatin DNA binding;DNA binding;nucleic acid binding;structure-specific DNA binding	cell part;chromatin;chromosomal part;euchromatin;intracellular organelle part;intracellular part;macromolecular complex;nuclear chromatin;nuclear chromosome part;nuclear euchromatin;nuclear part;nucleosome;organelle part;protein-DNA complex	cellular component assembly;cellular component organization;cellular macromolecular complex assembly;cellular process;chromatin organization;chromosome organization;macromolecular complex assembly;organelle organization	cell part;macromolecular complex;nucleosome		REACT_13462;REACT_169121		43	15	1937	221	22.3	11.02	5355.42	90.203	0.013054	0.0242711	0.026766	0.045716	0.373231	1.14629	0.237028	1.23116	0.511258	1.04784	0.000928637	2.14276	0.849486	1.07404	0.849494	0.914115	0.0130104	1.8693	0.589107	0.851104	0.0187319	1.74044	0.00889835	2.04493		1.96578e+07	2.15048e+07	1.83028e+07	1.05162e+07	2.25336e+07	1.19451e+07
P61160	Actin-related protein 2 OS=Homo sapiens OX=9606 GN=ACTR2 PE=1 SV=1	ACTR2	actin cytoskeleton organization;actin filament organization;actin filament-based process;actin nucleation;anatomical structure formation involved in morphogenesis;Arp2/3 complex-mediated actin nucleation;asymmetric cell division;axon guidance;biological regulation;cell cycle cytokinesis;cell cycle process;cell division;cell projection assembly;cell projection organization;cell surface receptor li…	adenyl nucleotide binding;adenyl ribonucleotide binding;ATP binding;binding;nucleotide binding;purine nucleotide binding;purine ribonucleoside triphosphate binding;purine ribonucleotide binding;ribonucleotide binding;structural constituent of cytoskeleton;structural molecule activity	actin cap;actin cytoskeleton;adherens junction;anchoring junction;Arp2/3 protein complex;cell cortex part;cell junction;cell part;cell projection;cell-substrate adherens junction;cell-substrate junction;cytoplasm;cytoplasmic part;cytoskeletal part;cytoskeleton;cytosol;extracellular membrane-bounded organelle;extracellular organelle;extracellular region part;extracellular vesicular exosome;focal a…	anatomical structure formation involved in morphogenesis;biological regulation;cell division;cellular component assembly;cellular component movement;cellular component organization;cellular localization;cellular process;cytokinesis;cytoskeleton organization;developmental process;establishment of localization;establishment or maintenance of cell polarity;immune system process;localization;locomoti…	cell part;cell projection;cytoplasm;cytoskeleton;cytosol;extracellular organelle;intracellular non-membrane-bounded organelle;intracellular organelle;macromolecular complex;membrane;organelle;protein complex;vesicle		REACT_160086;REACT_263952;REACT_355372		40	16	1790	394	44.7	6.74	5330.3	111.539	0.55038	0.580609	0.51583	0.553201	0.918614	0.999864	0.609398	0.964944	0.132704	0.880142	0.507802	0.940814	0.511235	0.965075	0.174606	0.880262	0.666853	0.940942	0.248807	0.912117	0.947386	0.974994	0.408174	1.06893		8.55963e+08	9.72397e+08	8.8694e+08	909687844	8.55847e+08	1.52444e+08
P27105	Erythrocyte band 7 integral membrane protein OS=Homo sapiens OX=9606 GN=STOM PE=1 SV=3	STOM	biological regulation;cellular component assembly;cellular component organization;cellular component organization or biogenesis;macromolecular complex assembly;macromolecular complex subunit organization;positive regulation of defense response to virus by host;protein complex assembly;protein complex subunit organization;protein homooligomerization;protein oligomerization;regulation of biological…	binding;enzyme binding;protein binding;RNA polymerase binding	blood microparticle;cell part;cytoplasm;cytoplasmic membrane-bounded vesicle;cytoplasmic part;cytoplasmic vesicle;cytoskeleton;endoplasmic reticulum;extracellular membrane-bounded organelle;extracellular organelle;extracellular region part;extracellular space;extracellular vesicular exosome;integral to membrane;integral to plasma membrane;intracellular membrane-bounded organelle;intracellular non…	biological regulation;cellular component assembly;cellular component organization;macromolecular complex assembly;protein complex assembly	cell part;cytoplasm;cytoplasmic membrane-bounded vesicle;cytoskeleton;endoplasmic reticulum;extracellular organelle;extracellular space;intracellular membrane-bounded organelle;intracellular non-membrane-bounded organelle;intracellular organelle;membrane;mitochondrion;organelle;vesicle				66	14	1518	288	31.7	7.88	5324.54	132.194	3.38e-07	8.81029e-06	5.69e-07	3.09176e-05	0.204096	1.4434	1.27248e-05	2.96588	0.140393	1.33502	0.145122	0.73346	5.95863e-05	2.05479	0.650897	0.924914	0.00598895	0.508147	0.00102142	0.450126	2.18572e-06	0.247299	0.00662343	0.549399		3.10799e+08	3.3603e+08	1.51256e+08	611632079	4.48608e+08	1.15089e+08
P62328	Thymosin beta-4 OS=Homo sapiens OX=9606 GN=TMSB4X PE=1 SV=2	TMSB4X	actin cytoskeleton organization;actin filament organization;actin filament-based process;biological regulation;blood coagulation;cell activation;cellular component organization;cellular component organization at cellular level;cellular component organization or biogenesis;cellular component organization or biogenesis at cellular level;cellular process;coagulation;cytoskeleton organization;establi…		cell part;cytoplasmic membrane-bounded vesicle lumen;cytoplasmic part;cytoplasmic vesicle part;cytoskeleton;cytosol;extracellular region;intracellular membrane-bounded organelle;intracellular non-membrane-bounded organelle;intracellular organelle;intracellular organelle part;intracellular part;membrane-bounded organelle;membrane-enclosed lumen;non-membrane-bounded organelle;nucleus;organelle;orga…	biological regulation;cell activation;cellular component organization;cellular process;coagulation;cytoskeleton organization;establishment of localization;exocytosis;multicellular organismal process;organelle organization;regulation of body fluid levels;regulation of organelle organization;secretion;transport;vesicle-mediated transport	cell part;cytoskeleton;cytosol;extracellular region;intracellular membrane-bounded organelle;intracellular non-membrane-bounded organelle;intracellular organelle;nucleus;organelle	Regulation of actin cytoskeleton	REACT_318	ko04810	57	9	1619	44	5.1	5.06	5192.03	84.348	0.11821	0.1508	0.1207	0.161142	0.422059	0.998974	0.804006	0.981953	0.693487	0.985871	0.0130104	0.716957	0.849486	0.982961	0.849494	0.986883	0.0685726	0.717694	0.988354	1.00399	0.0507234	0.730134	0.0288545	0.727233		2.07413e+09	2.1017e+09	2.11009e+09	2889998336	2.07201e+09	7.10897e+08
Q9NUQ9	Protein FAM49B OS=Homo sapiens OX=9606 GN=FAM49B PE=1 SV=1	FAM49B			cell part;cell projection;cilium;extracellular membrane-bounded organelle;extracellular organelle;extracellular region part;extracellular vesicular exosome;membrane-bounded organelle;membrane-bounded vesicle;organelle;vesicle		cell part;cell projection;cilium;extracellular organelle;organelle;vesicle				60	17	1463	324	36.7	6.06	5159.67	146.895	0.0068734	0.013209	0.0040819	0.0101657	0.193888	1.09081	0.65088	0.971188	0.941818	0.983258	0.00731484	1.25204	0.0773334	0.890334	0.118308	0.901399	0.119632	1.1478	0.609397	1.01243	0.000647627	1.28918	0.0080719	1.27335		3.9692e+08	4.40338e+08	4.45811e+08	345809421	4.32966e+08	9.62706e+07
P07339	Cathepsin D OS=Homo sapiens OX=9606 GN=CTSD PE=1 SV=1	CTSD	antigen processing and presentation;antigen processing and presentation of exogenous antigen;antigen processing and presentation of exogenous peptide antigen;antigen processing and presentation of exogenous peptide antigen via MHC class II;antigen processing and presentation of peptide antigen;antigen processing and presentation of peptide antigen via MHC class II;antigen processing and presentat…	aspartic-type endopeptidase activity;aspartic-type peptidase activity;catalytic activity;endopeptidase activity;hydrolase activity;peptidase activity;peptidase activity, acting on L-amino acid peptides	cell part;cytoplasmic membrane-bounded vesicle;cytoplasmic part;cytoplasmic vesicle;extracellular membrane-bounded organelle;extracellular organelle;extracellular region;extracellular region part;extracellular space;extracellular vesicular exosome;intracellular membrane-bounded organelle;intracellular organelle;intracellular organelle lumen;intracellular organelle part;intracellular part;lysosoma…	autophagy;catabolic process;cellular component disassembly;cellular component organization;cellular metabolic process;cellular process;extracellular matrix organization;extracellular structure organization;immune system process;macromolecule metabolic process;metabolic process;multicellular organismal process;primary metabolic process;protein catabolic process;protein metabolic process;proteolysis	cell part;cytoplasmic membrane-bounded vesicle;extracellular organelle;extracellular region;extracellular space;intracellular membrane-bounded organelle;intracellular organelle;lysosome;organelle;vacuole;vesicle	ko05152;Lysosome	REACT_121399;REACT_147707;REACT_150401	ko04142;ko05152	39	13	1557	412	44.5	6.54	5133.83	124.773	0.0061182	0.0119804	0.010597	0.0216333	0.225712	0.875009	0.00102143	0.731218	0.804015	0.962571	0.353838	0.908093	0.0187586	0.835669	0.342709	1.10007	0.973586	1.03781	0.00484101	1.31639	0.0059931	1.24189	0.666935	0.943403		4.48803e+08	4.07977e+08	5.37058e+08	432452451	3.92707e+08	1.39447e+08
P00491	Purine nucleoside phosphorylase OS=Homo sapiens OX=9606 GN=PNP PE=1 SV=2	PNP	biological regulation;biosynthetic process;catabolic process;cellular aromatic compound metabolic process;cellular biosynthetic process;cellular catabolic process;cellular metabolic compound salvage;cellular metabolic process;cellular nitrogen compound biosynthetic process;cellular nitrogen compound catabolic process;cellular nitrogen compound metabolic process;cellular process;coenzyme biosynthe…	anion binding;binding;catalytic activity;drug binding;ion binding;nucleobase binding;nucleoside binding;phosphate ion binding;purine base binding;purine-nucleoside phosphorylase activity;transferase activity;transferase activity, transferring glycosyl groups;transferase activity, transferring pentosyl groups	cell part;cytoplasm;cytoplasmic part;cytoskeleton;cytosol;extracellular membrane-bounded organelle;extracellular organelle;extracellular region part;extracellular vesicular exosome;intracellular;intracellular non-membrane-bounded organelle;intracellular organelle;intracellular part;membrane-bounded organelle;membrane-bounded vesicle;non-membrane-bounded organelle;organelle;vesicle	biological regulation;biosynthetic process;catabolic process;cellular aromatic compound metabolic process;cellular metabolic compound salvage;cellular metabolic process;cellular nitrogen compound metabolic process;cellular process;cofactor metabolic process;establishment of localization;heterocycle metabolic process;immune system process;metabolic process;nitrogen compound metabolic process;nucle…	cell part;cytoplasm;cytoskeleton;cytosol;extracellular organelle;intracellular;intracellular non-membrane-bounded organelle;intracellular organelle;organelle;vesicle	Nicotinate and nicotinamide metabolism;Purine metabolism;Pyrimidine metabolism	REACT_1923;REACT_2086	ko00230;ko00240;ko00760	69	17	1480	289	32.1	6.95	5085.75	130.832	0.0061323	0.011998	0.01039	0.0213296	0.895479	0.974822	0.204072	0.86889	0.118308	0.859044	0.00185432	0.698583	0.08764	0.891332	0.0990457	0.881231	0.00288084	0.716626	0.693471	0.988668	0.0369611	0.803994	0.0469456	0.81321		2.19509e+08	2.49093e+08	2.46271e+08	306308790	2.13982e+08	6.98402e+07
P16401	Histone H1.5 OS=Homo sapiens OX=9606 GN=HIST1H1B PE=1 SV=3	HIST1H1B	biological regulation;cellular component assembly;cellular component assembly at cellular level;cellular component organization;cellular component organization at cellular level;cellular component organization or biogenesis;cellular component organization or biogenesis at cellular level;cellular macromolecular complex assembly;cellular macromolecular complex subunit organization;cellular process;…	binding;chromatin binding;chromatin DNA binding;DNA binding;enzyme binding;histone deacetylase binding;nucleic acid binding;protein binding;structure-specific DNA binding	cell part;chromatin;chromosomal part;extracellular membrane-bounded organelle;extracellular organelle;extracellular region part;extracellular vesicular exosome;heterochromatin;intracellular organelle part;intracellular part;macromolecular complex;membrane-bounded organelle;membrane-bounded vesicle;nuclear chromatin;nuclear chromosome part;nuclear heterochromatin;nuclear part;nucleosome;organelle;…	biological regulation;cellular component assembly;cellular component organization;cellular macromolecular complex assembly;cellular process;chromatin organization;chromosome organization;establishment of localization;macromolecular complex assembly;organelle organization;regulation of organelle organization;regulation of protein modification process;regulation of protein stability	cell part;extracellular organelle;macromolecular complex;nucleosome;organelle;vesicle		REACT_13462;REACT_169121		35	14	1773	226	22.6	10.92	5045.82	84.427	0.00028215	0.000932581	0.00083533	0.00303031	0.53021	0.963444	0.0160101	1.14989	0.630011	1.05054	0.000122486	1.58115	0.0395581	1.19352	0.389104	1.0904	0.00104476	1.64114	0.373205	0.9136	0.00207397	1.37504	0.00288084	1.50508		2.02639e+09	1.85839e+09	1.69783e+09	1234746576	1.95232e+09	6.02206e+08
Q7Z406	Myosin-14 OS=Homo sapiens OX=9606 GN=MYH14 PE=1 SV=2	MYH14	actin cytoskeleton organization;actin filament-based movement;actin filament-based process;actomyosin structure organization;anatomical structure development;anatomical structure morphogenesis;axon guidance;behavior;biological regulation;cell part morphogenesis;cell surface receptor linked signaling pathway;cellular chemical homeostasis;cellular component morphogenesis;cellular component movement…	actin-dependent ATPase activity;adenyl nucleotide binding;adenyl ribonucleotide binding;ATP binding;ATPase activity;ATPase activity, coupled;binding;catalytic activity;hydrolase activity;hydrolase activity, acting on acid anhydrides;hydrolase activity, acting on acid anhydrides, in phosphorus-containing anhydrides;microfilament motor activity;motor activity;nucleoside-triphosphatase activity;nucl…	actin filament bundle;actomyosin;axon;cell part;cell projection;cell projection part;cytoplasmic part;cytoskeletal part;cytosol;extracellular membrane-bounded organelle;extracellular organelle;extracellular region part;extracellular vesicular exosome;growth cone;intracellular organelle part;intracellular part;macromolecular complex;membrane;membrane-bounded organelle;membrane-bounded vesicle;myos…	anatomical structure development;anatomical structure morphogenesis;behavior;biological regulation;cellular component morphogenesis;cellular component movement;cellular component organization;cellular homeostasis;cellular ion homeostasis;cellular process;cytoskeleton organization;developmental process;homeostatic process;locomotion;metabolic process;mitochondrion organization;multicellular organi…	cell part;cell projection;cytosol;extracellular organelle;macromolecular complex;membrane;neuron projection;organelle;protein complex;site of polarized growth;vesicle	Tight junction;Viral myocarditis	REACT_19277;REACT_264548;REACT_355192;REACT_355303;REACT_355347;REACT_355542	ko04530;ko05416	6	14	1539	1995	227.7	5.6	5039.6	82.673	0.017972	0.030149	0.010765	0.021833	0.796457	0.999048	0.00971019	0.462372	0.640462	0.963837	0.891851	0.810283	0.00522444	0.462812	0.517083	0.964755	0.972886	0.811055	0.00671556	2.08455	0.0157351	1.75245	0.648283	0.840685		3643187	3.77628e+06	7.87184e+06	4.49191e+06	3.63972e+06	1.62785e+06
Q14697	Neutral alpha-glucosidase AB OS=Homo sapiens OX=9606 GN=GANAB PE=1 SV=3	GANAB	carbohydrate metabolic process;cellular carbohydrate metabolic process;cellular macromolecule metabolic process;cellular metabolic process;cellular process;cellular protein metabolic process;glycosylation;macromolecule glycosylation;macromolecule metabolic process;macromolecule modification;metabolic process;peptidyl-amino acid modification;peptidyl-asparagine modification;post-translational prot…	alpha-glucosidase activity;binding;carbohydrate binding;catalytic activity;glucan 1,3-alpha-glucosidase activity;glucosidase activity;hydrolase activity;hydrolase activity, acting on glycosyl bonds;hydrolase activity, hydrolyzing O-glycosyl compounds	cell part;cytoplasmic membrane-bounded vesicle;cytoplasmic part;cytoplasmic vesicle;endoplasmic reticulum lumen;endoplasmic reticulum part;extracellular membrane-bounded organelle;extracellular organelle;extracellular region part;extracellular vesicular exosome;glucosidase II complex;Golgi apparatus;intracellular membrane-bounded organelle;intracellular organelle;intracellular organelle lumen;int…	carbohydrate metabolic process;cellular metabolic process;cellular process;macromolecule metabolic process;macromolecule modification;metabolic process;peptidyl-amino acid modification;primary metabolic process;protein folding;protein glycosylation;protein metabolic process;protein modification process	cell part;cytoplasmic membrane-bounded vesicle;extracellular organelle;Golgi apparatus;intracellular membrane-bounded organelle;intracellular organelle;macromolecular complex;membrane;organelle;protein complex;vesicle	N-Glycan biosynthesis;Protein processing in endoplasmic reticulum	REACT_23810;REACT_23878	ko00510;ko04141	44	35	1610	944	106.8	6.14	5039.32	236.719	2.2473e-05	0.000147789	0.034877	0.0570431	0.000311539	0.747038	1.8104e-06	0.684866	0.0487654	0.822006	0.00356888	0.783011	0.08764	0.916775	0.165519	1.10035	0.868499	1.04815	0.00529967	1.20024	0.0738115	1.14331	0.354191	0.952561		5.98663e+08	5.44064e+08	6.5301e+08	571159600	4.47224e+08	1.08154e+08
Q9UJU6	Drebrin-like protein OS=Homo sapiens OX=9606 GN=DBNL PE=1 SV=1	DBNL	activation of JUN kinase activity;activation of MAPK activity;anatomical structure morphogenesis;apoptosis;biological regulation;cell death;cell part morphogenesis;cell projection morphogenesis;cell projection organization;cellular component assembly;cellular component assembly at cellular level;cellular component disassembly;cellular component disassembly at cellular level;cellular component dis…	actin binding;actin filament binding;binding;cytoskeletal protein binding;enzyme activator activity;enzyme regulator activity;protein binding	cell cortex;cell junction;cell part;cell projection;clathrin coated vesicle membrane;coated vesicle membrane;cytoplasm;cytoplasmic part;cytoplasmic vesicle membrane;cytoplasmic vesicle part;cytoskeletal part;cytosol;dendrite;extracellular membrane-bounded organelle;extracellular organelle;extracellular region part;extracellular vesicular exosome;Golgi apparatus part;Golgi membrane;intracellular n…	anatomical structure morphogenesis;biological regulation;cell death;cellular component assembly;cellular component disassembly;cellular component morphogenesis;cellular component organization;cellular membrane organization;cellular metabolic process;cellular process;death;developmental process;endocytosis;establishment of localization;immune system process;macromolecular complex assembly;macromol…	cell cortex;cell part;cell projection;cytoplasm;cytosol;extracellular organelle;intracellular non-membrane-bounded organelle;intracellular organelle;macromolecular complex;membrane;neuron projection;organelle;plasma membrane;protein complex;vesicle		REACT_13541		53	22	1524	430	48.2	5.05	5029.4	175.478	0.00026436	0.000887291	0.032702	0.0541108	0.0202884	0.860979	8.6063e-05	0.794477	0.0318886	0.87689	0.00104476	0.720466	0.193864	0.92276	0.630011	1.01848	0.03407	0.836799	0.0187586	1.10373	0.196568	0.906843	0.034104	0.821616		4.47934e+08	4.39806e+08	4.85428e+08	535294364	3.85661e+08	9.37705e+07
P01871	Immunoglobulin heavy constant mu OS=Homo sapiens OX=9606 GN=IGHM PE=1 SV=4	IGHM	adaptive immune response;antibacterial humoral response;antimicrobial humoral response;defense response;defense response to bacterium;defense response to Gram-negative bacterium;humoral immune response;immune response;immune system process;innate immune response;multi-organism process;response to bacterium;response to biotic stimulus;response to other organism;response to stimulus;response to str…	antigen binding;binding	blood microparticle;cell part;cell surface;extracellular membrane-bounded organelle;extracellular organelle;extracellular region part;extracellular space;extracellular vesicular exosome;hexameric IgM immunoglobulin complex;IgM immunoglobulin complex;IgM immunoglobulin complex, circulating;immunoglobulin complex;immunoglobulin complex, circulating;integral to membrane;intrinsic to membrane;macromo…	immune system process;multi-organism process;response to biotic stimulus;response to stimulus;response to stress	cell part;cell surface;extracellular organelle;extracellular space;immunoglobulin complex;macromolecular complex;membrane;organelle;plasma membrane;protein complex;vesicle		REACT_118700		64	22	1748	453	49.4	6.77	4981.3	246.158	0.087575	0.122677	0.072576	0.105	0.715161	1.42913	0.0219114	4.08889	0.389104	1.35381	0.92087	0.333336	0.0424443	2.8611	0.67206	0.947295	0.842515	0.233244	0.0931941	0.331094	0.0142784	0.0815224	0.426863	0.246221		6.91018e+08	7.29465e+08	2.41522e+08	2962641873	9.87554e+08	8.87686e+08
P12956	X-ray repair cross-complementing protein 6 OS=Homo sapiens OX=9606 GN=XRCC6 PE=1 SV=2	XRCC6	anatomical structure development;anatomical structure homeostasis;biological regulation;biosynthetic process;brain development;cellular biosynthetic process;cellular component organization;cellular component organization at cellular level;cellular component organization or biogenesis;cellular component organization or biogenesis at cellular level;cellular hyperosmotic response;cellular hyperosmot…	5'-deoxyribose-5-phosphate lyase activity;adenyl nucleotide binding;adenyl ribonucleotide binding;ATP binding;ATPase activity;ATPase activity, coupled;ATP-dependent DNA helicase activity;ATP-dependent helicase activity;binding;carbon-oxygen lyase activity;catalytic activity;damaged DNA binding;DNA binding;DNA helicase activity;DNA-dependent ATPase activity;double-stranded DNA binding;helicase act…	cell part;chromosomal part;cytoplasmic part;cytosol;intracellular membrane-bounded organelle;intracellular non-membrane-bounded organelle;intracellular organelle;intracellular organelle part;intracellular part;Ku70:Ku80 complex;macromolecular complex;membrane;membrane-bounded organelle;nonhomologous end joining complex;non-membrane-bounded organelle;nuclear chromosome part;nuclear part;nuclear te…	anatomical structure development;biological regulation;biosynthetic process;cellular component organization;cellular metabolic process;cellular nitrogen compound metabolic process;cellular process;chromosome organization;developmental process;DNA geometric change;DNA ligation;DNA metabolic process;DNA recombination;DNA repair;homeostatic process;immune system process;macromolecule metabolic proce…	cell part;cytosol;intracellular membrane-bounded organelle;intracellular non-membrane-bounded organelle;intracellular organelle;macromolecular complex;membrane;nucleolus;nucleoplasm;nucleus;organelle;protein complex;telomere cap complex;transcription factor complex	Non-homologous end-joining	REACT_1022;REACT_118823;REACT_1201;REACT_163993;REACT_9058	ko03450	52	28	1754	609	69.8	6.64	4951.96	209.112	9.62e-08	4.17e-06	1.52e-06	5.56316e-05	0.0125554	0.811377	3.49378e-07	0.603727	0.0990457	0.84644	0.389269	0.910024	1.11294e-05	0.744078	0.715162	1.04321	0.1643	1.12158	7.61983e-05	1.40202	4.16599e-06	1.50734	0.446296	1.07512		4.12324e+08	3.95244e+08	5.54141e+08	367627637	3.3455e+08	8.95754e+07
P20810	Calpastatin OS=Homo sapiens OX=9606 GN=CAST PE=1 SV=4	CAST	biological regulation;negative regulation of apoptosis;negative regulation of biological process;negative regulation of catalytic activity;negative regulation of cell death;negative regulation of cellular process;negative regulation of endopeptidase activity;negative regulation of hydrolase activity;negative regulation of molecular function;negative regulation of peptidase activity;negative regul…	cysteine-type endopeptidase inhibitor activity;endopeptidase inhibitor activity;endopeptidase regulator activity;enzyme inhibitor activity;enzyme regulator activity;peptidase inhibitor activity;peptidase regulator activity	cell part;cytoplasm;cytoplasmic part;cytosol;intracellular part;membrane	biological regulation	cell part;cytoplasm;cytosol;membrane				62	32	1431	708	76.5	5.07	4950.03	271.109	7.3453e-05	0.000343161	0.00046765	0.00199704	0.174606	0.860544	1.11294e-05	0.690095	0.105167	0.848718	1	0.979787	0.00169769	0.80193	0.715162	0.986258	0.145122	1.13857	0.00228086	1.22986	0.000648195	1.41979	0.0978884	1.15443		2.86581e+08	2.90574e+08	3.57364e+08	251702933	2.46615e+08	7.56833e+07
P12429	Annexin A3 OS=Homo sapiens OX=9606 GN=ANXA3 PE=1 SV=3	ANXA3	biological regulation;cell activation;cell activation involved in immune response;cellular component organization;cellular component organization or biogenesis;cellular membrane organization;cellular process;defense response;defense response to bacterium;endocytosis;establishment of localization;establishment of localization in cell;exocytosis;immune effector process;immune system process;leukocy…	binding;calcium ion binding;calcium-dependent phospholipid binding;calcium-dependent protein binding;cation binding;enzyme inhibitor activity;enzyme regulator activity;ion binding;lipase inhibitor activity;lipid binding;metal ion binding;phospholipase A2 inhibitor activity;phospholipase inhibitor activity;phospholipid binding;protein binding	cell part;cytoplasm;cytoplasmic membrane-bounded vesicle;cytoplasmic part;cytoplasmic vesicle;cytoplasmic vesicle membrane;cytoplasmic vesicle part;endocytic vesicle membrane;extracellular membrane-bounded organelle;extracellular organelle;extracellular region part;extracellular vesicular exosome;intracellular membrane-bounded organelle;intracellular organelle;intracellular organelle part;intrace…	biological regulation;cell activation;cellular component organization;cellular membrane organization;cellular process;endocytosis;establishment of localization;exocytosis;immune system process;membrane invagination;membrane organization;multi-organism process;response to biotic stimulus;response to stimulus;response to stress;secretion;transport;vesicle-mediated transport	cell part;cytoplasm;cytoplasmic membrane-bounded vesicle;extracellular organelle;intracellular membrane-bounded organelle;intracellular organelle;membrane;organelle;plasma membrane;vesicle				70	22	1664	323	36.4	5.92	4912.67	160.741	1.88e-06	2.56832e-05	2.41e-05	0.000270424	0.0522046	1.51049	3.21265e-06	5.53538	0.511258	0.957045	0.0130104	1.75602	1.89259e-05	3.66463	0.630011	0.6336	0.0977907	1.16255	7.61983e-05	0.172896	0.0088936	0.317236	0.0737669	1.83484		5.45554e+08	8.61039e+08	1.4887e+08	4.69272e+08	8.24053e+08	3.38183e+08
Q15084	Protein disulfide-isomerase A6 OS=Homo sapiens OX=9606 GN=PDIA6 PE=1 SV=1	PDIA6	apoptotic cell clearance;biological regulation;cell redox homeostasis;cellular component organization;cellular component organization or biogenesis;cellular homeostasis;cellular macromolecule metabolic process;cellular membrane organization;cellular metabolic process;cellular process;cellular protein metabolic process;cellular response to chemical stimulus;cellular response to organic substance;c…	catalytic activity;intramolecular oxidoreductase activity;intramolecular oxidoreductase activity, interconverting keto- and enol-groups;intramolecular oxidoreductase activity, transposing S-S bonds;isomerase activity;protein disulfide isomerase activity	cell part;cytoplasmic membrane-bounded vesicle;cytoplasmic part;cytoplasmic vesicle;endoplasmic reticulum;endoplasmic reticulum chaperone complex;endoplasmic reticulum lumen;endoplasmic reticulum membrane;endoplasmic reticulum part;endoplasmic reticulum-Golgi intermediate compartment;extracellular membrane-bounded organelle;extracellular organelle;extracellular region part;extracellular vesicular…	biological regulation;cellular component organization;cellular homeostasis;cellular membrane organization;cellular metabolic process;cellular process;endocytosis;establishment of localization;homeostatic process;macromolecule metabolic process;membrane invagination;membrane organization;metabolic process;primary metabolic process;protein folding;protein metabolic process;response to chemical stim…	cell part;cytoplasmic membrane-bounded vesicle;endoplasmic reticulum;extracellular organelle;intracellular membrane-bounded organelle;intracellular organelle;macromolecular complex;membrane;organelle;plasma membrane;protein complex;vesicle	Protein processing in endoplasmic reticulum	REACT_18273	ko04141	50	17	1435	440	48.1	5.08	4904.89	140.71	0.0012036	0.0030449	0.013502	0.0261529	0.165519	0.862644	0.000109522	0.695849	0.918614	0.922129	0.00889835	0.7093	0.00823567	0.806646	0.373231	1.06896	0.0977907	0.822239	0.00823567	1.32519	0.842609	1.01933	0.0547867	0.769198		261374584	2.44514e+08	3.24026e+08	317881450	2.25473e+08	7.49491e+07
P27348	14-3-3 protein theta OS=Homo sapiens OX=9606 GN=YWHAQ PE=1 SV=1	YWHAQ	anatomical structure development;apoptosis;biological regulation;biosynthetic process;cell death;cellular biosynthetic process;cellular component organization;cellular component organization or biogenesis;cellular macromolecule metabolic process;cellular metabolic process;cellular nitrogen compound metabolic process;cellular process;cellular response to stimulus;death;developmental process;establ…	binding;protein binding;protein N-terminus binding	adherens junction;anchoring junction;cell junction;cell part;cell-substrate adherens junction;cell-substrate junction;cytoplasm;cytoplasmic part;cytoplasmic vesicle membrane;cytoplasmic vesicle part;cytosol;extracellular membrane-bounded organelle;extracellular organelle;extracellular region part;extracellular vesicular exosome;focal adhesion;intracellular organelle part;intracellular part;macrom…	anatomical structure development;biological regulation;biosynthetic process;cell death;cellular component organization;cellular metabolic process;cellular nitrogen compound metabolic process;cellular process;death;developmental process;establishment of localization;macromolecule metabolic process;membrane organization;metabolic process;nitrogen compound metabolic process;nucleobase-containing com…	cell part;cytoplasm;cytosol;extracellular organelle;macromolecular complex;membrane;organelle;protein complex;vesicle	Cell cycle;Neurotrophin signaling pathway;Oocyte meiosis	REACT_147867;REACT_355377;REACT_355542;REACT_407;REACT_549	ko04110;ko04114;ko04722	60	17	1835	245	27.7	4.78	4902.93	143	7.225e-05	0.000339525	0.0061016	0.013941	0.214689	0.853555	3.21265e-06	0.6667	0.0773496	0.809082	0.00258434	0.68613	0.000540714	0.781086	0.630011	0.947896	0.0313694	0.80385	0.0173367	1.21356	0.691775	1.02914	0.119751	0.848036		1.69773e+08	1.79105e+08	2.17355e+08	211199477	1.4491e+08	4.63702e+07
P30043	Flavin reductase (NADPH) OS=Homo sapiens OX=9606 GN=BLVRB PE=1 SV=3	BLVRB	catabolic process;cellular catabolic process;cellular metabolic process;cellular nitrogen compound catabolic process;cellular nitrogen compound metabolic process;cellular process;cofactor catabolic process;cofactor metabolic process;heme catabolic process;heme metabolic process;heterocycle catabolic process;heterocycle metabolic process;metabolic process;nitrogen compound metabolic process;pigmen…	biliverdin reductase activity;catalytic activity;flavin reductase activity;oxidoreductase activity;oxidoreductase activity, acting on the CH-CH group of donors;oxidoreductase activity, acting on the CH-CH group of donors, NAD or NADP as acceptor;oxidoreductase activity, acting on the CH-NH group of donors;oxidoreductase activity, acting on the CH-NH group of donors, NAD or NADP as acceptor	cell part;cytoplasm;cytoplasmic part;cytosol;extracellular membrane-bounded organelle;extracellular organelle;extracellular region part;extracellular vesicular exosome;intracellular organelle part;intracellular part;membrane;membrane-bounded organelle;membrane-bounded vesicle;nuclear part;nucleoplasm;organelle;organelle part;plasma membrane;vesicle	catabolic process;cellular metabolic process;cellular nitrogen compound metabolic process;cellular process;cofactor metabolic process;heterocycle metabolic process;metabolic process;nitrogen compound metabolic process;pigment metabolic process;small molecule metabolic process	cell part;cytoplasm;cytosol;extracellular organelle;membrane;nucleoplasm;organelle;plasma membrane;vesicle	Porphyrin and chlorophyll metabolism;Riboflavin metabolism	REACT_22297	ko00740;ko00860	69	10	1350	206	22.1	7.65	4901.34	97.901	0.033012	0.0534347	0.022391	0.039554	0.456596	0.950537	0.0115544	0.754167	0.826682	0.951142	0.947199	1.02794	0.00692054	0.793412	0.759191	1.00064	0.691103	1.08143	0.0455066	1.26118	0.00662494	1.36301	0.643587	1.08074		4.59378e+08	4.59086e+08	5.7899e+08	424788488	4.36656e+08	1.10365e+08
P20160	Azurocidin OS=Homo sapiens OX=9606 GN=AZU1 PE=1 SV=3	AZU1	activation of protein kinase activity;activation of protein kinase C activity by G-protein coupled receptor protein signaling pathway;biological regulation;cell activation;cell chemotaxis;cell migration;cell motility;cell surface receptor linked signaling pathway;cellular component movement;cellular extravasation;cellular process;cellular response to chemical stimulus;cellular response to stimulu…	binding;carbohydrate binding;catalytic activity;endopeptidase activity;glycosaminoglycan binding;heparin binding;hydrolase activity;pattern binding;peptidase activity;peptidase activity, acting on L-amino acid peptides;polysaccharide binding;serine hydrolase activity;serine-type endopeptidase activity;serine-type peptidase activity;toxin binding	azurophil granule;cell part;cytoplasmic membrane-bounded vesicle;cytoplasmic part;cytoplasmic vesicle;extracellular membrane-bounded organelle;extracellular organelle;extracellular region;extracellular region part;extracellular vesicular exosome;intracellular membrane-bounded organelle;intracellular organelle;intracellular part;lysosome;lytic vacuole;membrane-bounded organelle;membrane-bounded ve…	biological regulation;cell activation;cell motility;cellular component movement;cellular process;circulatory system process;immune system process;locomotion;macromolecule metabolic process;metabolic process;multicellular organismal process;multi-organism process;primary metabolic process;protein maturation;protein metabolic process;regulation of protein modification process;regulation of transpor…	cell part;cytoplasmic membrane-bounded vesicle;extracellular organelle;extracellular region;intracellular membrane-bounded organelle;intracellular organelle;lysosome;organelle;vacuole;vesicle				57	9	1514	251	26.9	9.5	4871.63	115.609	1.3195e-07	5.48214e-06	2.02e-05	0.000241888	0.0990457	1.44276	1.36557e-07	5.46384	0.0160159	1.33429	0.0020734	2.01824	2.45596e-05	3.78707	0.650897	0.924816	0.0118494	1.39887	2.45596e-05	0.244203	0.868599	0.369381	0.0130234	1.5126		1.01921e+09	1.10207e+09	2.69128e+08	7.28593e+08	1.47047e+09	5.58146e+08
P61204	ADP-ribosylation factor 3 OS=Homo sapiens OX=9606 GN=ARF3 PE=1 SV=2	ARF3	biological regulation;biosynthetic process;cellular biosynthetic process;cellular lipid metabolic process;cellular metabolic process;cellular process;cellular response to stimulus;establishment of localization;establishment of protein localization;glycerolipid biosynthetic process;glycerolipid metabolic process;glycerophospholipid biosynthetic process;glycerophospholipid metabolic process;intrace…	binding;catalytic activity;GTP binding;GTPase activity;guanyl nucleotide binding;guanyl ribonucleotide binding;hydrolase activity;hydrolase activity, acting on acid anhydrides;hydrolase activity, acting on acid anhydrides, in phosphorus-containing anhydrides;nucleoside-triphosphatase activity;nucleotide binding;purine nucleotide binding;purine ribonucleoside triphosphate binding;purine ribonucleo…	cell part;cytoplasmic part;extracellular membrane-bounded organelle;extracellular organelle;extracellular region part;extracellular vesicular exosome;Golgi apparatus part;Golgi membrane;intracellular organelle part;intracellular part;membrane;membrane-bounded organelle;membrane-bounded vesicle;organelle;organelle membrane;organelle part;perinuclear region of cytoplasm;vesicle	biological regulation;biosynthetic process;cellular lipid metabolic process;cellular metabolic process;cellular process;establishment of localization;lipid metabolic process;metabolic process;primary metabolic process;protein transport;response to stimulus;signal transduction;small molecule metabolic process;transport;vesicle-mediated transport	cell part;extracellular organelle;membrane;organelle;vesicle		REACT_120836		63	11	1536	181	20.6	7.43	4832.02	82.99	0.0011168	0.0028648	0.0035788	0.00922586	0.237093	0.904271	0.00017565	0.764821	0.826682	1.01123	0.111962	0.852871	0.0395581	0.845788	0.248833	1.11828	0.52925	0.943159	5.2628e-05	1.32218	0.246439	1.11512	0.0913541	0.843399		4.6623e+08	4.16916e+08	5.51238e+08	494328384	4.21598e+08	1.24254e+08
P00738	Haptoglobin OS=Homo sapiens OX=9606 GN=HP PE=1 SV=1	HP	acute inflammatory response;acute-phase response;biological regulation;cellular component organization;cellular component organization or biogenesis;cellular membrane organization;cellular process;defense response;defense response to bacterium;endocytosis;establishment of localization;immune system process;inflammatory response;membrane invagination;membrane organization;multi-organism process;ne…	antioxidant activity;binding;catalytic activity;hemoglobin binding;protein binding	blood microparticle;cell part;cytoplasmic membrane-bounded vesicle lumen;cytoplasmic part;cytoplasmic vesicle part;endocytic vesicle lumen;extracellular membrane-bounded organelle;extracellular organelle;extracellular region;extracellular region part;extracellular space;extracellular vesicular exosome;haptoglobin-hemoglobin complex;intracellular organelle part;intracellular part;macromolecular co…	biological regulation;cellular component organization;cellular membrane organization;cellular process;endocytosis;establishment of localization;immune system process;membrane invagination;membrane organization;multi-organism process;response to biotic stimulus;response to chemical stimulus;response to oxidative stress;response to stimulus;response to stress;transport;vesicle-mediated transport	cell part;extracellular organelle;extracellular region;extracellular space;macromolecular complex;organelle;protein complex;vesicle		REACT_160163		67	29	1646	406	45.2	6.58	4796.98	268.077	0.00021132	0.000746075	0.0018479	0.00558224	0.342766	0.903539	3.60837e-05	2.10143	0.549513	1.04915	0.0142709	1.52529	0.000434612	2.32578	0.781513	1.16116	0.0737579	1.68813	0.00402981	0.499257	0.0913428	0.725835	0.104791	1.45383		1.29896e+09	1.11867e+09	5.58505e+08	769464538	1.17366e+09	1.85342e+09
Q15365	Poly(rC)-binding protein 1 OS=Homo sapiens OX=9606 GN=PCBP1 PE=1 SV=2	PCBP1	cellular macromolecule metabolic process;cellular metabolic process;cellular nitrogen compound metabolic process;cellular process;gene expression;macromolecule metabolic process;metabolic process;mRNA metabolic process;mRNA processing;nitrogen compound metabolic process;nuclear mRNA splicing, via spliceosome;nucleic acid metabolic process;nucleobase-containing compound metabolic process;primary m…	binding;DNA binding;nucleic acid binding;RNA binding;single-stranded DNA binding;structure-specific DNA binding	cell part;cytoplasm;extracellular membrane-bounded organelle;extracellular organelle;extracellular region part;extracellular vesicular exosome;intracellular membrane-bounded organelle;intracellular organelle;intracellular organelle part;intracellular part;macromolecular complex;membrane;membrane-bounded organelle;membrane-bounded vesicle;nuclear part;nucleoplasm;organelle;organelle part;ribonucle…	cellular metabolic process;cellular nitrogen compound metabolic process;cellular process;macromolecule metabolic process;metabolic process;mRNA metabolic process;mRNA processing;nitrogen compound metabolic process;nucleobase-containing compound metabolic process;primary metabolic process;RNA metabolic process;RNA processing;RNA splicing	cell part;cytoplasm;extracellular organelle;intracellular membrane-bounded organelle;intracellular organelle;macromolecular complex;membrane;nucleoplasm;organelle;ribonucleoprotein complex;vesicle	Spliceosome	REACT_125;REACT_467	ko03040	74	17	1427	356	37.5	7.09	4784.99	164.967	0.00028111	0.000983358	0.00057473	0.00231482	0.0522046	0.899654	0.00024821	0.78099	0.492666	0.965796	0.691103	1.0098	0.00579722	0.8681	0.286602	1.07352	0.0507394	1.12243	0.00304255	1.23663	0.000307374	1.29298	0.486819	1.04556		6.89825e+08	6.42583e+08	7.94637e+08	614580604	6.20604e+08	1.18951e+08
P31943	Heterogeneous nuclear ribonucleoprotein H OS=Homo sapiens OX=9606 GN=HNRNPH1 PE=1 SV=4	HNRNPH1	biological regulation;cellular macromolecule metabolic process;cellular metabolic process;cellular nitrogen compound metabolic process;cellular process;gene expression;macromolecule metabolic process;metabolic process;mRNA metabolic process;mRNA processing;nitrogen compound metabolic process;nuclear mRNA splicing, via spliceosome;nucleic acid metabolic process;nucleobase-containing compound metab…	binding;nucleic acid binding;nucleotide binding;poly(U) RNA binding;poly-pyrimidine tract binding;RNA binding;single-stranded RNA binding	catalytic step 2 spliceosome;cell part;intracellular membrane-bounded organelle;intracellular organelle;intracellular organelle part;intracellular part;macromolecular complex;membrane;membrane-bounded organelle;nuclear part;nucleoplasm;nucleus;organelle;organelle part;ribonucleoprotein complex;spliceosomal complex	biological regulation;cellular metabolic process;cellular nitrogen compound metabolic process;cellular process;macromolecule metabolic process;metabolic process;mRNA metabolic process;mRNA processing;nitrogen compound metabolic process;nucleobase-containing compound metabolic process;primary metabolic process;RNA metabolic process;RNA processing;RNA splicing	cell part;intracellular membrane-bounded organelle;intracellular organelle;macromolecular complex;membrane;nucleoplasm;nucleus;organelle;ribonucleoprotein complex;spliceosomal complex		REACT_125;REACT_467		51	18	2283	449	49.2	6.3	4773.39	111.688	0.00020192	0.000714981	0.0014783	0.00470321	0.0876573	0.832459	1.65937e-05	0.698845	0.174606	0.896415	0.842514	0.974179	0.00897365	0.839495	0.895479	1.07683	0.19656	1.17024	0.00082893	1.28271	0.000927984	1.39398	0.894627	1.08675		4.21129e+08	3.91083e+08	5.01646e+08	359864766	3.50573e+08	1.12708e+08
Q0VD83	Apolipoprotein B receptor OS=Homo sapiens OX=9606 GN=APOBR PE=1 SV=2	APOBR	acylglycerol metabolic process;alcohol metabolic process;cellular lipid metabolic process;cellular metabolic process;cellular process;cholesterol metabolic process;establishment of localization;glycerol ether metabolic process;glycerolipid metabolic process;lipid metabolic process;lipid transport;metabolic process;neutral lipid metabolic process;organic ether metabolic process;organic substance t…	binding;cargo receptor activity;lipoprotein particle binding;lipoprotein particle receptor activity;protein-lipid complex binding;receptor activity;very-low-density lipoprotein particle binding;very-low-density lipoprotein particle receptor activity	cell part;chylomicron;extracellular region part;low-density lipoprotein particle;macromolecular complex;membrane;plasma lipoprotein particle;plasma membrane;protein-lipid complex;triglyceride-rich lipoprotein particle;very-low-density lipoprotein particle	alcohol metabolic process;cellular lipid metabolic process;cellular metabolic process;cellular process;establishment of localization;glycerol ether metabolic process;lipid metabolic process;lipid transport;metabolic process;primary metabolic process;small molecule metabolic process;transport	cell part;macromolecular complex;membrane;plasma membrane				46	38	1438	1088	114.8	4.4	4753.13	272.82	0.027624	0.04345	0.017887	0.033069	0.18406	0.935376	0.530188	1.02119	0.895479	0.998351	0.0223242	1.20332	0.0725631	1.09174	0.328064	1.06732	0.00731484	1.28646	0.511235	0.977638	0.0507295	1.17836	0.0243446	1.20531		4.05997e+08	3.80388e+08	3.71881e+08	315592983	3.7976e+08	8.504e+07
P00915	Carbonic anhydrase 1 OS=Homo sapiens OX=9606 GN=CA1 PE=1 SV=2	CA1	anion transport;bicarbonate transport;cellular metabolic process;cellular process;establishment of localization;inorganic anion transport;ion transport;metabolic process;one-carbon metabolic process;organic anion transport;small molecule metabolic process;transport	arylesterase activity;binding;carbonate dehydratase activity;carbon-oxygen lyase activity;carboxylic ester hydrolase activity;catalytic activity;cation binding;hydrolase activity;hydrolase activity, acting on ester bonds;hydro-lyase activity;ion binding;lyase activity;metal ion binding;transition metal ion binding;zinc ion binding	cell part;cytoplasmic part;cytosol;extracellular membrane-bounded organelle;extracellular organelle;extracellular region part;extracellular vesicular exosome;intracellular part;membrane-bounded organelle;membrane-bounded vesicle;organelle;vesicle	cellular metabolic process;cellular process;establishment of localization;ion transport;metabolic process;one-carbon metabolic process;small molecule metabolic process;transport	cell part;cytosol;extracellular organelle;organelle;vesicle	Nitrogen metabolism	REACT_121123;REACT_121329;REACT_121380	ko00910	71	13	1586	261	28.9	7.12	4734.7	152.418	0.076107	0.1034	0.030143	0.0506571	0.549605	1.0994	0.125324	0.757672	0.895479	1.03911	0.407766	1.29869	0.0160101	0.689168	0.759191	0.945159	0.947199	1.18127	0.0296213	1.37145	0.00889578	1.71406	0.79118	1.24982		6.90333e+08	7.30388e+08	1.00169e+09	5.84397e+08	758951904	6.03956e+08
P21281	V-type proton ATPase subunit B, brain isoform OS=Homo sapiens OX=9606 GN=ATP6V1B2 PE=1 SV=3	ATP6V1B2	ATP hydrolysis coupled proton transport;ATP metabolic process;biological regulation;cation homeostasis;cation transport;cell surface receptor linked signaling pathway;cellular cation homeostasis;cellular chemical homeostasis;cellular component organization;cellular component organization at cellular level;cellular component organization or biogenesis;cellular component organization or biogenesis …	active transmembrane transporter activity;adenyl nucleotide binding;adenyl ribonucleotide binding;ATP binding;ATPase activity;ATPase activity, coupled;ATPase activity, coupled to movement of substances;ATPase activity, coupled to transmembrane movement of ions;ATPase activity, coupled to transmembrane movement of substances;binding;catalytic activity;cation transmembrane transporter activity;cati…	cell part;cell projection;cytoplasmic membrane-bounded vesicle;cytoplasmic part;cytoplasmic vesicle;cytosol;endomembrane system;extracellular membrane-bounded organelle;extracellular organelle;extracellular region part;extracellular vesicular exosome;integral to membrane;intracellular membrane-bounded organelle;intracellular organelle;intracellular organelle part;intracellular part;intrinsic to m…	biological regulation;cellular component organization;cellular homeostasis;cellular ion homeostasis;cellular metabolic process;cellular nitrogen compound metabolic process;cellular process;establishment of localization;heterocycle metabolic process;homeostatic process;hydrogen transport;interspecies interaction between organisms;ion transport;metabolic process;multi-organism process;nitrogen comp…	cell part;cell projection;cytoplasmic membrane-bounded vesicle;cytosol;endomembrane system;extracellular organelle;intracellular membrane-bounded organelle;intracellular organelle;macromolecular complex;membrane;microvillus;organelle;plasma membrane;protein complex;vesicle	Collecting duct acid secretion;Epithelial cell signaling in Helicobacter pylori infection;Oxidative phosphorylation;Phagosome;Rheumatoid arthritis;Vibrio cholerae infection	REACT_1109;REACT_121256;REACT_25283;REACT_25300	ko00190;ko04145;ko04966;ko05110;ko05120;ko05323	65	23	1375	511	56.5	5.81	4657.65	177.439	2.4757e-06	2.9205e-05	7.95e-06	0.000138049	0.165519	0.870838	4.89708e-06	0.705251	0.781512	0.982658	0.119632	0.855247	0.000138924	0.809854	0.248833	1.12841	0.791083	0.982096	1.16737e-06	1.39334	0.00207241	1.21268	0.1643	0.87034		3.43727e+08	3.04614e+08	4.24432e+08	349993804	2.99331e+08	8.96038e+07
P28676	Grancalcin OS=Homo sapiens OX=9606 GN=GCA PE=1 SV=2	GCA	cellular component organization;cellular component organization or biogenesis;macromolecule metabolic process;membrane fusion;membrane organization;metabolic process;primary metabolic process;protein metabolic process;proteolysis	binding;calcium ion binding;calcium-dependent cysteine-type endopeptidase activity;catalytic activity;cation binding;cysteine-type endopeptidase activity;cysteine-type peptidase activity;endopeptidase activity;hydrolase activity;identical protein binding;ion binding;metal ion binding;peptidase activity;peptidase activity, acting on L-amino acid peptides;protein binding;protein dimerization activi…	cell part;cytoplasm;extracellular membrane-bounded organelle;extracellular organelle;extracellular region part;extracellular vesicular exosome;intracellular part;membrane;membrane-bounded organelle;membrane-bounded vesicle;organelle;plasma membrane;vesicle	cellular component organization;macromolecule metabolic process;membrane fusion;membrane organization;metabolic process;primary metabolic process;protein metabolic process;proteolysis	cell part;cytoplasm;extracellular organelle;membrane;organelle;plasma membrane;vesicle				60	11	1537	217	24	5.21	4610.45	119.324	0.019141	0.031764	0.16836	0.21172	0.237093	1.2001	0.00113248	1.38359	0.156793	1.10265	0.0142709	1.4385	0.0296213	1.15289	0.609417	0.918795	0.0737579	1.19865	0.849486	0.796951	0.233432	1.03969	0.220724	1.30459		6.77345e+08	7.3721e+08	5.8752e+08	565089734	8.12883e+08	1.61897e+08
Q06830	Peroxiredoxin-1 OS=Homo sapiens OX=9606 GN=PRDX1 PE=1 SV=1	PRDX1	anatomical structure development;anatomical structure homeostasis;biological regulation;biosynthetic process;catabolic process;cell killing;cell proliferation;cellular biosynthetic process;cellular catabolic process;cellular macromolecule metabolic process;cellular metabolic process;cellular nitrogen compound metabolic process;cellular process;cellular response to chemical stimulus;cellular respo…	antioxidant activity;binding;catalytic activity;cation binding;heme binding;ion binding;iron ion binding;metal ion binding;oxidoreductase activity;oxidoreductase activity, acting on paired donors, with incorporation or reduction of molecular oxygen;oxidoreductase activity, acting on peroxide as acceptor;peroxidase activity;peroxiredoxin activity;tetrapyrrole binding;thioredoxin peroxidase activit…	cell part;chromatin;chromosomal part;cytoplasm;cytoplasmic membrane-bounded vesicle;cytoplasmic part;cytoplasmic vesicle;cytosol;euchromatin;extracellular membrane-bounded organelle;extracellular organelle;extracellular region part;extracellular space;extracellular vesicular exosome;intracellular membrane-bounded organelle;intracellular non-membrane-bounded organelle;intracellular organelle;intra…	anatomical structure development;biological regulation;biosynthetic process;catabolic process;cell killing;cell proliferation;cellular metabolic process;cellular nitrogen compound metabolic process;cellular process;developmental process;homeostatic process;immune system process;macromolecule metabolic process;metabolic process;nitrogen compound metabolic process;nucleobase-containing compound met…	cell part;cytoplasm;cytoplasmic membrane-bounded vesicle;cytosol;extracellular organelle;extracellular space;intracellular membrane-bounded organelle;intracellular non-membrane-bounded organelle;intracellular organelle;nucleolus;nucleus;organelle;vesicle	Peroxisome	REACT_264249;REACT_355377	ko04146	73	13	1494	199	22.1	8.13	4604.5	101.466	6.69e-10	1.77e-07	2.35e-09	9.32158e-07	0.237093	0.840483	1.36557e-07	0.430648	0.225674	0.887832	0.0171188	0.751901	1.36557e-07	0.512382	0.826682	1.05634	0.1643	0.894605	1.36556e-07	2.06162	4.81766e-07	1.74597	0.136216	0.846895		6.57733e+08	6.22655e+08	1.28368e+09	735221593	5.52814e+08	1.85606e+08
P52565	Rho GDP-dissociation inhibitor 1 OS=Homo sapiens OX=9606 GN=ARHGDIA PE=1 SV=3	ARHGDIA	biological regulation;cell surface receptor linked signaling pathway;cellular component movement;cellular process;cellular response to stimulus;enzyme linked receptor protein signaling pathway;intracellular signal transduction;negative regulation of apoptosis;negative regulation of axonogenesis;negative regulation of biological process;negative regulation of cell adhesion;negative regulation of c…	enzyme activator activity;enzyme regulator activity;GDP-dissociation inhibitor activity;GTPase activator activity;GTPase regulator activity;nucleoside-triphosphatase regulator activity;Rho GDP-dissociation inhibitor activity;small GTPase regulator activity	cell part;cytoplasmic part;cytoskeleton;cytosol;extracellular membrane-bounded organelle;extracellular organelle;extracellular region part;extracellular vesicular exosome;immunological synapse;intracellular non-membrane-bounded organelle;intracellular organelle;intracellular part;membrane part;membrane-bounded organelle;membrane-bounded vesicle;non-membrane-bounded organelle;organelle;plasma memb…	biological regulation;cellular component movement;cellular process;response to stimulus;signal transduction	cell part;cytoskeleton;cytosol;extracellular organelle;intracellular non-membrane-bounded organelle;intracellular organelle;organelle;vesicle	Neurotrophin signaling pathway;Vasopressin-regulated water reabsorption	REACT_11051;REACT_13779;REACT_13815	ko04722;ko04962	33	8	1248	204	23.2	5.11	4601.66	76.104	0.035514	0.0536651	0.031636	0.052787	0.38917	0.921371	0.0255154	0.808638	0.140393	0.878057	0.353838	0.914614	0.0187586	0.877647	0.313831	0.95299	0.619402	0.992665	0.048753	1.08585	0.00980698	1.13105	0.620021	1.04163		4.19303e+08	4.39987e+08	4.77758e+08	422400680	3.86333e+08	9.97874e+07
P40939	Trifunctional enzyme subunit alpha, mitochondrial OS=Homo sapiens OX=9606 GN=HADHA PE=1 SV=2	HADHA	biosynthetic process;carboxylic acid catabolic process;carboxylic acid metabolic process;cardiolipin acyl-chain remodeling;cardiolipin metabolic process;catabolic process;cellular biosynthetic process;cellular catabolic process;cellular ketone metabolic process;cellular lipid catabolic process;cellular lipid metabolic process;cellular metabolic process;cellular process;fatty acid beta-oxidation;f…	3-hydroxyacyl-CoA dehydrogenase activity;acetyl-CoA C-acetyltransferase activity;acetyl-CoA C-acyltransferase activity;acetyltransferase activity;binding;C-acetyltransferase activity;C-acyltransferase activity;carbon-oxygen lyase activity;carboxylic acid binding;catalytic activity;coenzyme binding;cofactor binding;enoyl-CoA hydratase activity;fatty acid binding;fatty-acyl-CoA binding;hydro-lyase …	cell part;cytoplasmic part;fatty acid beta-oxidation multienzyme complex;intracellular membrane-bounded organelle;intracellular non-membrane-bounded organelle;intracellular organelle;intracellular organelle part;intracellular part;macromolecular complex;membrane;membrane-bounded organelle;mitochondrial inner membrane;mitochondrial membrane;mitochondrial nucleoid;mitochondrial part;mitochondrion;n…	biosynthetic process;catabolic process;cellular ketone metabolic process;cellular lipid metabolic process;cellular metabolic process;cellular process;lipid metabolic process;metabolic process;organic acid metabolic process;primary metabolic process;response to chemical stimulus;response to drug;response to endogenous stimulus;response to stimulus;small molecule metabolic process	cell part;intracellular membrane-bounded organelle;intracellular non-membrane-bounded organelle;intracellular organelle;macromolecular complex;membrane;mitochondrion;organelle;protein complex	Aminobenzoate degradation;Benzoate degradation;beta-Alanine metabolism;Biosynthesis of unsaturated fatty acids;Butanoate metabolism;Caprolactam degradation;Fatty acid elongation in mitochondria;Fatty acid metabolism;Lysine degradation;Propanoate metabolism;Tryptophan metabolism;Valine, leucine and isoleucine degradation	REACT_121006;REACT_1697;REACT_1708;REACT_1887;REACT_2025;REACT_2108;REACT_735	ko00062;ko00071;ko00280;ko00310;ko00362;ko00380;ko00410;ko00627;ko00640;ko00650;ko00930;ko01040	43	25	1548	763	82.9	9.04	4543.35	164.846	0.0069333	0.0133064	0.0020845	0.00606125	0.715162	0.956311	0.118288	0.903072	0.474443	1.0153	0.0850901	1.19086	0.225648	0.944329	0.237053	1.06169	0.0265152	1.24527	0.0173366	1.12428	9.33391e-05	1.31868	0.32058	1.17291		3.46122e+08	3.26011e+08	3.66527e+08	277949749	3.31e+08	9.38908e+07
P13010	X-ray repair cross-complementing protein 5 OS=Homo sapiens OX=9606 GN=XRCC5 PE=1 SV=3	XRCC5	anatomical structure development;anatomical structure homeostasis;biological regulation;biosynthetic process;brain development;cell differentiation;cell proliferation;cellular biosynthetic process;cellular component organization;cellular component organization at cellular level;cellular component organization or biogenesis;cellular component organization or biogenesis at cellular level;cellular d…	adenyl nucleotide binding;adenyl ribonucleotide binding;ATP binding;ATPase activity;ATPase activity, coupled;ATP-dependent DNA helicase activity;ATP-dependent helicase activity;binding;catalytic activity;damaged DNA binding;DNA binding;DNA helicase activity;DNA-dependent ATPase activity;double-stranded DNA binding;enzyme binding;helicase activity;hydrolase activity;hydrolase activity, acting on a…	cell part;chromosomal part;chromosome, telomeric region;cytoplasmic part;cytosol;intracellular membrane-bounded organelle;intracellular non-membrane-bounded organelle;intracellular organelle;intracellular organelle part;intracellular part;Ku70:Ku80 complex;macromolecular complex;membrane;membrane-bounded organelle;nonhomologous end joining complex;non-membrane-bounded organelle;nuclear chromosome…	anatomical structure development;biological regulation;biosynthetic process;cell differentiation;cell proliferation;cellular component organization;cellular metabolic process;cellular nitrogen compound metabolic process;cellular process;chromosome organization;developmental process;DNA geometric change;DNA metabolic process;DNA recombination;DNA repair;homeostatic process;immune system process;ma…	cell part;cytosol;intracellular membrane-bounded organelle;intracellular non-membrane-bounded organelle;intracellular organelle;macromolecular complex;membrane;nucleolus;nucleoplasm;nucleus;organelle;plasma membrane;protein complex;telomere cap complex	Non-homologous end-joining	REACT_1022;REACT_118823;REACT_1201;REACT_163993;REACT_9058	ko03450	43	26	1621	732	82.7	5.81	4519.3	167.558	4.7585e-06	4.99648e-05	8.11e-06	0.000139069	0.0680516	0.870403	5.26282e-05	0.749387	0.193888	0.897579	0.466313	1.05299	0.00169769	0.860966	0.589127	1.03122	0.00979958	1.20977	0.00251279	1.19775	1.57344e-06	1.40514	0.0507394	1.17315		3.485e+08	3.37948e+08	404777696	288069879	3.03335e+08	6.26479e+07
P04632	Calpain small subunit 1 OS=Homo sapiens OX=9606 GN=CAPNS1 PE=1 SV=1	CAPNS1	biological regulation;cellular component disassembly;cellular component disassembly at cellular level;cellular component organization;cellular component organization at cellular level;cellular component organization or biogenesis;cellular component organization or biogenesis at cellular level;cellular process;extracellular matrix disassembly;extracellular matrix organization;extracellular structu…	binding;calcium ion binding;calcium-dependent cysteine-type endopeptidase activity;catalytic activity;cation binding;cysteine-type endopeptidase activity;cysteine-type peptidase activity;endopeptidase activity;hydrolase activity;ion binding;metal ion binding;peptidase activity;peptidase activity, acting on L-amino acid peptides	cell part;cytoplasm;cytoplasmic part;cytosol;extracellular membrane-bounded organelle;extracellular organelle;extracellular region part;extracellular vesicular exosome;intracellular part;membrane;membrane-bounded organelle;membrane-bounded vesicle;organelle;plasma membrane;vesicle	biological regulation;cellular component disassembly;cellular component organization;cellular process;extracellular matrix organization;extracellular structure organization;macromolecule metabolic process;metabolic process;primary metabolic process;protein metabolic process;proteolysis	cell part;cytoplasm;cytosol;extracellular organelle;membrane;organelle;plasma membrane;vesicle		REACT_118572		67	11	1242	268	28.3	5.2	4448.67	100.532	0.16995	0.207477	0.26052	0.307515	0.759191	1.02806	0.248807	1.11408	0.0455184	1.24298	0.104686	1.14553	0.589107	1.08367	0.0522046	1.20905	0.289316	1.11426	0.184036	1.1157	0.716373	1.02823	0.408174	0.921603		2.18984e+08	1.81121e+08	2.02077e+08	196528621	2.2513e+08	6.4611e+07
P0C0S5	Histone H2A.Z OS=Homo sapiens OX=9606 GN=H2AFZ PE=1 SV=2	H2AFZ	biological regulation;cellular process;cellular response to chemical stimulus;cellular response to endogenous stimulus;cellular response to estradiol stimulus;cellular response to estrogen stimulus;cellular response to hormone stimulus;cellular response to organic substance;cellular response to steroid hormone stimulus;cellular response to stimulus;positive regulation of biological process;positi…	binding;chromatin binding;chromatin DNA binding;core promoter binding;core promoter proximal region DNA binding;core promoter proximal region sequence-specific DNA binding;core promoter sequence-specific DNA binding;DNA binding;enhancer binding;enhancer sequence-specific DNA binding;nucleic acid binding;nucleosomal DNA binding;nucleosome binding;regulatory region DNA binding;regulatory region nuc…	cell part;chromatin;chromosomal part;euchromatin;extracellular membrane-bounded organelle;extracellular organelle;extracellular region part;extracellular vesicular exosome;heterochromatin;intracellular membrane-bounded organelle;intracellular organelle;intracellular organelle part;intracellular part;macromolecular complex;membrane-bounded organelle;membrane-bounded vesicle;nuclear chromatin;nucle…	biological regulation;cellular process;response to chemical stimulus;response to endogenous stimulus;response to stimulus	cell part;extracellular organelle;intracellular membrane-bounded organelle;intracellular organelle;macromolecular complex;nucleosome;nucleus;organelle;vesicle	Systemic lupus erythematosus	REACT_169168;REACT_169185;REACT_169436;REACT_2204;REACT_22186;REACT_2232;REACT_263965;REACT_264242;REACT_264303;REACT_264352;REACT_264541;REACT_264545;REACT_268237;REACT_268530;REACT_27271;REACT_355391;REACT_75792;REACT_75925;REACT_7963	ko05322	31	4	2502	128	13.5	10.58	4444.41	25.034	1.54e-05	0.00011309	1.75e-05	0.000222858	0.549605	1.05501	0.872426	1.02745	0.650897	1.02639	9.11741e-06	1.71111	0.693471	0.973876	0.849494	0.972876	2.25078e-05	1.62189	0.849486	0.998974	1.44043e-05	1.6654	0.000182773	1.66711		2.66947e+08	2.74389e+08	2.74107e+08	1.6459e+08	2.81631e+08	5.89984e+07
Q14019	Coactosin-like protein OS=Homo sapiens OX=9606 GN=COTL1 PE=1 SV=3	COTL1	alkene biosynthetic process;biosynthetic process;carboxylic acid biosynthetic process;carboxylic acid metabolic process;cellular alkene metabolic process;cellular biosynthetic process;cellular ketone metabolic process;cellular lipid metabolic process;cellular metabolic process;cellular process;defense response;defense response to fungus;fatty acid biosynthetic process;fatty acid metabolic process…	actin binding;binding;cytoskeletal protein binding;enzyme binding;protein binding	cell part;cytoplasm;cytoskeleton;extracellular membrane-bounded organelle;extracellular organelle;extracellular region part;extracellular vesicular exosome;intracellular non-membrane-bounded organelle;intracellular organelle;intracellular organelle part;intracellular part;membrane;membrane-bounded organelle;membrane-bounded vesicle;non-membrane-bounded organelle;nuclear membrane;nuclear part;orga…	biosynthetic process;cellular alkene metabolic process;cellular ketone metabolic process;cellular lipid metabolic process;cellular metabolic process;cellular process;lipid metabolic process;metabolic process;multi-organism process;organic acid metabolic process;primary metabolic process;response to biotic stimulus;response to stimulus;response to stress;small molecule metabolic process	cell part;cytoplasm;cytoskeleton;extracellular organelle;intracellular non-membrane-bounded organelle;intracellular organelle;membrane;organelle;vesicle				75	12	1787	142	15.9	5.67	4430.57	67.869	0.00048201	0.0014216	0.0031175	0.00831131	0.193888	0.894647	0.000540715	0.720342	0.214689	0.886725	0.00662211	0.752882	0.000920526	0.80517	0.988355	0.991145	0.0507394	0.841541	0.00334398	1.23098	0.574034	1.04517	0.0686411	0.849059		1.17349e+09	1.18398e+09	1.45745e+09	1394456792	1.04986e+09	1.91209e+08
P38646	Stress-70 protein, mitochondrial OS=Homo sapiens OX=9606 GN=HSPA9 PE=1 SV=2	HSPA9	biological regulation;cellular macromolecule metabolic process;cellular metabolic process;cellular process;cellular protein metabolic process;establishment of localization;establishment of localization in cell;establishment of protein localization;establishment of protein localization in mitochondrion;establishment of protein localization to organelle;intracellular protein transport;intracellular…	adenyl nucleotide binding;adenyl ribonucleotide binding;ATP binding;binding;enzyme binding;nucleotide binding;protein binding;purine nucleotide binding;purine ribonucleoside triphosphate binding;purine ribonucleotide binding;ribonucleotide binding;ubiquitin protein ligase binding;unfolded protein binding	adherens junction;anchoring junction;cell junction;cell part;cell-substrate adherens junction;cell-substrate junction;cytoplasm;cytoplasmic part;extracellular membrane-bounded organelle;extracellular organelle;extracellular region part;extracellular vesicular exosome;focal adhesion;intracellular membrane-bounded organelle;intracellular non-membrane-bounded organelle;intracellular organelle;intrac…	biological regulation;cellular metabolic process;cellular process;establishment of localization;macromolecule metabolic process;metabolic process;nuclear transport;nucleocytoplasmic transport;primary metabolic process;protein folding;protein metabolic process;protein targeting;protein transport;transport	cell part;cytoplasm;extracellular organelle;intracellular membrane-bounded organelle;intracellular non-membrane-bounded organelle;intracellular organelle;mitochondrion;nucleolus;organelle;vesicle	ko05152;RNA degradation	REACT_118595;REACT_264487	ko03018;ko05152	51	30	1486	679	73.6	6.16	4411.35	193.421	0.0010209	0.00267509	0.00059249	0.002366	0.156819	0.883762	0.0773335	0.873662	0.456596	0.920908	0.0156379	1.2537	0.826673	0.988572	0.693487	1.04203	0.000270084	1.4186	0.530188	1.05408	0.000395102	1.43499	0.00231831	1.36137		8.28534e+08	7.95115e+08	8.38113e+08	584052838	7.32228e+08	1.71209e+08
P31948	Stress-induced-phosphoprotein 1 OS=Homo sapiens OX=9606 GN=STIP1 PE=1 SV=1	STIP1	response to stimulus;response to stress		cell part;cytoplasmic part;Golgi apparatus;intracellular membrane-bounded organelle;intracellular organelle;intracellular part;membrane-bounded organelle;nucleus;organelle	response to stimulus;response to stress	cell part;Golgi apparatus;intracellular membrane-bounded organelle;intracellular organelle;nucleus;organelle	Prion diseases		ko05020	54	31	1574	543	62.6	6.8	4391.91	205.457	3.249e-08	2.60774e-06	5.29e-06	0.000107678	0.0202884	0.79759	1.60032e-07	0.556749	0.0202884	0.793044	0.00258434	0.674751	1.11294e-05	0.698039	0.849494	0.994301	0.111962	0.845987	1.8104e-06	1.42442	0.0313889	1.21195	0.0636908	0.850836		3.98848e+08	4.01134e+08	5.71384e+08	471458751	3.18117e+08	1.00683e+08
[truncated: 2,193 more rows]
[truncated: 4 more columns]
