# Supplementary material for: Comprehensive proteomics of monocytes indicates oxidative imbalance functionally related to inflammatory response in chronic kidney disease-related atherosclerosis
Source: Front Mol Biosci. 2024 Feb 8;11:1229648. doi: 10.3389/fmolb.2024.1229648 (PMC10882078; doi:10.3389/fmolb.2024.1229648)
Supplement: Supplementary file 3 [file Table6.xlsx]

## Sheet: Targeted analysis
Compound	Method	ANOVA/K-W q-value (FDR 0.05)	ANOVA/K-W q-value (FDR 0.05) without HVs	Mean CKD1-2	Mean CKD5	Mean CVD1	Mean CVD2	Mean HV	SD CKD1-2	SD CKD5	SD CVD1	SD CVD2	SD HV	HV vs CKD1-2 p value	HV vs CKD5 p value	HV vs CVD1 p value	HV vs CVD2 p value	CKD1-2 vs CKD5 p value	CKD1-2 vs CVD1 p value	CKD1-2 vs CVD2 p value	CKD5 vs CVD1 p value	CKD5 vs CVD2 p value	CVD1 vs CVD2 p value
AOPP [μM]	Colorimetic	2.4775e-15	6.9605e-11	35.28	55.9637	37.5053	33.6264	29.782	8.72046	18.9133	10.2288	6.44389	6.03199	0.00392647	1.09842e-08	0.000728927	0.0261142	1.1377e-06	0.367133	0.448617	4.5869e-05	3.20383e-06	0.128582
Peroxides [μM]	Colorimetic, enzymatic	6.7524e-08	2.2123e-06	458.314	623.327	403.083	616.697	404.267	170.901	196.225	140.516	171.63	112.347	0.190228	2.33611e-05	0.938561	9.36806e-06	0.00176275	0.180598	0.00103244	2.60805e-05	0.822217	1.25665e-05
oxLDL/LDL ratio	Colorimetic, enzymatic	1.5703e-32	1.0168e-20	0.300669	1.14229	0.227274	1.2534	0.128863	0.143118	0.662705	0.0893101	0.768293	0.0900756	3.87674e-07	6.37602e-09	7.20746e-05	5.57674e-12	3.32097e-08	0.00475323	3.67579e-10	2.02307e-08	0.170057	3.87542e-11
oxLDL/HDL ratio	Colorimetic, enzymatic	9.2174e-29	1.7831e-23	0.421924	2.07325	0.390628	1.63263	0.307865	0.189964	1.09941	0.171169	0.60543	0.222505	0.0523689	2.34726e-10	0.160899	1.5371e-12	2.80532e-11	0.507832	1.76642e-13	1.78053e-10	0.0664184	9.37293e-13
GSSG [μM]	Colorimetic, enzymatic	2.3898e-05	0.0028618	0.1424	0.228176	0.1353	0.139437	0.111563	0.0314508	0.0687607	0.0366729	0.0358366	0.0343608	0.022966	4.3773e-05	0.073281	0.02794	0.018955	0.57725	0.75017	0.0090637	0.0031238	0.81635
GSH [μM]	Colorimetic, enzymatic	0.011252	0.0035617	0.336101	0.514136	0.335838	0.572211	0.499874	0.114857	0.173533	0.0698297	0.30958	0.166454	0.019364	0.2702	0.02193	0.14413	0.006027	0.76467	0.036159	0.0035953	0.91304	0.038072
GSSG/GSH ratio	Colorimetic, enzymatic	0.0022761	0.0090393	0.4637	0.460683	0.40086	0.303424	0.308786	0.173548	0.157279	0.0412668	0.147836	0.130745	0.02007	0.0075271	0.039806	0.92234	0.909289	0.39463	0.010832	0.49743	0.0037718	0.020862
PON1/HDL ratio	Colorimetic, enzymatic	0.00011697	0.00054847	0.0106922	0.00763596	0.0126728	0.00921939	0.0124839	0.00521117	0.00375241	0.00562071	0.00414871	0.00554023	0.177839	0.000691061	0.972421	0.0103737	0.0282205	0.162259	0.169516	0.000609847	0.435914	0.00938748
OxLDL [ng/ml]	ELISA	3.2505e-32	1.9663e-22	24.0006	83.5012	22.1364	82.9555	13.772	8.85924	39.7597	6.10771	27.5548	8.14212	5.33816e-05	1.97735e-11	0.000154409	3.19343e-14	4.78267e-11	0.353742	7.7967e-14	1.50611e-10	0.808048	2.22506e-13
protein carbonyl [nmol/mg]	ELISA	2.0453e-06	4.8136e-05	1.21506	1.79355	1.16571	1.24399	1.00264	0.518197	0.484402	0.593628	0.458861	0.351488	0.0901567	3.95829e-08	0.246536	0.0733589	7.73214e-05	0.732197	0.861157	0.000116206	0.000444321	0.640111
hsCRP [mg/L]	ELISA	7.807e-21	4.7211e-17	2.34375	26.6683	2.03571	3.28276	1.50069	2.05268	35.0742	1.76891	3.7532	1.41533	0.105411	0.000287612	0.284172	0.0348448	0.000107087	0.538918	0.221456	0.00023113	0.00165797	0.118103
NOS2 [pg/mL]	ELISA	0.001021	NaN	NaN	1760.46	NaN	824.988	702.44	NaN	1092.82	NaN	830.67	794.051	NaN	0.000552582	NaN	0.301389	NaN	NaN	NaN	NaN	0.00103155	NaN
TNF α [pg/mL]	ELISA	0.001492	NaN	NaN	79.4612	NaN	114.159	79.5672	NaN	29.8085	NaN	44.9095	34.4138	NaN	0.91524	NaN	0.0042404	NaN	NaN	NaN	NaN	0.0030298	NaN
IFNG [pg/mL]	ELISA	1.98242e-06	NaN	NaN	0.562069	NaN	2.34938	0.83069	NaN	0.117758	NaN	2.69049	0.473927	NaN	0.0057878	NaN	0.00058864	NaN	NaN	NaN	NaN	2.299e-07	NaN
5-oxo-L-proline	GC-MS	0.84572	0.71621	0.906411	1.09673	0.886458	0.917127	0.894902	0.507452	0.426488	0.422485	0.372554	0.600889	0.93957	0.205934	0.74093	0.613929	0.251611	0.812724	0.683863	0.242614	0.355605	0.81731
Cysteine	GC-MS	0.46395	0.32102	0.196207	0.264043	0.189977	0.203572	0.264089	0.063054	0.0996829	0.0425521	0.0433965	0.130227	0.284735	0.733969	0.269414	0.469496	0.0782128	0.974043	0.601875	0.089	0.11692	0.495053
Glutamic acid	GC-MS	3.5351e-05	0.32678	0.408099	0.496718	0.407068	0.574582	0.161297	0.292693	0.198902	0.17289	0.191785	0.0799342	0.00154248	0.000159748	0.000541221	1.38282e-05	0.277383	0.739079	0.0556692	0.4096	0.392762	0.074996
L-Ornithine	GC-MS	0.84572	0.71621	1.04856	0.958224	1.06691	0.926431	1.13849	0.314916	0.279413	0.329355	0.336523	0.578681	0.915444	0.567189	0.968717	0.441298	0.51865	0.939612	0.36125	0.51389	0.747428	0.375456
Glycine	GC-MS	0.45014	0.32102	3.52135	2.51136	3.33032	2.81049	3.06351	1.46539	0.537824	0.942359	0.889744	1.07893	0.628	0.143	0.579	0.497	0.00896	0.872	0.0955	0.0288	0.661	0.211
Hcy	GC-MS	3.6538e-24	5.4119e-19	4.20156	13.6734	3.80357	4.33207	3.69931	2.22315	7.24414	1.08656	1.47031	0.937138	0.450162	3.4591e-14	0.857666	0.217657	1.4416e-11	0.543908	0.692479	9.8687e-15	4.2696e-06	0.31785
Hcy [μM]	HPLC	7.5704e-14	2.4087e-13	3.85303	8.04548	2.93982	2.83414	2.82838	1.15324	3.56688	0.984653	0.785155	0.585946	0.372742	7.42161e-09	0.591885	0.732499	7.50459e-09	0.725031	0.501912	1.31144e-08	1.2611e-08	0.777549
Hcy [μM]	MRM	3.4242e-26	4.9267e-21	4.22419	10.6915	3.98802	3.8146	3.64809	2.61254	4.6145	2.54613	1.22961	2.40914	0.00017439	6.64754e-10	0.671048	0.920903	2.52962e-08	0.00179337	0.000639396	6.45248e-10	5.63963e-09	0.655391
NOS2	MRM	8.6305e-06	7.7028e-06	0.0363391	0.0559931	0.0490975	0.0368452	0.0406721	0.00860998	0.0217871	0.0167015	0.00948952	0.0112543	0.138292	0.00372618	0.0251753	0.686579	3.7036e-05	0.000364785	0.22757	0.379666	0.00173662	0.0106835
TNF α	MRM	5.3674e-23	7.0761e-19	0.194031	0.181793	0.39425	0.478828	0.155	0.091333	0.0745689	0.12505	0.126779	0.0426263	2.7794e-18	0.14292	6.4573e-15	5.9301e-16	1.3686e-14	0.993801	0.60122	4.618e-12	2.5246e-12	0.76981
SOD3	MRM	2.7102e-15	5.9232e-10	0.0970656	0.147993	0.101607	0.0998897	0.0785276	0.0221602	0.0296049	0.0320125	0.0240674	0.0198926	0.00278308	6.24521e-13	0.00397144	0.000142541	6.89706e-10	0.521787	0.229406	1.13455e-06	6.78835e-07	0.72536
GPX3	MRM	3.3594e-42	9.9512e-35	0.0527969	0.0179834	0.0494464	0.0468759	0.052131	0.0109101	0.00494063	0.012938	0.010279	0.0100246	0.829565	3.92121e-21	0.392433	0.0743891	7.40831e-22	0.280978	0.0472092	1.59365e-16	5.22658e-19	0.473559
CAT	MRM	1.9811e-24	6.1393e-20	2.32031	1.47379	2.53107	2.01207	2.50586	0.291885	0.249018	0.621756	0.273148	0.402577	0.0971828	1.46845e-15	0.652509	6.01517e-06	8.32601e-17	0.0916615	7.689e-05	8.73025e-11	1.04905e-08	0.000309231
MPO	MRM	1.8782e-20	1.8956e-17	0.0722412	0.0443666	0.0803396	0.0590376	0.0728938	0.00902187	0.0113853	0.0215069	0.0120756	0.0124242	0.769344	1.04024e-11	0.137678	0.000121134	8.2617e-15	0.0565626	1.16369e-05	3.80369e-10	0.000382137	5.95744e-05
PON1	MRM	9.6523e-15	2.1941e-13	0.592306	0.31883	0.72343	0.451745	0.581569	0.158672	0.135683	0.207037	0.150156	0.178393	0.971385	1.8693e-07	0.0153177	0.00285357	6.48666e-09	0.00747268	0.000764006	2.83354e-11	0.0137871	1.67835e-06
HMOX1	MRM	3.001e-06	1.8426e-05	0.702104	1.06224	0.719964	0.772558	0.874786	0.166068	0.404626	0.210101	0.247133	0.180584	0.000588133	0.0646624	0.00807188	0.324748	5.626e-05	0.714837	0.0857734	0.000530158	0.0246201	0.214444
IFNG	MRM	5.7609e-19	2.172e-16	0.727431	0.388862	0.79443	0.866925	0.398468	0.188345	0.0715061	0.230599	0.233052	0.130086	0.24855	0.1384	0.0010315	1.9054e-07	0.8303	2.398e-06	4.9162e-10	8.9343e-07	1.2924e-09	0.010981
