# Supplementary material for: Comprehensive proteomics of monocytes indicates oxidative imbalance functionally related to inflammatory response in chronic kidney disease-related atherosclerosis
Source: Front Mol Biosci. 2024 Feb 8;11:1229648. doi: 10.3389/fmolb.2024.1229648 (PMC10882078; doi:10.3389/fmolb.2024.1229648)
Supplement: Supplementary file 4 [file Table4.xlsx]

## Sheet: Pathways_B-H p value
Canonical Pathways	CKD1-2 vs CKD5 B-H p-value	CKD1-2 vs CVD1 B-H p-value	CKD5 vs CVD2 B-H p-value	CVD1 vs CVD2 B-H p-value	Molecules
Integrin Signaling	0.741494	0.000290257	1.44593e-07	0.00423328	ACTN1,CTTN,GSN,ILK,ITGA2B,ITGB3,LIMS1,MAP2K1,MYLK,PAK1,PARVB,PIK3R1,PLCG2,RALB,RAP1B,TLN1,VCL,ZYX
Actin Cytoskeleton Signaling	0.838313	0.60228	1.52933e-07	0.0148945	ACTN1,CFL1,CSK,FLNA,FN1,GSN,ITGB3,KNG1,MAP2K1,MYLK,NCKAP1L,PIK3R1,PXN,PAK1,RALB,RAP1B,ROCK2,TLN1,VCL
Glutathione Redox Reactions I	0.00014578	0.4784	1.11458e-06	0.0014	GPX1,GSR,GSS,GSTP1,IDIH1
Production of Nitric Oxide and Reactive Oxygen Species in Macrophages	0.488943	0.0481359	1.24787e-06	0.480581	ATP2A2,ATP2A3,CSNK2B,KNG1,MAP2K1,MPO,NDUFA4,NDUFA8,ORM1,PIK3R1,PLCG2,PPP2CA,RAP1B,SIRPA,STAT1,TLR2,UQCRFS1
EIF2 Signaling	0.000631511	0.0128456	3.02636e-05	0.0681814	EIF3F,EIF3L,RAP1B,RPL10A,RPL13A,RPL14,RPL18,RPL18A,RPL24,RPL26,RPL27A,RPL28,RPL34,RPL4,RPL5,RPL6,RPL7,RPL8,RPLP0,RPS10,RPS11,RPS14,RPS15,RPS15A,RPS16,RPS17,RPS18,RPS19,RPS2,RPS20,RPS23,RPS27,RPS4X,RPS5,RPS8,RPS9,STAT1
Chemokine Signaling	0.000329744	0.639058	4.54575e-05	0.280059	CLF1,GNAQ,MAP2K1,PLCG2,PTK2B,RALB,RAP1B,ROCK2
Coagulation System	0.000201737	2.90257e-07	0.000102692	0.0681814	FGA,FGB,FGG,F13A1,KNG1,SERPINA1,VWF
Acute Phase Response Signaling	1.12887e-05	0.00131061	0.00077696	0.0453992	CASP3,C4A/C4B,C4BPA,CFB,FGA,FGB,FGG,FN1,FTL,HP,ITGB3,MAP2K1,MAP2K3,MAVS,ORM1,PIK3R1,PTPN11,RAP1B, RPS14,RPS15,RPS18,RPS19,RPS20,RPS23,RPS25,RPS5,SERPINA1,TNPO1,VWF
Cardiac Hypertrophy Signaling (Enhanced)	0.11897	0.00012457	0.00768422	0.3672	APEX1,ATP2A2,ATP2A3,GNAQ,HDAC1,HSPB1,ITGB3,MAP2K1,MAP2K3,PIK3R1,PLCG2,RALB,RAP1B,ROCK2
Leukocyte Extravasation Signaling	0.179821	0.400029	0.00068619	0.0774565	ACTN1,BTK,CTTN,F11R,ITGAM,MMP8,MMP9,PECAM1,PIK3R1,PLCG2,PTK2B,RAP1B,ROCK2,VCL
Paxillin Signaling	0.773643	1.11049e-06	0.00124905	0.0498426	ACTN1,ITGAM,ITGA2B,ITGB3,PAK1,PIK3R1,PTK2B,PXN,RALB,RAP1B,TLN1,VCL
IL-8 Signaling	1.8052e-06	0.483353	0.000617655	0.387415	AZU1,ITGAM,ITGB3,MAP2K1,MMP9,MPO,PIK3R1,PTK2B,RALB,RAP1B,ROCK2
ILK Signaling	0.818189	0.00776038	0.0155259	0.0095879	ACTN1,CASP3,CFL1,FLNA,FN1,ILK,ITGB3,LIMS1,MMP9,NACA,PARVB,PIK3R1,PPP2CA,PTPA,RSU1,VCL
VEGF Signaling	0.630845	0.00672998	0.00674527	0.0741299	ACTN1,MAP2K1,PIK3R1,PLCG2,PTK2B,RALB,RAP1B,ROCK2,VCL
IL-15 Signaling	0.495632	0.58262	0.0014751	0.677027	BTK,CSNK2B,LCN2,MAP2K1,MAP2K3,PTK2B,RALB,STAT1
B Cell Receptor Signaling	0.291553	0.00569728	0.000109857	0.376817	BTK,CSK,HLA-A,IGHM,IGHG3,MAP2K1,MAP2K3,PIK3R1,PLCG2,PTK2B,PXN,RALB,RAP1B
Natural Killer Cell Signaling	0.592841	0.58262	0.000858111	0.208049	CD48,HLA-A,MAP2K1,MAP2K3,PAK1,PIK3R1,PLCG2,PTK2B,RAP1B,RPSA,RPS12
Complement System	0.000124113	0.400029	0.000640423	0	C4A/C4B,C4BPA,CFB,F13A1,ITGAM
Regulation of eIF4 and p70S6K Signaling	0.804893	0.343259	2.17061e-05	0.040129	EIF3F,EIF3L,ITGB3,RALB,RAP1B,RPSA,RPS10,RPS11,RPS14,RPS15,RPS15A,RPS16,RPS17,RPS18,RPS19,RPS2,RPS20,RPS23,RPS25,RPS27,RPS4X,RPS5,RPS8,RPS9
NRF2-mediated Oxidative Stress Response	1.32974e-05	0.654477	0.000112249	0.280059	AKR7A2,CASP3,CCT7,DNAJC7,DNAJC8,DNAJC9,FKBP5,FTH1,FTL,MAP2K3,NDUFA4,NDUFA8,PIK3R1,PRDX1,RALB,RAP1B,STOP1,UQCRC2,UQCRFS1
Atherosclerosis Signaling	0.508224	0.586259	0.00842787	0.000110028	ALOX5,APOB,GNG1,HSPB1,LBR,MAP2K3,MAP2K3,MYL12B,MYL12B,XORM1,SELP,SERPINA1
mTOR Signaling	0.828197	0.400029	0.0168366	0.155608	EIF3F,EIF3L,EIF3M,PIK3R1,PPP2CA,RALB,RAP1B,RPSA,RPS10,RPS11,RPS12,RPS14,RPS15,RPS15A,RPS16,RPS17,RPS18,RPS19,RPS2,RPS20,RPS23,RPS25,RPS27,RPS4X,RPS5,RPS8,RPS9
Inhibition of Matrix Metalloproteases	0.495632	0.567467	0.000649121	0	LRP1,MMP8,MMP9
Intrinsic Prothrombin Activation Pathway	0.00141657	3.26632e-06	0.00662188	0.174592	CTTN,FGA,FGB,FGG,F13A1,KNG1,PLCG2,
TGF-β Signaling	0.145	0.789	0.045789	0.14789	HDAC1,MAP2K1,MAP2K3,RALB,RAP1B
Nitric Oxide Signaling in the Cardiovascular System	0.385732	0.455022	0.0497804	0.00377721	ATP2A2,ATP2A3,CASP3,CSNK2B,HSP90AB1,KNG1,MAP2K3,PIK3R1,PLCG2,TLR2
Granzyme A Signaling	0.257995	0.664467	0.520038	0.0113943	APEX1,H1-10,H1-2,H1-3,H1-4,H1-5,HMGB2,PRF1,SET
Granzyme B Signaling	0.546647	0.568758	0.607675	0.000133383	CASP3,LMNB2,PRF1
3-phosphoinositide Biosynthesis	0.804893	0.87281	0	0	PIK3R1,PTPN11,PTPN12,PTPRJ,SIRPA
3-phosphoinositide Degradation	0.800249	0.863721	0	0	PIK3R1,PTPN11,PTPN12,PTPRJ,SIRPA
5-aminoimidazole Ribonucleotide Biosynthesis I	0	0	0	0	PFAS
Apelin Endothelial Signaling Pathway	0	0.833245	0	0.485491	ATP2A2,ATP2A3,MAP2K1,MGST3,MYLK,PIK3R1,PLCG2,RAP1B,
Arginine Biosynthesis IV	0	0.58262	0	0.474208	GLUD1,ARG1
CD27 Signaling in Lymphocytes	0.742522	0.765759	0	0.343687	CASP3,MAP2K1,MAP2K3
CD40 Signaling	0.762622	0.779301	0	0.466288	ITGB3,MAP2K1,MAP2K3,MYLK,PIK3R1
Cellular Effects of Sildenafil (Viagra)	0.783925	0.847172	0	0.869761	MYLK,PLCG2
CMP-N-acetylneuraminate Biosynthesis I (Eukaryotes)	0	0.58262	0	0	NANS
CTLA4 Signaling in Cytotoxic T Lymphocytes	0	0.80551	0	0.495032	HLA-A,PIK3R1,PPP2CA
Cytotoxic T Lymphocyte-mediated Apoptosis of Target Cells	0	0	0	0.273442	CASP3,PRF1
Diphthamide Biosynthesis	0	0	0	0	EEF2
D-myo-inositol (1,4,5,6)-Tetrakisphosphate Biosynthesis	0.790995	0.853367	0	0	ACP1,PPP1R7,PTPA,PTPN11,PTPN12,PTPRJ,SET,SIRPA
D-myo-inositol (3,4,5,6)-tetrakisphosphate Biosynthesis	0.790995	0.853367	0	0	ACP1,PPP1R7,PTPA,PTPN11,PTPN12,PTPRJ,SET,SIRPA
D-myo-inositol-5-phosphate Metabolism	0.692096	0.754369	0	0	ACP1,PLCG2,PPP1R7,PTPA,PTPN11,PTPN12,PTPRJ,SET,SIRPA
Docosahexaenoic Acid (DHA) Signaling	0	0	0	0.442202	CASP3,PIK3R1
Endocannabinoid Developing Neuron Pathway	0.776275	0.688084	0	0.3672	GNAQ,MAP2K3,RALB,ROCK2
Fatty Acid Activation	0.630845	0.639058	0	0	ACSL4,ECI
Fatty Acid β-oxidation III (Unsaturated, Odd Number)	0	0	0	0	ACAA2,ACSL4
Fc Epsilon RI Signaling	0.495632	0.481359	0	0.499995	BTK,LCP2,MAP2K1,MAP2K3,PIK3R1,PLCG2,PTPN11,PXN,RALB,RAP1B
FGF Signaling	0.764875	0.798624	0	0.417253	MAP2K1,MAP2K3,PIK3R1,PTPN11
Folate Polyglutamylation	0	0	0	0	SHMT2
Folate Transformations I	0	0	0	0	SHMT2
Glutamate Biosynthesis II	0	0.522129	0	0.386442	GLUD1
Glutamate Degradation X	0	0.522129	0	0.386442	SUCLG2
Glycine Biosynthesis I	0	0	0	0	SHMT
Glycogen Biosynthesis II (from UDP-D-Glucose)	0	0.595253	0	0	GYG1
Glycogen Degradation II	0	0.639058	0	0	PYGL
Glycogen Degradation III	0	0.639058	0	0	PYGL
Graft-versus-Host Disease Signaling	0	0	0	0.480581	HLA-A,PRF1
HIPPO signaling	0	0.798624	0	0.807387	PPP1R7,PPP2CA,PTPA,YWHAQ
HMGB1 Signaling	0.804893	0.758386	0	0.344674	HMGB1,MAP2K1,MAP2K3,PIK3R1,RALB,RAP1B
Hypusine Biosynthesis	0	0	0	0	EIF5A
Inhibition of ARE-Mediated mRNA Degradation Pathway	0	0.838049	0	0.862207	PABPN1,PPP2CA,PSME1,PSME2,PSME3,PTPA,YWHAQ
Inosine-5'-phosphate Biosynthesis II	0	0.556696	0	0	ATIC
Lactose Degradation III	0	0.58262	0	0	GLB1
Leukotriene Biosynthesis	0.637155	0.639058	0	0	ALOX5,MGST3
Melatonin Degradation III	0.488425	0.481359	0	0	MAP2K1,PIK3R1,RAP1B
Methylglyoxal Degradation I	0	0	0	0	MPO
Mismatch Repair in Eukaryotes	0.650617	0.649615	0	0	FEN1
NAD Biosynthesis III	0	0.58262	0	0	NAMPT,NAXE
PI3K Signaling in B Lymphocytes	0.665674	0.607667	0	0.536253	BTK,ILK,ITGB3,LIMS1,MAP2K1,PLCG2,RALB,RAP1B
Protein Citrullination	0.574835	0.58262	0	0.455186	PADI4
Purine Nucleotides De Novo Biosynthesis II	0	0.638958	0	0	ATIC,DDX3X
Reelin Signaling in Neurons	0.780098	0.838049	0	0.379222	MAP2K3,RAP1B
Role of CHK Proteins in Cell Cycle Checkpoint Control	0	0.775476	0	0.750787	MAP2K3,MMP8,PPP2CA,PTK2B
Role of IL-17A in Arthritis	0.744301	0.768422	0	0.344674	MAP2K3,S100A9
Role of JAK family kinases in IL-6-type Cytokine Signaling	0	0.680173	0	0	PTK2B,RALB,RAP1B,STAT1
Role of JAK2 in Hormone-like Cytokine Signaling	0	0.71639	0	0	PTK2B,RAP1B,STAT1
Role of PKR in Interferon Induction and Antiviral Response	0.777447	0.695412	0	0.488646	CASP3,MAVS,MAP2K3,STAT1
S-adenosyl-L-methionine Biosynthesis	0	0	0	0	MAT2A,MAT2B
Salvage Pathways of Pyrimidine Deoxyribonucleotides	0	0.607664	0	0	CDA,MAP2K3,PAK1
Senescence Pathway	0.764562	0.742375	0	0.386442	MAP2K3,PML,PPP2CA,RALB,RAP1B
Sperm Motility	0.495632	0.684406	0	0.815623	BTK,MAP2K3,PLCG2,PTK2B
Sulfate Activation for Sulfonation	0	0.522129	0	0.386442	PAPSS1
Superpathway of Inositol Phosphate Compounds	0.730904	0.780192	0	0	PLCG2,PTPRJ
T Cell Exhaustion Signaling Pathway	0.810035	0.556696	0	0.460801	BTK,IGHM,KNG1,PIK3R1,PRPF40A,PRPF8,RALB,RAP1B,SNRNP200,SNRPB2,SNU13,STAT1
Thymine Degradation	0	0	0	0	DPYD
TREM1 Signaling	0.592841	0.639058	0	1	MPO,PLCG2
Tumoricidal Function of Hepatic Natural Killer Cells	0.665674	0.680173	0	0.498428	ARG1,MMP8,MMP9,RALB,SERPINB9
Type I Diabetes Mellitus Signaling	0.774565	0.680173	0	0.495662	ACSL4,CASP3,MAP2K3,PRF1,STAT1
Uracil Degradation II (Reductive)	0	0	0	0	DPYD
Xenobiotic Metabolism CAR Signaling Pathway	0.721657	0.775476	0	0.480581	ALDH16A1,DNAJC7,FTL,HSP90AB1,MAP2K3,MGST3,RALB,RAP1B

## Sheet: Pathways_z-scores
Canonical Pathways	CKD1-2 vs CKD5	CKD1-2 vs CVD1	CKD5 vs CVD2	CVD1 vs CVD2	Molecules
Actin Cytoskeleton Signaling	N/A	-1.633	-2.89	-0.458	ACTN1,CFL1,CSK,FLNA,FN1,GSN,ITGB3,KNG1,MAP2K1,MYLK,NCKAP1L,PIK3R1,PXN,PAK1,RALB,RAP1B,ROCK2,TLN1,VCL
Integrin Signaling	N/A	-2	-2.85	-1.604	ACTN1,CTTN,GSN,ILK,ITGA2B,ITGB3,LIMS1,MAP2K1,MYLK,PAK1,PARVB,PIK3R1,PLCG2,RALB,RAP1B,TLN1,VCL,ZYX
Glutathione Redox Reactions I	-2	N/A	2.5	0	GPX1,GSR,GSS,GSTP1,IDIH1
Production of Nitric Oxide and Reactive Oxygen Species in Macrophages	N/A	N/A	2	N/A	ATP2A2,ATP2A3,CSNK2B,KNG1,MAP2K1,MPO,NDUFA4,NDUFA8,ORM1,PIK3R1,PLCG2,PPP2CA,RAP1B,SIRPA,STAT1,TLR2,UQCRFS1
EIF2 Signaling	N/A	1.342	2.638	1.342	EIF3F,EIF3L,RAP1B,RPL10A,RPL13A,RPL14,RPL18,RPL18A,RPL24,RPL26,RPL27A,RPL28,RPL34,RPL4,RPL5,RPL6,RPL7,RPL8,RPLP0,RPS10,RPS11,RPS14,RPS15,RPS15A,RPS16,RPS17,RPS18,RPS19,RPS2,RPS20,RPS23,RPS27,RPS4X,RPS5,RPS8,RPS9,STAT1
Chemokine Signaling	-2.814	N/A	2.335	-1	CLF1,GNAQ,MAP2K1,PLCG2,PTK2B,RALB,RAP1B,ROCK2
Coagulation System	2.8	-3.2	-2.8	-1.342	FGA,FGB,FGG,F13A1,KNG1,SERPINA1,VWF
Acute Phase Response Signaling	-2.835	N/A	-2.342	-1	CASP3,C4A/C4B,C4BPA,CFB,FGA,FGB,FGG,FN1,FTL,HP,ITGB3,MAP2K1,MAP2K3,MAVS,ORM1,PIK3R1,PTPN11,RAP1B, RPS14,RPS15,RPS18,RPS19,RPS20,RPS23,RPS25,RPS5,SERPINA1,TNPO1,VWF
Cardiac Hypertrophy Signaling (Enhanced)	N/A	-2	-1.89	-1	APEX1,ATP2A2,ATP2A3,GNAQ,HDAC1,HSPB1,ITGB3,MAP2K1,MAP2K3,PIK3R1,PLCG2,RALB,RAP1B,ROCK2
Leukocyte Extravasation Signaling	0.447	N/A	-1.89	-1.134	ACTN1,BTK,CTTN,F11R,ITGAM,MMP8,MMP9,PECAM1,PIK3R1,PLCG2,PTK2B,RAP1B,ROCK2,VCL
Paxillin Signaling	N/A	-2.14	-1.842	-0.816	ACTN1,ITGAM,ITGA2B,ITGB3,PAK1,PIK3R1,PTK2B,PXN,RALB,RAP1B,TLN1,VCL
IL-8 Signaling	1	N/A	-1.342	-0.447	AZU1,ITGAM,ITGB3,MAP2K1,MMP9,MPO,PIK3R1,PTK2B,RALB,RAP1B,ROCK2
ILK Signaling	N/A	0.707	-0.378	1.155	ACTN1,CASP3,CFL1,FLNA,FN1,ILK,ITGB3,LIMS1,MMP9,NACA,PARVB,PIK3R1,PPP2CA,PTPA,RSU1,VCL
VEGF Signaling	N/A	-1	1.447	0.378	ACTN1,MAP2K1,PIK3R1,PLCG2,PTK2B,RALB,RAP1B,ROCK2,VCL
IL-15 Signaling	N/A	N/A	1.6	N/A	BTK,CSNK2B,LCN2,MAP2K1,MAP2K3,PTK2B,RALB,STAT1
B Cell Receptor Signaling	0	0	1.8	1	BTK,CSK,HLA-A,IGHM,IGHG3,MAP2K1,MAP2K3,PIK3R1,PLCG2,PTK2B,PXN,RALB,RAP1B
Natural Killer Cell Signaling	N/A	N/A	2	1.89	CD48,HLA-A,MAP2K1,MAP2K3,PAK1,PIK3R1,PLCG2,PTK2B,RAP1B,RPSA,RPS12
Complement System	-2	N/A	2.5	N/A	C4A/C4B,C4BPA,CFB,F13A1,ITGAM
Regulation of eIF4 and p70S6K Signaling	N/A	N/A	N/A	1	EIF3F,EIF3L,ITGB3,RALB,RAP1B,RPSA,RPS10,RPS11,RPS14,RPS15,RPS15A,RPS16,RPS17,RPS18,RPS19,RPS2,RPS20,RPS23,RPS25,RPS27,RPS4X,RPS5,RPS8,RPS9
NRF2-mediated Oxidative Stress Response	2	N/A	2.5	1	AKR7A2,CASP3,CCT7,DNAJC7,DNAJC8,DNAJC9,FKBP5,FTH1,FTL,MAP2K3,NDUFA4,NDUFA8,PIK3R1,PRDX1,RALB,RAP1B,STOP1,UQCRC2,UQCRFS1
Atherosclerosis Signaling	N/A	N/A	N/A	-2.53	ALOX5,APOB,GNG1,HSPB1,LBR,MAP2K3,MAP2K3,MYL12B,MYL12B,XORM1,SELP,SERPINA1
mTOR Signaling	N/A	N/A	N/A	N/A	EIF3F,EIF3L,EIF3M,PIK3R1,PPP2CA,RALB,RAP1B,RPSA,RPS10,RPS11,RPS12,RPS14,RPS15,RPS15A,RPS16,RPS17,RPS18,RPS19,RPS2,RPS20,RPS23,RPS25,RPS27,RPS4X,RPS5,RPS8,RPS9
Inhibition of Matrix Metalloproteases	N/A	N/A	N/A	N/A	LRP1,MMP8,MMP9
Intrinsic Prothrombin Activation Pathway	N/A	-2		-2	CTTN,FGA,FGB,FGG,F13A1,KNG1,PLCG2,
TGF-β Signaling	N/A	N/A	N/A	N/A	HDAC1,MAP2K1,MAP2K3,RALB,RAP1B
Nitric Oxide Signaling in the Cardiovascular System	N/A	N/A	N/A	2	ATP2A2,ATP2A3,CASP3,CSNK2B,HSP90AB1,KNG1,MAP2K3,PIK3R1,PLCG2,TLR2
Granzyme A Signaling	N/A	N/A	N/A	N/A	APEX1,H1-10,H1-2,H1-3,H1-4,H1-5,HMGB2,PRF1,SET
Granzyme B Signaling	N/A	N/A	N/A	N/A	CASP3,LMNB2,PRF1
3-phosphoinositide Biosynthesis	N/A	N/A	N/A	N/A	PIK3R1,PTPN11,PTPN12,PTPRJ,SIRPA
3-phosphoinositide Degradation	N/A	N/A	N/A	N/A	PIK3R1,PTPN11,PTPN12,PTPRJ,SIRPA
5-aminoimidazole Ribonucleotide Biosynthesis I	N/A	N/A	N/A	N/A	PFAS
Apelin Endothelial Signaling Pathway	N/A	N/A	N/A	N/A	ATP2A2,ATP2A3,MAP2K1,MGST3,MYLK,PIK3R1,PLCG2,RAP1B,
Arginine Biosynthesis IV	N/A	N/A	N/A	N/A	GLUD1,ARG1
CD27 Signaling in Lymphocytes	N/A	N/A	N/A	N/A	CASP3,MAP2K1,MAP2K3
CD40 Signaling	N/A	N/A	N/A	N/A	ITGB3,MAP2K1,MAP2K3,MYLK,PIK3R1
Cellular Effects of Sildenafil (Viagra)	N/A	N/A	N/A	N/A	MYLK,PLCG2
CMP-N-acetylneuraminate Biosynthesis I (Eukaryotes)	N/A	N/A	N/A	N/A	NANS
CTLA4 Signaling in Cytotoxic T Lymphocytes	N/A	N/A	N/A	N/A	HLA-A,PIK3R1,PPP2CA
Cytotoxic T Lymphocyte-mediated Apoptosis of Target Cells	N/A	N/A	N/A	N/A	CASP3,PRF1
Diphthamide Biosynthesis	N/A	N/A	N/A	N/A	EEF2
D-myo-inositol (1,4,5,6)-Tetrakisphosphate Biosynthesis	N/A	N/A	N/A	N/A	ACP1,PPP1R7,PTPA,PTPN11,PTPN12,PTPRJ,SET,SIRPA
D-myo-inositol (3,4,5,6)-tetrakisphosphate Biosynthesis	N/A	N/A	N/A	N/A	ACP1,PPP1R7,PTPA,PTPN11,PTPN12,PTPRJ,SET,SIRPA
D-myo-inositol-5-phosphate Metabolism	N/A	N/A	N/A	N/A	ACP1,PLCG2,PPP1R7,PTPA,PTPN11,PTPN12,PTPRJ,SET,SIRPA
Docosahexaenoic Acid (DHA) Signaling	N/A	N/A	N/A	N/A	CASP3,PIK3R1
Endocannabinoid Developing Neuron Pathway	N/A	N/A	N/A	N/A	GNAQ,MAP2K3,RALB,ROCK2
Fatty Acid Activation	N/A	N/A	N/A	N/A	ACSL4,ECI
Fatty Acid β-oxidation III (Unsaturated, Odd Number)	N/A	N/A	N/A	N/A	ACAA2,ACSL4
Fc Epsilon RI Signaling	N/A	N/A	N/A	N/A	BTK,LCP2,MAP2K1,MAP2K3,PIK3R1,PLCG2,PTPN11,PXN,RALB,RAP1B
FGF Signaling	N/A	N/A	N/A	N/A	MAP2K1,MAP2K3,PIK3R1,PTPN11
Folate Polyglutamylation	N/A	N/A	N/A	N/A	SHMT2
Folate Transformations I	N/A	N/A	N/A	N/A	SHMT2
Glutamate Biosynthesis II	N/A	N/A	N/A	N/A	GLUD1
Glutamate Degradation X	N/A	N/A	N/A	N/A	SUCLG2
Glycine Biosynthesis I	N/A	N/A	N/A	N/A	SHMT
Glycogen Biosynthesis II (from UDP-D-Glucose)	N/A	N/A	N/A	N/A	GYG1
Glycogen Degradation II	N/A	N/A	N/A	N/A	PYGL
Glycogen Degradation III	N/A	N/A	N/A	N/A	PYGL
Graft-versus-Host Disease Signaling	N/A	N/A	N/A	N/A	HLA-A,PRF1
HIPPO signaling	N/A	N/A	N/A	N/A	PPP1R7,PPP2CA,PTPA,YWHAQ
HMGB1 Signaling	N/A	N/A	N/A	N/A	HMGB1,MAP2K1,MAP2K3,PIK3R1,RALB,RAP1B
Hypusine Biosynthesis	N/A	N/A	N/A	N/A	EIF5A
Inhibition of ARE-Mediated mRNA Degradation Pathway	N/A	N/A	N/A	N/A	PABPN1,PPP2CA,PSME1,PSME2,PSME3,PTPA,YWHAQ
Inosine-5'-phosphate Biosynthesis II	N/A	N/A	N/A	N/A	ATIC
Lactose Degradation III	N/A	N/A	N/A	N/A	GLB1
Leukotriene Biosynthesis	N/A	N/A	N/A	N/A	ALOX5,MGST3
Melatonin Degradation III	N/A	N/A	N/A	N/A	MAP2K1,PIK3R1,RAP1B
Methylglyoxal Degradation I	N/A	N/A	N/A	N/A	MPO
Mismatch Repair in Eukaryotes	N/A	N/A	N/A	N/A	FEN1
NAD Biosynthesis III	N/A	N/A	N/A	N/A	NAMPT,NAXE
PI3K Signaling in B Lymphocytes	N/A	N/A	N/A	N/A	BTK,ILK,ITGB3,LIMS1,MAP2K1,PLCG2,RALB,RAP1B
Protein Citrullination	N/A	N/A	N/A	N/A	PADI4
Purine Nucleotides De Novo Biosynthesis II	N/A	N/A	N/A	N/A	ATIC,DDX3X
Reelin Signaling in Neurons	N/A	N/A	N/A	N/A	MAP2K3,RAP1B
Role of CHK Proteins in Cell Cycle Checkpoint Control	N/A	N/A	N/A	N/A	MAP2K3,MMP8,PPP2CA,PTK2B
Role of IL-17A in Arthritis	N/A	N/A	N/A	N/A	MAP2K3,S100A9
Role of JAK family kinases in IL-6-type Cytokine Signaling	N/A	N/A	N/A	N/A	PTK2B,RALB,RAP1B,STAT1
Role of JAK2 in Hormone-like Cytokine Signaling	N/A	N/A	N/A	N/A	PTK2B,RAP1B,STAT1
Role of PKR in Interferon Induction and Antiviral Response	N/A	N/A	N/A	N/A	CASP3,MAVS,MAP2K3,STAT1
S-adenosyl-L-methionine Biosynthesis	N/A	N/A	N/A	N/A	MAT2A,MAT2B
Salvage Pathways of Pyrimidine Deoxyribonucleotides	N/A	N/A	N/A	N/A	CDA,MAP2K3,PAK1
Senescence Pathway	N/A	N/A	N/A	N/A	MAP2K3,PML,PPP2CA,RALB,RAP1B
Sperm Motility	N/A	N/A	N/A	N/A	BTK,MAP2K3,PLCG2,PTK2B
Sulfate Activation for Sulfonation	N/A	N/A	N/A	N/A	PAPSS1
Superpathway of Inositol Phosphate Compounds	N/A	N/A	N/A	N/A	PLCG2,PTPRJ
T Cell Exhaustion Signaling Pathway	N/A	N/A	N/A	N/A	BTK,IGHM,KNG1,PIK3R1,PRPF40A,PRPF8,RALB,RAP1B,SNRNP200,SNRPB2,SNU13,STAT1
Thymine Degradation	N/A	N/A	N/A	N/A	DPYD
TREM1 Signaling	N/A	N/A	N/A	N/A	MPO,PLCG2
Tumoricidal Function of Hepatic Natural Killer Cells	N/A	N/A	N/A	N/A	ARG1,MMP8,MMP9,RALB,SERPINB9
Type I Diabetes Mellitus Signaling	N/A	N/A	N/A	N/A	ACSL4,CASP3,MAP2K3,PRF1,STAT1
Uracil Degradation II (Reductive)	N/A	N/A	N/A	N/A	DPYD
Xenobiotic Metabolism CAR Signaling Pathway	N/A	N/A	N/A	N/A	ALDH16A1,DNAJC7,FTL,HSP90AB1,MAP2K3,MGST3,RALB,RAP1B
