# Supplementary material for: Comprehensive proteomics of monocytes indicates oxidative imbalance functionally related to inflammatory response in chronic kidney disease-related atherosclerosis
Source: Front Mol Biosci. 2024 Feb 8;11:1229648. doi: 10.3389/fmolb.2024.1229648 (PMC10882078; doi:10.3389/fmolb.2024.1229648)
Supplement: Supplementary file 5 [file Table1.xlsx]

## Sheet: Groups Characteristic
	HV	CKD1-2	CKD5	CVD1	CVD2	q-value (or p-value for chi-square statistics)	q-value (or p-value for chi-square statistics) without HVs
Age [years]	43 +/-6	66+/-5	65 +/-9	64+/-5	63+/-9	< 0.0001	0.27
Males (females)	34(10)	26(8)	33(9)	33(10)	29(9)	0.97	0.98
Arterial hypertension	0	34	42	43	38	< 0.0001	0.99
eGFR [mL/min/1.73m2]	91.2 +/-15.9	69.4 +/-6.0	9.1 +/-4.9	104.1 +/-11.1	95.4+/-14.2	< 0.0001	< 0.0001
BMI [kg/m2]	24 +/-2	28 +/-4	25 +/-3	27 +/-5	26+/-4	0.13	0.33
Glucose [mM]	4.0 +/-0.6	5.2+/-0.5	5.5 +/-0.4	5.5 +/- 0.5	5.1+/-0.3	0.01	0.07
Total cholesterol [mg/dL]	184.5+/-26	174.9 +/-45	156.1+/-28	200.7 +/-51	181+/-43	0.01	0.1
HDL cholesterol [mg/dL]	51.1 +/-15	62.0 +/-19	43.6 +/-10	62.3 +/-17	52.4+/- 13	< 0.0001	< 0.0001
LDL cholesterol [mg/dL]	112.9 +/-19	91.4 +/-39	83.9 +/-27	110.2 +/-47	83.6 +/- 38	< 0.0001	0.38
Triglycerides [mg/dL]	94.3 +/-40.0	103.6 +/-41.1	129.7 +/-71.4	131.3 +/-93.1	113.0 +/- 41.3	0.03	0.61
WBC [10e9/L]	6.1 +/-1.5	7.2 +/- 2.4	7.1 +/- 2.4	6.9 +/-2.4	8.8 +/- 6.7	0.44	0.91
NEUT[10e9/L]	3.2 +/-1.0	4.5 +/- 1.7	4.6 +/-2	4.3 +/-2.2	4.3 +/- 1.1	0.04	0.88
EOS [10e9/L]	0.18 +/-0.1	0.18 +/- 0.13	0.22 +/- 0.14	0.1 +/-0.1	0.13 +/- 0.04	0.11	0.16
BASO [10e9/L]	0.03 +/- 0.01	0.03 +/- 0.02	0.03 +/- 0.23	0.03 +/- 0.01	0.03 +/- 0.02	0.97	0.81
LYMPH [10e9/L]	2.1 +/- 0.6	1.9 +/- 0.5	1.4 +/-0.8	1.7 +/- 0.6	1.9 +/- 0.6	< 0.0001	0.12
MONO [10e9/L]	0.4 +/- 0.1	0.4 +/- 0.2	0.6 +/- 0.3	0.4 +/- 0.1	0.4 +/- 0.1	< 0.0001	0.001
RBC [10e12/L]	4.5 +/- 0.4	4.7 +/- 0.4	3.8 +/- 0.7	4.5 +/- 0.4	4.8 +/- 1.2	< 0.0001	0.001
PLT [10e9/L]	268.1 +/- 71.5	253.9 +/- 81.9	217.0 +/- 61.8	249.8 +/- 54.2	221 +/- 68.5	0.01	0.02
Antiplatelet treatment	0	27	29	28	35	< 0.0001	0.03
Acetylsalicylic acid	0	22	20	19	24	< 0.0001	0.11
Acetylsalicylic acid + Ticagrelor	0	3	5	5	5	< 0.0001	0.95
Acetylsalicylic acid + Clopidogrel	0	2	4	4	4	< 0.0001	0.55
Hypertension treatment	0	34	41	43	38	< 0.0001	0.98
β-blocker	0	26	26	30	31	< 0.0001	0.94
Diuretics	0	19	19	17	17	< 0.0001	0.98
ACEI	0	25	5	23	5	< 0.0001	< 0.0001
CCB	0	10	9	8	9	< 0.0001	0.9
ARB	0	4	4	5	4	< 0.0001	0.72
Statin (atorvastatin or rosuvastatin)	0	25	15	25	26	< 0.0001	0.0035
