# Supplementary material for: Comprehensive proteomics of monocytes indicates oxidative imbalance functionally related to inflammatory response in chronic kidney disease-related atherosclerosis
Source: Front Mol Biosci. 2024 Feb 8;11:1229648. doi: 10.3389/fmolb.2024.1229648 (PMC10882078; doi:10.3389/fmolb.2024.1229648)
Supplement: Supplementary file 6 [file Table5.xlsx]

## Sheet: dis & functions B-H p value
Diseases and Bio Functions	CKD1-2 vs CKD5 B-H p value	CKD1-2 vs CVD1 B-H p value	CKD5 vs CVD2 B-H p value	CVD1 vs CVD2 B-H p value	Molecules
Activation of macrophages	3.3098e-05	0	2.68874e-09	1.98608e-05	AHNAK,ANXA2,ATP2A2,ATP2A3,BPI,CAMP,CD47,FN1,HPSE,KNG1,LCN2,LTBP1,LTF,MMP9,NDRG1,PLEK,PSIP1,PTK2B,PTPRJ,RETN,SELP,STIM1,TLN1,VWF
Cell survival	1.7989e-05	0.00316408	1.73981e-10	3.86979e-08	APEX1,BANF1,C4A/C4B,CAMP,CBX5,CD47,CD48,CSE1L,DDX3X,DDX5,EWSR1,FKBP5,FN1,FTH1,FTL,FUS,GIMAP1,HDAC1,HNRNPUL2,HPSE,IGF2R,IGHM,ILK,ITGB3,LCN2,LIMS1,LTF,MEFV,MMP9,MTDH,NDRG1,NOP58,NUP210,PDCD4,PML,PPBP,PPM1G,PRDX2,PRPF8,PSIP1,PSME3,PTK2B,RBM39,RPL24,S100P,SLC2A3,SMARCC2,SMARCE1,SNRNP200,TOP1,U2AF1/U2AF1L5,UBE2I,VCL,YBX1
Binding of monocytes	0.002351	0	8.191e-08	0.00179893	ATP2A3,BPI,C4A/C4B,CAMP,CD47,CD48,EVL,F11R,FERMT3,FN1,HPSE,IGHM,ITGA2B,ITGB3,KNG1,LTF,PPBP,PRDX2,PTK2B,RAP1B,RIPOR2,SELP,TLN1,UBE2I,VWF
Chemotaxis of neutrophils	1.03515e-07	0	6.74642e-09	1.07409e-05	CAMP,CD47,FN1,GSN,HPSE,ITGB3,LCN2,MMP9,MYLK,PPBP,PTK2B,PTPRJ,RIPOR2,RPL13A,RPS19,SELP,STIM1,UBE2I
Recruitment of phagocytes	9.93675e-07	0.0395661	4.35267e-08	3.77385e-05	CAMP,CD47,CD5L,FERMT3,FN1,GSN,HDAC1,HPSE,LCN2,LTF,MMP9,RAP1B,SELP,VWFGSN,VWF
Cell movement of neutrophils	2.50289e-12	1.74687e-05	2.55472e-08	3.03609e-09	ANXA2,C4A/C4B,CAMP,CD47,CFB,FERMT3,FN1,GSN,ITGB3,LCN2,MAVS,MMP8,MMP9,MYLK,PPBP,RAP1B,RIPOR2,SELP,STIM1,TLN1,VWF,YBX1
Recruitment of leukocytes	1.6059e-06	0.0395661	4.64933e-09	8.4532e-05	C4A/C4B,CAMP,CD47,CD5L,FERMT3,FN1,GSN,HDAC1,HPSE,LCN2,LTF,MMP9,RAP1B,SELP,VWF
Binding of blood cells	1.30085e-09	1.68241e-06	2.57714e-08	2.81856e-13	ATP2A3,BPI,C4A/C4B,CAMP,CD47,CD48,EVL,F11R,FERMT3,FN1,HPSE,IGHM,ITGA2B,ITGB3,KNG1,LTF,PPBP,PRDX2,PTK2B,RAP1B,RIPOR2,SELP,TLN1,UBE2I,VWF
Concentration of cholesterol	0.00515398	4.91125e-10	2.12254e-07	1.2e-05	ANXA2,APOB,ACSL4,BPI,CAMP,CFB,FKBP5,FN1,GPD2,HP,KNG1,LCN2,MAP4,MMP8,MMP9,MPO,PML,RETN,S100A12,SELP
Concentration of lipid	0.00125571	1.245e-08	1.1544e-06	0.00012	ACSL4,APOB,CAMP,CFB,GPD2,HP,KNG1,LCN2,MMP8,MMP9,MPO,PML,RETN,S100A12
Adhesion of immune cells	1.99513e-05	0.00132732	6.21754e-06	5.17739e-11	CAMP,CD47,CD48,CTSG,CTTN,DNM1L,F11R,FERMT3,FGA,FGG,FLNA,FN1,HMGB1,HPSE,ITGB3,KNG1,LTF,MAP2K1,PECAM1,PF4,PPBP,PRDX2,PTK2B,PRTN3,RAP1B,RIPOR2,SELP,TLN1,UBE2I,VWF
Coagulation of blood	1.63409e-05	7.57385e-07	1.7235e-07	2.03028e-05	ANXA2,BPI,C4A/C4B,CBX5,EHD3,FGB,GNAQ,HDAC1,ITGA2B,ITGB3,KNG1,LCN2,PLEK,PTPRJ,RAB27B,RETN,SELP,STIM1,VWF
Activation of cells	7.28756e-12	0.0106522	2.47996e-09	3.38956e-12	AHNAK,ANXA2,ATP2A2,ATP2A3,BPI,C4A/C4B,CAMP,CD47,CD48,CLC,FN1,GNAQ,HPSE,IGF2R,IGHM,ITGA2B,ITGB3,KNG1,LCN2,LTBP1,LTF,MMP9,NDRG1,PLEK,PSIP1,PTK2B,PTPRJ,RETN,SELP,STIM1,TLN1,VWF
Recruitment of granulocytes	0	0.019212	0.00031599	6.73817e-06	CAMP,CD47,FERMT3,GSN,HDAC1,HPSE,LCN2,LTF,MMP9,RAP1B,SELP,VWF
Coagulation	2.75219e-06	1.44423e-08	0.0001225	0	BPI,C4A/C4B,CLIC1,CTSG,F13A1,FGA,FGB,FGG,HP,ITGA2B,ITGB3,KNG1,LCN2,LCP2,PADI4,PF4,PLCG2,PLEK,PPIF,PRTN3,PTPN11,PTPRJ,RAB27A,RETN,THBS1,VWF
Chemotaxis	1.67332e-09	6.43155e-06	1.64261e-05	1.59474e-06	ACTN1,ANXA2,C4A/C4B,CAMP,CD47,FN1,GSN,HPSE,IGF2R,ILK,ITGB3,KNG1,LCN2,MMP9,MYLK,PPBP,PTK2B,PTPRJ,RIPOR2,RPL13A,RPS19,SELP,STIM1,UBE2I
Inflammatory response	5.78925e-13	0.014775	1.81673e-13	3.59763e-08	ADAM17,BPI,CAMP,CASP1,CASP3,CD226,CD44,CD47,CD68,CST3,DDX3X,GNLY,GZMB,HPSE,HSPA9,HSPH1,IFI16,IFI30,IFI35,IGHM,IKBKB,IL18,ILF2,ILF3,IRF5,ISG15,ITGB3,KNG1,LCN2,LGALS3,LTBP1,LTF,MAPK1,MAPK10,MAVS,MEFV,MIF,MMP8,MMP9,MX1,MYLK,NAIP,NCL,NMI,PDCD4,PGLYRP1,PML,PPBP,PRDX1,PSIP1,PTK2B,PTPRJ,RIPOR2,RPL13A,RPS19,STIM1,TLR2,TLR8,TGFB1,TMEM173,TNFAIP8L2,TRAP1,TRIM25,UBE2I
Necrosis	3.95545e-10	3.7543e-05	2.43469e-18	2.14683e-10	ANXA2,APEX1,ATP1B3,ATP2A2,BPI,C4A/C4B,CAMP,CBX5,CD47,CD48,CD5L,CFB,CLC,CSE1L,DDX3X,EIF3F,EIF3L,EWSR1,FKBP5,FN1,FTH1,FUS,GIMAP1,GNAQ,GSN,GZMH,HDAC1,HPSE,IGF2R,IGHM,ILK,ITGB3,KHDRBS1,KNG1,LCN2,LIMS1,LTBP1,LTF,MAP4,MAVS,MEFV,MMP8,MMP9,MTA2,MTDH,MYLK,NASP,NCL,NDRG1,NMI,PDCD4,PGLYRP1,PML,PPBP,PRDX2,PRPF8,PSIP1,PSMC1,PSMD6,PSME3,PTK2B,RBM39,RETN,RNASE3,ROCK2,RPL13A,RPL27A,RPL34,RPL5,RPL6,RPL7,RPLP0,RPS…
Metabolism of reactive oxygen species	6.62169e-05	0.01125	1.22e-08	0	ANXA2,CAMP,CASP3,CAT,CD47,CFB,CLIC1,CTSG,CTTN,DNM1L,ELANE,FLNA,FN1,FTH1,FTL,GPX1,GSN,GSR,GSS,GSTP1,GZMH,HMGB1,HP,HSPB1,IDIH1,ILK,ITGB3,KNG1,LTBP1,LTF,MAP2K1,MAP2K3,MYLK,NAMPT,PECAM1,PIK3R1,PPIA,PRAM1,PRDX2,PRF1,PRTN3,RETN,RPL26,SELP,SH3BP1,SNAP23,SNCA,SOD1,SOD2,TOP1,UQCRFS1
Production of reactive oxygen species	0.000265464	0.000241089	8.73128e-07	4.45069e-06	ALOX5,ANXA2,ARG1,CAMP,CASP3,CFB,CTSG,CTNN,DBI,DNM1L,FLNA,FN1,FTH1,FTL,GPX1,GPX3,GRN,GSN,GSR,GSS,GSTP1,HMGB1,HSPB1,IDIH1,ILK,ITGAM,ITGB3,LCP2,LRP1,LTBP1,LTF,MAP2K1,MYLK,PAK1,PECAM1,PIK3R1,PLCG2,PPIA,PRAM1,PRDX1,PRDX2,PRF1,PRTN3,RACK1,RETN,RPL26,SELP,SNAP23,SNCA,TLR2,TOP1,UQCRFS1
Bleeding	1.235e-06	7.82841e-06	5.32547e-08	0.000275371	ATP2A3,DNM1L,F13A1,FERMT3,FGA,FGB,FGG,FLNA,FN1,GNAQ,ITGA2B,ITGB3,RAB27B,RAP1B,SELP,THBS1,TUBB1,VWF
Growth of bacteria	8.8683e-08	0	3.90524e-06	0	AZAU1,BPI,CAMP,ELANE,GSN,ITGAM,KARS1,LCN2,LTF,ORM1,PPBP,RANBP1
Inflammation of endothelial cells	1.245e-06	0	1.478e-06	0	AHNAK,ANXA3,C4A/C4B,CA1,CAMP,CD47,CD48,CD5L,CFB,CLC,DDX5,EHD3,FN1,FUS,GSN,HDAC1,IGHM,ITGB3,JPT1,KNG1,LCN2,LTBP1,LTF,MAVS,MMP8,MMP9,MTA2,MTDH,MYLK,NMI,OLFM4,PDCD4,PDLIM1,PGLYRP1,PRDX2,PTPRJ,RNASE3,S100A10,S100A12,S100A9,S100P,SELP,STIM1,TUBB1,UBE2I,VCL,VWF,YBX1,ZYX,
Synthesis of reactive oxygen species	1.27126e-07	0.317779	9.73526e-09	0.000106109	ALOX5,ANXA2,ARG1,CAMP,CASP3,CFB,CTSG,CTNN,DBI,DNM1L,FLNA,FN1,FTH1,FTL,GPX1,GPX3,GRN,GSN,GSR,GSS,GSTP1,HMGB1,HSPB1,IDIH1,ILK,ITGAM,ITGB3,LCP2,LRP1,LTBP1,LTF,MAP2K1,MYLK,PAK1,PECAM1,PIK3R1,PLCG2,PPIA,PRAM1,PRDX1,PRDX2,PRF1,PRTN3,RACK1,RETN,RPL26,SELP,SNAP23,SNCA,TLR2,TOP1,UQCRFS1
Damage of kidney	2.64109e-06	1.266e-06	6.92079e-09	0	AHNAK,ANK1,C4A/C4B,CA1,CA2,CFB,DMTN,EHD3,ELANE,EPB42,FLNA,FN1,H1-2,HLA-A,HMGB1,HPSE,IFI16,ITGA2B,ITGAM,ITGB3,KHDRBS1,KNG1,LCN2,MAP2K1,MAP2K3,NUP62,PDXK,PIK3R1,PPBP,PPIA,PRTN3,RSU1,SELP,SMC3,SUN2,THBS1,THRAP3,UPF1
Morbidity or mortality	0.00391687	5.44566e-06	1.125e-07	6.6943e-05	ATP2A2,CASP3,CD47,CSRP1,CTSG,CTTN,DDX5,DNM1L,EHD3,EIF3M,F13A1,FBL,FERMT3,FGA,FGG,FLNA,FN1,FTL,GNAQ,H1-2,H1-3,H2AZ1,HMGB1,HMGN1,HSPB1,ILK,ITGA2B,ITGB3,KHDRBS1,LIMS1,LTBP1,MAP2K1,MAP2K3,MTA2,NUP62,PADI4,PDCD4,PDLIM1,PDS5B,PIK3R1,PPP2CA,PRF1,PSIP1,PXN,SELP,SLC2A3,SLC3A2,SUN2,THBS1,TLN1,UPF1,VCL,VWF
Synthesis of protein	0.00313848	2.41379e-05	1.05675e-27	9.61196e-05	APEX1,DDX3X,EIF3F,EIF3L,ETF1,FN1,FTH1,FUS,GNAQ,GSN,HDAC1,IGHM,KHDRBS1,NCL,PDCD4,PPM1G,PTK2B,RPL10A,RPL13A,RPL14,RPL18,RPL18A,RPL24,RPL26,RPL27A,RPL28,RPL34,RPL4,RPL5,RPL6,RPL7,RPL8,RPLP0,RPS10,RPS11,RPS14,RPS15,RPS15A,RPS16,RPS17,RPS18,RPS19,RPS2,RPS20,RPS23,RPS27,RPS4X,RPS5,RPS8,RPS9,SSB,YBX1
Metabolism of protein	3.65084e-08	0.00664179	1.06086e-19	0.000604011	APEX1,ATP1B3,C4A/C4B,DDX3X,EIF3F,EIF3L,ETF1,FN1,FTH1,FUS,GNAQ,GSN,HDAC1,IGHM,KHDRBS1,KNG1,LTBP1,LTF,MMP8,MMP9,NCL,PDCD4,PPM1G,PSME3,PTK2B,RNASE3,RPL10A,RPL13A,RPL14,RPL18,RPL18A,RPL24,RPL26,RPL27A,RPL28,RPL34,RPL4,RPL5,RPL6,RPL7,RPL8,RPLP0,RPS10,RPS11,RPS14,RPS15,RPS15A,RPS16,RPS17,RPS18,RPS19,RPS2,RPS20,RPS23,RPS27,RPS4X,RPS5,RPS8,RPS9,SNX1,SSB,UBA6,UBE2I,YBX1
Cell death of osteosarcoma cells	0	0.000118943	7.73487e-19	0	CSE1L,EIF3F,EIF3L,PRPF8,PSMC1,RBM39,RPL13A,RPL27A,RPL5,RPL6,RPL7,RPLP0,RPS11,RPS14,RPS15A,RPS16,RPS17,RPS18,RPS19,RPS5,SUPT16H,UBE2I
Degranulation of neutrophils	1.45399e-26	3.0462e-05	5.08617e-13	6.71058e-11	ANXA2,ANXA3,BPI,CAMP,CD47,CSNK2B,DDX3X,FTH1,FTL,GSN,HPSE,IGF2R,LCN2,LTF,MMP8,MMP9,OLFM4,PGLYRP1,PPBP,PSMD6,PTPRJ,RAP1B,RETN,RNASE3,S100P,SLC2A3,SNAP23,STOM,VCL
Degranulation of phagocytes	2.12705e-26	0	6.99564e-12	0	ANXA2,ANXA3,BPI,C4A/C4B,CAMP,CD47,CSNK2B,DDX3X,FTH1,FTL,GSN,HPSE,IGF2R,LCN2,LTF,MMP8,MMP9,OLFM4,PGLYRP1,PPBP,PSMD6,PTPRJ,RAP1B,RETN,RNASE3,S100P,SLC2A3,SNAP23,STIM1,STOM,VCL
Migration of cells	2.75046e-13	1.61795e-07	6.99564e-12	2.14683e-10	ACTN1,AHNAK,ANXA2,ANXA3,ATP1B3,ATP2A2,C4A/C4B,CAMP,CAVIN2,CD47,CD48,CD5L,CFB,CSE1L,CSNK2B,DDX3X,EIF3F,EVL,F11R,FERMT3,FGB,FN1,FTH1,GNAQ,GSN,HDAC1,HPSE,IGF2R,IGHM,ILK,ITGA2B,ITGB3,KHDRBS1,KNG1,LCN2,LTF,MAP4,MAVS,MMP8,MMP9,MTA2,MTDH,MYLK,NCL,NDRG1,OLFM4,PDCD4,PDLIM1,PGLYRP1,PML,PPBP,PRDX2,PTK2B,PTPRJ,RAP1B,RETN,RIPOR2,ROCK2,RPL13A,RPS19,RSU1,S100A10,S100P,SCPEP1,SELP,SH3BP1,SNAP23,STIM1,TLN1,TMPO,U…
Processing of rRNA	0	3.01515e-05	1.16624e-11	0.00166374	DDX5,NOP58,RPL14,RPL26,RPL5,RPL7,RPS14,RPS15,RPS16,RPS17,RPS19,RPS2,RPS27,RPS9,SNU13
Leukocyte migration	1.98041e-18	6.60217e-07	1.18205e-11	1.27497e-10	ANXA2,ATP1B3,C4A/C4B,CAMP,CD47,CD48,CD5L,CFB,DDX3X,EVL,F11R,FERMT3,FGB,FN1,GSN,HDAC1,HPSE,IGHM,ILK,ITGA2B,ITGB3,KNG1,LCN2,LTF,MAVS,MMP8,MMP9,MYLK,NDRG1,OLFM4,PGLYRP1,PPBP,PTK2B,PTPRJ,RAP1B,RETN,RIPOR2,ROCK2,RPL13A,RPS19,S100A10,SELP,STIM1,TLN1,UBE2I,VWF,YBX1
Cell movement of myeloid cells	1.26779e-16	2.63535e-05	2.8727e-11	4.8392e-09	ANXA2,C4A/C4B,CAMP,CD47,CD48,CFB,F11R,FERMT3,FN1,GSN,ITGB3,KNG1,LCN2,LTF,MAVS,MMP8,MMP9,MYLK,NDRG1,OLFM4,PPBP,PTK2B,PTPRJ,RAP1B,RETN,RIPOR2,ROCK2,RPL13A,RPS19,S100A10,SELP,STIM1,TLN1,VWF,YBX1
Cell movement of granulocytes	3.99509e-14	6.91409e-06	4.68585e-11	2.69325e-09	ANXA2,C4A/C4B,CAMP,CD47,CD48,CFB,FERMT3,FN1,GSN,ITGB3,KNG1,LCN2,LTF,MAVS,MMP8,MMP9,MYLK,OLFM4,PPBP,RAP1B,RIPOR2,ROCK2,RPS19,SELP,STIM1,TLN1,VWF,YBX1
Cell movement	1.54395e-12	1.85711e-07	1.48126e-10	2.67615e-12	ACTN1,AHNAK,ANXA2,ANXA3,ATP1B3,ATP2A2,BIN2,C4A/C4B,CAMP,CAVIN2,CD47,CD48,CD5L,CES1,CFB,CORO1C,CSE1L,CSNK2B,CTSG,CTTN,DDX3X,DMTN,DNM1L,DYSF,EIF3F,EMD,EVL,F11R,FERMT3,FGB,FN1,FTH1,GNAQ,GSN,HDAC1,HPSE,IGF2R,IGHM,ILK,ITGA2B,ITGB3,KHDRBS1,KNG1,LCN2,LIMS1,LTF,MAP2K1,MAP2K3,MAPRE2,MTA2,MYLK,MYO1F,MAP4,MAVS,MMP8,MMP9,MTDH,NCKAP1L,NCL,NDRG1,OLFM4,PARVB,PDCD4,PDLIM1,PGLYRP1,PML,PPBP,PRDX2,PTK2B,PTPRJ,RAP1B…
Cell movement of leukocytes	1.1383e-16	1.54396e-05	1.48126e-10	3.39748e-09	ANXA2,C4A/C4B,CAMP,CD47,CD48,CFB,EVL,F11R,FERMT3,FGB,FN1,GSN,HPSE,ILK,ITGB3,KNG1,LCN2,LTF,MAVS,MMP8,MMP9,MYLK,NDRG1,OLFM4,PGLYRP1,PPBP,PTK2B,PTPRJ,RAP1B,RETN,RIPOR2,ROCK2,RPL13A,RPS19,S100A10,SELP,STIM1,TLN1,UBE2I,VWF,YBX1
Cell death of tumor cells	0	0	1.52034e-10	0	ANXA2,CD47,CSE1L,EIF3F,EIF3L,HDAC1,IGHM,MMP9,NDRG1,PRPF8,PSMC1,PTK2B,RBM39,RPL13A,RPL27A,RPL5,RPL6,RPL7,RPLP0,RPS11,RPS14,RPS15A,RPS16,RPS17,RPS18,RPS19,RPS5,SUPT16H,UBE2I
Migration of tumor cell lines	0.00321795	0.00602321	1.9995e-07	0.00151665	ACTN1,AHNAK,CALD1,CD47,CTTN,DNM1L,FGA,FLNA,FN1,ILK,ITGB3,KHDRBS1,MAP2K1,PDCD4,PDLIM1,PECAM1,PIK3R1,PML,PPBP,PXN,RAP1B,RSU1,TNFAIP8,ZYX
Degranulation of blood platelets	0	0	1.84488e-10	9.84085e-21	ACTN1,FERMT3,FGB,FN1,ITGA2B,ITGB3,KNG1,MMRN1,PLEK,PPBP,RAB27B,SELP,TLN1,VCL,VWF
Aggregation of blood platelets	4.93354e-07	5.45557e-06	1.85047e-10	2.94824e-17	ATP2A3,CD47,CES1,CTSG,DMTN,F11R,FERMT3,FGA,FGB,FGG,GNAQ,HMGB1,ITGA2B,ITGB3,MYLK,PADI4,PECAM1,PIK3R1,PLEK,RAB27B,RAP1B,SELP,THBS1,VWF
Decay of mRNA	0	0	3.15299e-10	0	ETF1,NCL,RPL10A,RPL13A,RPL14,RPL18,RPL18A,RPL24,RPL26,RPL27A,RPL28,RPL34,RPL4,RPL5,RPL6,RPL7,RPL8,RPLP0,RPS10,RPS11,RPS14,RPS15,RPS15A,RPS16,RPS17,RPS18,RPS19,RPS2,RPS20,RPS23,RPS27,RPS4X,RPS5,RPS8,RPS9
Cell death of tumor cell lines	0.000174354	0.00109307	4.02181e-10	2.14443e-06	ANXA2,APEX1,ATP1B3,ATP2A2,CAMP,CBX5,CD47,CD48,CSE1L,DDX3X,EIF3F,EWSR1,FKBP5,FN1,FTH1,GSN,GZMH,HDAC1,HPSE,IGF2R,IGHM,ILK,ITGB3,KHDRBS1,LCN2,LIMS1,LTBP1,MAVS,MEFV,MMP9,MTA2,MTDH,NASP,NCL,NDRG1,NMI,PDCD4,PGLYRP1,PML,PRDX2,PSIP1,PSME3,PTK2B,RETN,RPL27A,RPL34,RPLP0,RPS19,SLC2A3,SMARCE1,SNX1,SSB,SSRP1,STIM1,TLN1,TOP1,UBA2,UBE2I,UQCRFS1,YBX1
Apoptosis	8.1138e-07	0.000205554	4.1546e-10	1.91858e-09	ANXA2,APEX1,ATP1B3,BASP1,BPI,C4A/C4B,CAMP,CBX5,CD47,CD48,CD5L,CFB,CLC,CRIP1,CSE1L,DDX3X,DDX5,EHD3,EIF3F,EWSR1,FKBP5,FN1,FTH1,FUS,GIMAP1,GNAQ,GSN,GZMH,HDAC1,HPSE,IGF2R,IGHM,ILK,ITGB3,KHDRBS1,KNG1,LCN2,LIMS1,LTBP1,LTF,MAP4,MAVS,MEFV,MMP8,MMP9,MTA2,MTDH,MYLK,NASP,NCL,NDRG1,NMI,PARVB,PDCD4,PGLYRP1,PML,PRDX2,PSIP1,PSMD6,PSME3,PTK2B,RAP1B,RETN,ROCK2,RPLP0,RPS19,S100A10,SAP18,SLC2A3,SMARCE1,SNX1,SRRT,SS…
Degranulation of cells	1.71516e-24	0	4.263e-10	1.7368e-22	ACTN1,ANXA2,ANXA3,BPI,C4A/C4B,CAMP,CD47,CD48,CSNK2B,DDX3X,FERMT3,FGB,FN1,FTH1,FTL,GSN,HPSE,IGF2R,ITGA2B,ITGB3,KNG1,LCN2,LTF,MMP8,MMP9,MMRN1,OLFM4,PGLYRP1,PLEK,PPBP,PSMD6,PTPRJ,RAB27B,RAP1B,RETN,RNASE3,S100P,SELP,SLC2A3,SNAP23,STIM1,STOM,TLN1,VCL,VWF
Cellular infiltration	2.63948e-10	0	4.91964e-10	0	ANXA2,ANXA3,C4A/C4B,CD47,CD48,CFB,FGB,FN1,IGHM,ILK,ITGB3,KNG1,LCN2,LTF,MAVS,MMP8,MMP9,MYLK,NDRG1,OLFM4,PGLYRP1,PPBP,PTK2B,RETN,RPL13A,S100A10,SELP,STIM1,VWF,YBX1
Hemostasis	1.46046e-06	3.98624e-05	4.98499e-10	1.6421e-13	ANXA2,ATP2A3,BPI,C4A/C4B,CBX5,EHD3,FERMT3,FGB,FN1,GNAQ,HDAC1,IGHM,ITGA2B,ITGB3,KNG1,LCN2,PLEK,PTPRJ,RAB27B,RAP1B,RETN,SELP,STIM1,VWF
Replication of virus	0	0.000118943	4.98499e-10	0	ATP1B3,ATP2A2,CD48,CSE1L,DDX3X,DDX5,EIF3L,F11R,FERMT3,MAVS,MMP9,NCL,NMI,PML,PRDX2,PRPF8,PSIP1,PTK2B,RAB6B,RETN,RPL13A,RPS10,RPS14,RPS16,RPS5,SMU1,SNAP23,SSRP1,TMPO,U2AF1/U2AF1L5,UBE2I,YBX1
Cellular infiltration by leukocytes	2.86825e-09	0.00292264	7.21554e-10	6.04092e-07	ANXA2,C4A/C4B,CD47,CD48,CFB,FGB,FN1,ILK,ITGB3,KNG1,LCN2,LTF,MAVS,MMP8,MMP9,MYLK,NDRG1,OLFM4,PGLYRP1,PPBP,PTK2B,RETN,RPL13A,S100A10,SELP,STIM1,VWF,YBX1
Nonsense-mediated mRNA decay	0.00499685	0	7.93707e-10	0.000312378	ETF1,RPL10A,RPL13A,RPL14,RPL18,RPL18A,RPL24,RPL26,RPL27A,RPL28,RPL34,RPL4,RPL5,RPL6,RPL7,RPL8,RPLP0,RPS10,RPS11,RPS14,RPS15,RPS15A,RPS16,RPS17,RPS18,RPS19,RPS2,RPS20,RPS23,RPS27,RPS4X,RPS5,RPS8,RPS9
Replication of RNA virus	0.00680104	0.000398866	8.9013e-10	1.47018e-05	ATP1B3,ATP2A2,CD48,CSE1L,DDX3X,DDX5,EIF3L,F11R,FERMT3,MAVS,MMP9,NCL,NMI,PML,PRDX2,PRPF8,PSIP1,PTK2B,RAB6B,RETN,RPL13A,RPS10,RPS14,RPS16,RPS5,SMU1,TMPO,U2AF1/U2AF1L5,UBE2I,YBX1
Cell proliferation of tumor cell lines	3.6449e-05	7.10082e-05	1.30363e-09	4.45512e-07	ACTN1,AHNAK,ANXA2,APEX1,ATP2A2,CAMP,CSE1L,CSNK2B,DDX3X,DDX5,EIF3F,EWSR1,FKBP5,FN1,FTH1,FTL,FUS,GNAQ,HDAC1,HPSE,IGF2R,IGHM,ILK,ITGB3,KNG1,LCN2,LTBP1,MMP8,MMP9,MTA2,MTDH,MYLK,NASP,NCL,NDRG1,OGFR,PARVB,PDCD4,PML,PRDX2,PRPF8,PTK2B,PTPRJ,RAP1B,RPS10,RPS14,RPS9,RSU1,S100A10,S100P,SELP,SLC2A3,SMARCE1,SNRNP200,SNX1,SSB,STIM1,TMPO,TOP1,UBA2,UBA6,UBE2I,YBX1
Aggregation of cells	1.24685e-06	3.7543e-05	2.25921e-09	1.44414e-16	ATP2A3,CD47,CES1,CTSG,DMTN,F11R,FERMT3,FGA,FGB,FGG,FN1,GNAQ,HMGB1,IGHM,ITGA2B,ITGB3,LTF,MYLK,PADI4,PECAM1,PF4,PIK3R1,PLEK,PXN,RAB27B,RAP1B,ROCK2,SELP,SLC3A2,THBS1,VWF
Expression of protein	0.0067524	3.90838e-05	4.4146e-09	0.000137577	APEX1,DDX3X,EIF3F,EIF3L,ETF1,FN1,FUS,GNAQ,IGHM,KHDRBS1,NCL,PDCD4,PPM1G,RPL10A,RPL13A,RPL14,RPL18,RPL18A,RPL24,RPL26,RPL27A,RPL28,RPL34,RPL4,RPL5,RPL6,RPL7,RPL8,RPLP0,RPS10,RPS11,RPS14,RPS15,RPS15A,RPS16,RPS17,RPS18,RPS19,RPS2,RPS20,RPS23,RPS27,RPS4X,RPS5,RPS8,RPS9,SSB,YBX1
Translation	0	0	4.4146e-09	0	APEX1,DDX3X,EIF3F,EIF3L,ETF1,FN1,FTH1,FUS,NCL,PDCD4,RPL10A,RPL13A,RPL14,RPL18,RPL18A,RPL24,RPL26,RPL27A,RPL28,RPL34,RPL4,RPL5,RPL6,RPL7,RPL8,RPLP0,RPS10,RPS11,RPS14,RPS15,RPS15A,RPS16,RPS17,RPS18,RPS19,RPS2,RPS20,RPS23,RPS27,RPS4X,RPS5,RPS8,RPS9,SSB,YBX1
Cellular infiltration by myeloid cells	3.16721e-08	0.00815315	5.82123e-09	0.000556538	ANXA2,C4A/C4B,CD47,CD48,CFB,ITGB3,KNG1,LCN2,MAVS,MMP8,MMP9,MYLK,NDRG1,OLFM4,PPBP,PTK2B,RETN,RPL13A,S100A10,SELP,STIM1,VWF,YBX1
Cell movement of tumor cell lines	0.00194889	0.000301112	6.18158e-09	1.06109e-06	ACTN1,AHNAK,ANXA2,CAMP,CD47,CSE1L,CSNK2B,EIF3F,EVL,F11R,FERMT3,FN1,HDAC1,ILK,ITGB3,KHDRBS1,KNG1,LCN2,MAP4,MMP8,MMP9,MTDH,NCL,NDRG1,PARVB,PDCD4,PDLIM1,PML,PPBP,PRDX2,PTK2B,PTPRJ,RAP1B,RSU1,S100A10,S100P,SELP,SH3BP1,STIM1,TLN1,TMPO,UBE2I,VCL,YBX1,ZYX
Infection by RNA virus	9.11517e-08	0.000784373	9.24482e-09	3.3303e-05	AHNAK,ANXA2,C4A/C4B,CFB,CPSF6,DDX3X,DDX5,ETF1,FN1,GPD2,HDAC1,HIBCH,KHDRBS1,LARS1,LCN2,LTF,MAP4,MMP9,MMRN1,NMI,NMT1,PARVB,PLEK,PML,PPBP,PRPF8,PSIP1,PSMD6,PTPRJ,RAB1B,RAP1B,RPL10A,RPL18,RPL5,SNU13,SRRT,SSB,SUCLG2,TUBB1,UQCRFS1,VWF,YBX1,ZYX
Initiation of translation of protein	0	2.55254e-07	1.10653e-08	0.00023269	DDX3X,EIF3F,EIF3L,RPL10A,RPL13A,RPL14,RPL18,RPL18A,RPL24,RPL26,RPL27A,RPL28,RPL34,RPL4,RPL5,RPL6,RPL7,RPL8,RPLP0,RPS10,RPS11,RPS14,RPS15,RPS15A,RPS16,RPS17,RPS18,RPS19,RPS2,RPS20,RPS23,RPS27,RPS4X,RPS5,RPS8,RPS9
Degranulation of granulocytes	0	0	1.33822e-08	1.88986e-11	ANXA2,ANXA3,BPI,CAMP,CD47,CD48,CSNK2B,DDX3X,FTH1,FTL,GSN,HPSE,IGF2R,LCN2,LTF,MMP8,MMP9,OLFM4,PGLYRP1,PPBP,PSMD6,PTPRJ,RAP1B,RETN,RNASE3,S100P,SLC2A3,SNAP23,STOM,VCL
Cell movement of phagocytes	3.04585e-14	3.0462e-05	1.50811e-08	3.10314e-08	ANXA2,C4A/C4B,CAMP,CD47,CFB,F11R,FERMT3,FN1,GSN,HPSE,ITGB3,LCN2,MAVS,MMP8,MMP9,MYLK,NDRG1,PPBP,PTK2B,PTPRJ,RAP1B,RETN,RIPOR2,RPL13A,RPS19,S100A10,SELP,STIM1,TLN1,VWF,YBX1
Infection of cells	1.1646e-06	0.00642311	1.50811e-08	0.000869609	ANXA2,CPSF6,DDX3X,ETF1,FN1,GPD2,HDAC1,HIBCH,IGF2R,KHDRBS1,LARS1,LCN2,LTF,MAP4,MMP9,NMT1,PARVB,PML,PRPF8,PSIP1,PSMD6,PTPRJ,RAB1B,RAP1B,RPL10A,RPL18,RPL5,SNU13,SRRT,SSB,SUCLG2,UQCRFS1,VWF,YBX1,ZYX
Translation of protein	0	2.42748e-05	1.51479e-08	0	APEX1,DDX3X,EIF3F,EIF3L,ETF1,FN1,FUS,NCL,PDCD4,RPL10A,RPL13A,RPL14,RPL18,RPL18A,RPL24,RPL26,RPL27A,RPL28,RPL34,RPL4,RPL5,RPL6,RPL7,RPL8,RPLP0,RPS10,RPS11,RPS14,RPS15,RPS15A,RPS16,RPS17,RPS18,RPS19,RPS2,RPS20,RPS23,RPS27,RPS4X,RPS5,RPS8,RPS9,SSB,YBX1
Apoptosis of tumor cell lines	0.00020388	0.00331601	1.89184e-08	3.67148e-07	ANXA2,ATP1B3,CAMP,CBX5,CD47,CD48,CSE1L,EIF3F,EWSR1,FKBP5,FN1,FTH1,GSN,HDAC1,HPSE,IGF2R,IGHM,ILK,ITGB3,KHDRBS1,LCN2,LIMS1,LTBP1,MAVS,MMP9,MTA2,MTDH,NASP,NCL,NDRG1,NMI,PDCD4,PML,PSIP1,PSME3,PTK2B,RETN,RPLP0,RPS19,SLC2A3,SMARCE1,SNX1,SSRP1,STIM1,TLN1,TOP1,UBA2,UBE2I,YBX1
Organismal death	0.00664014	2.06168e-05	2.17003e-08	0.00010483	ANXA2,APEX1,ATP2A2,C4A/C4B,CAMP,CD47,CFB,CSE1L,CSNK2B,CSRP1,DDX3X,DDX5,EHD3,EWSR1,FERMT3,FN1,FTH1,FTL,FUS,GNAQ,GPD2,GSN,HDAC1,IGF2R,IGHM,ILK,ITGA2B,ITGB3,KHDRBS1,LCN2,LIMS1,LRPPRC,LTBP1,MAP4,MAVS,MBNL1,MMP8,MMP9,MTA2,MTDH,NASP,NDRG1,PDCD4,PDLIM1,PRPF8,PSIP1,PSMC1,PTK2B,PTPRJ,RPL24,RPL4,RPL5,RPL6,RPS19,S100A10,SELP,SLC2A3,SMARCC2,SNAP23,SNX1,SRRT,SSB,SSRP1,STIM1,TLN1,TOP1,U2AF1/U2AF1L5,UBA6,UBE2I,…
Binding of blood cells	1.30085e-09	1.68241e-06	2.57714e-08	2.81856e-13	ATP2A3,BPI,C4A/C4B,CAMP,CD47,CD48,EVL,F11R,FERMT3,FN1,HPSE,IGHM,ITGA2B,ITGB3,KNG1,LTF,PPBP,PRDX2,PTK2B,RAP1B,RIPOR2,SELP,TLN1,UBE2I,VWF
Malignant solid tumor	0.00690369	0.0042331	2.69297e-08	0	ACAA2,ACTN1,AHNAK,ANXA2,ANXA3,APEX1,ATP1B3,ATP2A2,ATP2A3,BASP1,BLVRB,BPI,BTF3L4,C4A/C4B,CA1,CAMP,CAVIN2,CBX5,CD47,CD48,CD5L,CFB,CLC,CPSF6,CRIP1,CSE1L,CSNK2B,CSRP1,DDX3X,DDX5,DNAJC7,DNAJC8,DPY30,EDF1,EHD3,EIF3F,EIF3L,ETF1,EVL,EWSR1,F11R,FERMT3,FGB,FKBP5,FN1,FTH1,FTL,FUS,GIMAP1,GNAQ,GPD2,GSN,GZMH,HDAC1,HIBCH,HNRNPUL2,HPSE,IGF2R,IGHM,ILK,ITGA2B,ITGB3,JPT1,KHDRBS1,KNG1,LCN2,LIMS1,LRPPRC,LST1,LTBP1,LT…
Tumorigenesis of tissue	0	0.000482944	2.97922e-08	8.38869e-06	ACAA2,ACTN1,AHNAK,ANXA2,ANXA3,APEX1,ATP1B3,ATP2A2,ATP2A3,BASP1,BLVRB,BPI,BTF3L4,C4A/C4B,CA1,CAMP,CAVIN2,CBX5,CD47,CD48,CD5L,CFB,CPSF6,CRIP1,CSE1L,CSNK2B,CSRP1,DDX3X,DDX5,DNAJC7,DNAJC8,DPY30,EDF1,EHD3,EIF3F,EIF3L,ETF1,EVL,EWSR1,F11R,FERMT3,FGB,FKBP5,FN1,FTH1,FTL,FUS,GIMAP1,GNAQ,GPD2,GSN,GZMH,HDAC1,HIBCH,HNRNPUL2,HPSE,IGF2R,ILK,ITGA2B,ITGB3,JPT1,KHDRBS1,KNG1,LCN2,LIMS1,LRPPRC,LST1,LTBP1,LTF,LUC7L2,…
Adhesion of blood cells	1.30854e-07	0.000173958	5.08545e-08	4.50436e-12	ATP2A3,C4A/C4B,CAMP,CD47,CD48,CTSG,CTTN,DNM1L,F11R,FERMT3,CTSG,CTTN,DNM1L,FN1,HPSE,IGHM,ITGA2B,ITGB3,KNG1,LTF,MAP2K1,PECAM1,PF4,PPBP,PRDX2,PTK2B,PRTN3,RAP1B,RIPOR2,SELP,TLN1,UBE2I,VWF
Diamond-Blackfan anemia	0	0	6.80726e-08	0	RPL18,RPL26,RPL5,RPS10,RPS15A,RPS17,RPS19,RPS27
Severe acute respiratory syndrome	3.507e-11	0.00560709	8.40803e-08	0.000395278	ACTN1,BPI,CAMP,CLC,HDAC1,ITGA2B,LCN2,LTF,NCL,NDRG1,PDCD4,PGLYRP1,S100P,SLC2A3,ZYX
Splicing of mRNA	0	3.46892e-07	8.40803e-08	0	DDX5,DNAJC8,FUS,KHDRBS1,MBNL1,PRPF40A,PRPF8,SAP18,SMU1,SNRNP200,SNRPB2,SNU13,SRRT,SRSF11,SRSF4,U2AF1/U2AF1L5,YBX1
Splicing of RNA	0	3.10984e-07	1.23971e-07	0	AHNAK,DDX5,DNAJC8,FUS,KHDRBS1,MBNL1,PRPF40A,PRPF8,SAP18,SMU1,SNRNP200,SNRPB2,SNU13,SRRT,SRSF11,SRSF4,U2AF1/U2AF1L5,YBX1
Bleeding time	1.235e-06	1.10756e-08	1.51647e-07	2.06192e-08	ATP2A3,GNAQ,GSN,ITGA2B,ITGB3,PTK2B,SELP,TLN1,TUBB1,VWF
Infection by HIV-1	0.000412345	0.00815315	2.44472e-07	0	CPSF6,DDX3X,ETF1,GPD2,HDAC1,HIBCH,KHDRBS1,LARS1,MAP4,MMP9,NMT1,PARVB,PRPF8,PSIP1,PSMD6,PTPRJ,RAB1B,RAP1B,RPL10A,RPL18,SRRT,SSB,SUCLG2,TUBB1,UQCRFS1,VWF,YBX1,ZYX
Processing of mRNA	0	0	2.52612e-07	0	CPSF6,DDX5,DNAJC8,FUS,KHDRBS1,MBNL1,PRPF40A,PRPF8,SAP18,SMU1,SNRNP200,SNRPB2,SNU13,SRRT,SRSF11,SRSF4,U2AF1/U2AF1L5,YBX1
Binding of tumor cell lines	0.00614381	0.000119011	2.57635e-07	9.77839e-10	ANXA2,CAMP,CD47,EVL,F11R,FERMT3,FN1,ILK,ITGB3,KNG1,LTF,NCL,PARVB,PTK2B,ROCK2,S100A10,S100P,SELP,SNX1,TLN1,UBE2I,VCL,ZYX
HIV infection	0.000148173	0	2.57635e-07	0	ANXA2,C4A/C4B,CPSF6,DDX3X,ETF1,FN1,GPD2,HDAC1,HIBCH,KHDRBS1,LARS1,MAP4,MMP9,NMT1,PARVB,PRPF8,PSIP1,PSMD6,PTPRJ,RAB1B,RAP1B,RPL10A,RPL18,SRRT,SSB,SUCLG2,TUBB1,UQCRFS1,VWF,YBX1,ZYX
Interaction of gonadal cell lines	0	0	2.57635e-07	2.46583e-09	CD47,CD48,F11R,FN1,HPSE,ITGA2B,ITGB3,LTF,SELP,VWF
Cellular infiltration by granulocytes	3.12003e-06	0.0280687	2.8706e-07	0.000302318	ANXA2,C4A/C4B,CD47,CD48,CFB,KNG1,LCN2,MAVS,MMP8,MMP9,MYLK,OLFM4,PPBP,SELP,STIM1,VWF,YBX1
Epithelial neoplasm	0	0	3.23525e-07	0	ACAA2,ACTN1,AHNAK,ANXA2,ANXA3,APEX1,ATP1B3,ATP2A2,ATP2A3,BASP1,BLVRB,BPI,BTF3L4,C4A/C4B,CA1,CAMP,CAVIN2,CBX5,CD47,CD48,CD5L,CFB,CPSF6,CRIP1,CSE1L,CSNK2B,CSRP1,DDX3X,DDX5,DNAJC7,DNAJC8,DPY30,EDF1,EHD3,EIF3F,EIF3L,ETF1,EVL,EWSR1,F11R,FERMT3,FGB,FKBP5,FN1,FTH1,FTL,FUS,GIMAP1,GNAQ,GPD2,GSN,GZMH,HDAC1,HIBCH,HNRNPUL2,HPSE,IGF2R,ILK,ITGA2B,ITGB3,JPT1,KHDRBS1,KNG1,LCN2,LIMS1,LRPPRC,LST1,LTBP1,LTF,LUC7L2,…
Adhesion of tumor cell lines	0.00625995	3.90838e-05	3.74541e-07	3.47519e-10	ANXA2,CD47,EVL,F11R,FERMT3,FN1,ILK,ITGB3,KNG1,LTF,PARVB,PTK2B,ROCK2,S100P,SELP,SNX1,TLN1,UBE2I,VCL,ZYX
Systemic autoimmune syndrome	6.67834e-13	0	4.02979e-07	2.48771e-06	ANXA3,BPI,C4A/C4B,CA1,CAMP,CD47,CFB,CRIP1,EIF3L,F11R,FGB,FKBP5,FN1,FTH1,GIMAP1,GNAQ,GSN,HDAC1,HPSE,IGHM,LCN2,LST1,LTBP1,LTF,MEFV,MMP8,MMP9,MTA2,PDCD4,PGLYRP1,PLEK,PRDX2,PTK2B,RAB1B,RETN,RNASE3,RPL18,RPL18A,RPS16,RPS18,RPS19,S100A10,SELP,SNRNP200,SRSF11,UBE2I
Migration of smooth muscle cells	0	0	4.2075e-07	0.000906332	CD47,F11R,FN1,GNAQ,ILK,MMP9,RETN,SNAP23
Formation of thrombus	0	0.001468	4.4477e-07	1.32955e-05	ANXA2,ATP2A3,PRDX2,PTK2B,RAP1B,ROCK2,SELP,STIM1,VWF
Binding of lipid	0.00306849	0	5.73887e-07	0	ANXA2,BPI,CAMP,FKBP5,FN1,MAP4,SELP
Thrombus	0	0.000449383	6.82679e-07	3.68896e-08	ANXA2,ATP2A3,CFB,FGB,GNAQ,ITGA2B,ITGB3,KNG1,PRDX2,PTK2B,RAP1B,ROCK2,S100A10,SELP,STIM1,VWF
Nonhematologic malignant neoplasm	0.00838696	0	6.87098e-07	2.64839e-05	ACAA2,ACTN1,AHNAK,ANXA2,ANXA3,APEX1,ATP1B3,ATP2A2,ATP2A3,BASP1,BLVRB,BPI,BTF3L4,C4A/C4B,CA1,CAMP,CAVIN2,CBX5,CD47,CD48,CD5L,CFB,CLC,CPSF6,CRIP1,CSE1L,CSNK2B,CSRP1,DDX3X,DDX5,DNAJC7,DNAJC8,DPY30,EDF1,EHD3,EIF3F,EIF3L,ETF1,EVL,EWSR1,F11R,FERMT3,FGB,FKBP5,FN1,FTH1,FTL,FUS,GIMAP1,GNAQ,GPD2,GSN,GZMH,HDAC1,HIBCH,HNRNPUL2,HPSE,IGF2R,ILK,ITGA2B,ITGB3,JPT1,KHDRBS1,KNG1,LCN2,LIMS1,LRPPRC,LST1,LTBP1,LTF,LUC…
Processing of RNA	0	4.22783e-07	7.18497e-07	4.19216e-05	AHNAK,CPSF6,DDX5,DNAJC8,FUS,KHDRBS1,MBNL1,NOP58,PRPF40A,PRPF8,RBM39,RPL14,RPL26,RPL5,RPL7,RPS14,RPS15,RPS16,RPS17,RPS19,RPS2,RPS27,RPS9,SAP18,SMU1,SNRNP200,SNRPB2,SNU13,SRRT,SRSF11,SRSF4,SSB,U2AF1/U2AF1L5,YBX1
Recruitment of myeloid cells	2.00228e-06	0	8.58955e-07	1.98608e-05	CAMP,CD47,CD5L,FERMT3,GSN,HDAC1,HPSE,LCN2,LTF,MMP9,RAP1B,SELP,VWF
Cell spreading	0.00312926	0.000168241	8.62224e-07	1.24068e-06	CD47,EVL,FERMT3,FLNA,FN1,IGF2R,ILK,ITGA2B,ITGB3,KNG1,MAP4,MMP9,PARVB,PECAM1,PTK2B,PXN,RAP1B,THBS1,TLN1,VCL,VWF,ZYX
Carcinoma	0	0.0024417	9.76292e-07	1.56421e-05	ACAA2,ACTN1,AHNAK,ANXA2,ANXA3,APEX1,ATP1B3,ATP2A2,ATP2A3,BASP1,BLVRB,BPI,BTF3L4,C4A/C4B,CA1,CAMP,CAVIN2,CBX5,CD47,CD48,CD5L,CFB,CPSF6,CRIP1,CSE1L,CSNK2B,CSRP1,DDX3X,DDX5,DNAJC7,DNAJC8,DPY30,EDF1,EHD3,EIF3F,EIF3L,ETF1,EVL,EWSR1,F11R,FERMT3,FGB,FKBP5,FN1,FTH1,FTL,FUS,GIMAP1,GNAQ,GPD2,GSN,GZMH,HDAC1,HIBCH,HNRNPUL2,HPSE,IGF2R,ILK,ITGA2B,ITGB3,JPT1,KHDRBS1,KNG1,LCN2,LIMS1,LRPPRC,LST1,LTBP1,LTF,LUC7L2,…
Adhesion of myeloid cells	0.00100607	3.90838e-05	1.00999e-06	4.6063e-10	FERMT3,FN1,HPSE,ITGB3,KNG1,LTF,PPBP,PRDX2,SELP,TLN1,VWF
Adhesion of phagocytes	0.00395018	0.000118943	1.03324e-06	9.98475e-09	CAMP,CD47,CD48,CTSG,CTTN,DNM1L,F11R,FERMT3,FGA,FGG,FLNA,FN1,HMGB1,HPSE,ITGB3,KNG1,LTF,MAP2K1,PECAM1,PF4,PPBP,PRDX2,PTK2B,PRTN3,RAP1B,RIPOR2,SELP,TLN1,UBE2I,VWF
Invasion of cells	0.00179033	0.000712832	1.07612e-06	1.42193e-05	AHNAK,ANXA2,APEX1,CAMP,CAVIN2,CBX5,CSE1L,CSNK2B,EIF3F,F11R,FERMT3,FN1,GNAQ,GSN,HDAC1,HPSE,ILK,ITGB3,KNG1,LCN2,LTF,MAP4,MMP8,MMP9,MTDH,MYLK,NDRG1,OLFM4,PARVB,PDCD4,PDLIM1,PML,PTK2B,PTPRJ,S100A10,S100P,SNAP23,TMPO,VCL,YBX1
Secondary tumor	0.000404273	0	1.14008e-06	3.63511e-07	ANXA2,C4A/C4B,CD47,CD48,CSE1L,FERMT3,FN1,FTL,FUS,HPSE,IGHM,ILK,ITGB3,KHDRBS1,LCN2,LTF,LUC7L2,MAP4,MMP8,MMP9,NDRG1,PDCD4,PDLIM1,PML,PRDX2,PRPF8,PSIP1,PTK2B,PTPRJ,RPL7,RPS11,S100P,SELP,STIM1,TLN1,TOP1,TUBB1,U2AF1/U2AF1L5,YBX1
Translation of RNA	0	0	1.29167e-06	0	DDX3X,EIF3F,EIF3L,ETF1,RPL10A,RPL13A,RPL24,RPL27A,RPS14,RPS17,RPS23,RPS4X,RPS5,RPS9
Binding of leukocytes	1.17757e-06	0.000791164	1.35912e-06	0	BPI,CAMP,CD47,CD48,EVL,F11R,FERMT3,FN1,HPSE,ITGB3,KNG1,LTF,PPBP,PRDX2,PTK2B,RAP1B,RIPOR2,SELP,TLN1,UBE2I,VWF
Hemorrhagic disease	0.000817264	0.0032162	1.39373e-06	1.83821e-06	ATP2A2,C4A/C4B,CD47,CFB,FGB,HDAC1,ITGA2B,ITGB3,LCN2,LTF,MMP9,PLEK,RAP1B,RPL18,RPL5,STIM1,TUBB1,VWF
Binding of fibroblasts	0	0.00284693	2.0945e-06	0	FN1,GSN,IGF2R,ITGB3,PML,PTPRJ,ROCK2,VCL,ZYX
Inflammation of organ	2.87802e-08	0.0302517	2.25261e-06	0.00020743	AHNAK,ANXA3,C4A/C4B,CA1,CAMP,CD47,CD48,CD5L,CFB,CLC,DDX5,EHD3,FN1,FUS,GSN,HDAC1,IGHM,ITGB3,JPT1,KNG1,LCN2,LTBP1,LTF,MAVS,MMP8,MMP9,MTA2,MTDH,MYLK,NMI,OLFM4,PDCD4,PDLIM1,PGLYRP1,PRDX2,PTPRJ,RNASE3,S100A10,S100P,SELP,STIM1,TUBB1,UBE2I,VCL,VWF,YBX1,ZYX
Internalization of cells	0	0.00399103	2.44124e-06	4.44973e-05	CAMP,CD47,CD48,CD5L,DDX3X,FERMT3,GSN,ILK,LCN2,MBNL1,MTA2,NCL,PGLYRP1,PLEK,PTPRJ,SNAP23,STIM1,TLN1
Binding of gonadal cell lines	0	0.00315036	2.54605e-06	3.00358e-08	CD48,F11R,FN1,HPSE,ITGA2B,ITGB3,LTF,SELP,VWF
Plasma cell neoplasm	0.00594139	0.00689955	2.56615e-06	3.25483e-06	ANXA2,CAVIN2,CD47,CD48,F11R,FN1,FUS,GSN,HDAC1,IGF2R,IGHM,ITGB3,KHDRBS1,MMP9,PSIP1,PSME3,PTK2B,ROCK2,S100A10,SNX1,SSB,STIM1,TUBB1,U2AF1/U2AF1L5
Binding of myeloid cells	1.38877e-07	7.23768e-05	2.61486e-06	6.29564e-11	ATP2A3,BPI,CAMP,CD47,CD48,CTSG,CTTN,DNM1L,F11R,FERMT3,FGA,FGG,FLNA,FN1,HMGB1,HPSE,ITGA2B,ITGB3,KNG1,LTF,MAP2K1,PADI4,PECAM1,PF4,PIK3R1,PPBP,PRDX2,PP2CA,PRTN3,RAP1B,SELP,TLN1,VWF
Cell viability	8.42019e-05	0.0105148	2.779e-06	2.35157e-07	APEX1,CAMP,CBX5,CD47,CD48,CSE1L,DDX5,EWSR1,FKBP5,FN1,FTH1,FUS,GIMAP1,HDAC1,HNRNPUL2,HPSE,IGF2R,IGHM,ILK,ITGB3,LCN2,LTF,MMP9,MTDH,NDRG1,NOP58,NUP210,PDCD4,PML,PPBP,PPM1G,PRDX2,PRPF8,PSIP1,PSME3,PTK2B,RBM39,RPL24,S100P,SLC2A3,SMARCC2,SMARCE1,SNRNP200,TOP1,U2AF1/U2AF1L5,UBE2I,YBX1
Adhesion of blood platelets	0.00767091	0.00109878	3.43136e-06	8.63684e-06	ATP2A3,FERMT3,FN1,IGHM,ITGA2B,KNG1,SELP,VWF
Function of blood platelets	0	0.000109155	3.43136e-06	7.48028e-07	CD47,GNAQ,GSN,ITGA2B,ITGB3,RAB27B,TUBB1,VWF
Advanced malignant tumor	0	0	3.52986e-06	3.02625e-07	ANXA2,C4A/C4B,CD47,CD48,CSE1L,FERMT3,FN1,FTL,FUS,HPSE,IGHM,ILK,ITGB3,KHDRBS1,LCN2,LTF,LUC7L2,MAP4,MMP8,MMP9,NDRG1,PDCD4,PDLIM1,PML,PPBP,PRDX2,PRPF8,PSIP1,PTK2B,PTPRJ,RPL7,RPS11,S100P,SELP,STIM1,TLN1,TOP1,TUBB1,U2AF1/U2AF1L5,YBX1
Cell movement of breast cancer cell lines	0	3.98624e-05	3.65605e-06	9.62916e-06	ACTN1,AHNAK,ANXA2,CSE1L,CSNK2B,EVL,F11R,FN1,ITGB3,KHDRBS1,LCN2,MMP8,MMP9,NDRG1,PDCD4,PDLIM1,PTPRJ,RSU1,TLN1,UBE2I
Cellular infiltration by phagocytes	8.2557e-07	0.0136796	3.65879e-06	0	ANXA2,C4A/C4B,CFB,ITGB3,LCN2,MAVS,MMP8,MMP9,NDRG1,PPBP,PTK2B,RETN,RPL13A,S100A10,SELP,STIM1,VWF,YBX1
Expression of mRNA	0	0.00111411	3.65879e-06	0.00192266	CD47,DDX3X,DDX5,EIF3F,EIF3L,KHDRBS1,RPL10A,RPL13A,RPL24,RPL27A,RPS14,RPS17,RPS23,RPS4X,RPS5,RPS9
Adhesion of fibroblasts	0	0.00836799	3.73002e-06	0.000105087	FN1,IGF2R,ITGB3,PML,PTPRJ,ROCK2,VCL,ZYX
Vascular lesion	3.81766e-06	3.32426e-05	3.99173e-06	3.38543e-07	CD47,FN1,FTL,HPSE,ITGB3,MMP8,MMP9,MYLK,RETN,SELP,TMPO,VWF
Binding of connective tissue cells	0	0.00633475	4.81399e-06	0	ANXA2,EVL,FN1,GSN,IGF2R,ITGB3,PML,PTK2B,PTPRJ,ROCK2,TLN1,VCL,ZYX
Waldenström macroglobulinemia	0	0.0128254	4.81399e-06	0.00030486	ANXA2,F11R,FN1,FUS,GSN,ITGB3,PSIP1,PSME3,PTK2B,ROCK2,SNX1,SSB,STIM1,TUBB1
Invasive tumor	0.000984675	0	4.84557e-06	2.27177e-06	ANXA2,C4A/C4B,CD47,CD48,CSE1L,FERMT3,FN1,FTL,FUS,HDAC1,HPSE,IGHM,ILK,ITGB3,KHDRBS1,LCN2,LTF,LUC7L2,MAP4,MMP8,MMP9,MYLK,NDRG1,PDCD4,PDLIM1,PML,PRDX2,PRPF8,PSIP1,PTK2B,PTPRJ,RBM39,RPL7,RPS11,S100P,SELP,STIM1,TLN1,TOP1,TUBB1,U2AF1/U2AF1L5,YBX1
Binding of mononuclear leukocytes	0	1.28424e-05	4.9112e-06	1.24757e-05	BPI,CD47,CD48,EVL,FERMT3,FN1,ITGB3,PRDX2,PTK2B,RAP1B,RIPOR2,SELP,UBE2I,VWF
Invasion of breast cancer cell lines	0.00264109	0.000325063	5.40857e-06	0.000238274	AHNAK,CBX5,CSE1L,CSNK2B,F11R,FERMT3,FN1,HPSE,ITGB3,KNG1,LCN2,MMP8,MMP9,PARVB,PDCD4,PDLIM1,PTK2B,PTPRJ,SNAP23
Translation of mRNA	0	0.00689955	5.73969e-06	0	DDX3X,EIF3F,EIF3L,RPL10A,RPL13A,RPL24,RPL27A,RPS14,RPS17,RPS23,RPS4X,RPS5,RPS9
Infection of kidney cell lines	0	0	6.37954e-06	0.000709364	CPSF6,HDAC1,KHDRBS1,MAP4,PML,PRPF8,PSMD6,PTPRJ,RPL10A,RPL18,RPL5,SRRT,UQCRFS1,VWF,YBX1,ZYX
Advanced lung cancer	0	0	7.10528e-06	0.000762725	CTSG,FGG,FN1,FTL,G3BP2,ITGB3,MAP2K1,PDLIM1,PML,SELP,TUBB1
Expression of RNA	0.0072868	0.00241067	7.22214e-06	0.000224858	BASP1,CAVIN2,CBX5,CD47,CSE1L,DDX3X,DDX5,EDF1,EIF3F,EIF3L,ETF1,EWSR1,FN1,FUS,GNAQ,GSN,HDAC1,HPSE,ILK,ITGB3,KHDRBS1,KNG1,LCN2,LIMS1,LRPPRC,MAVS,MMP8,MTA2,MTDH,NCL,NMI,NUCKS1,PDCD4,PDLIM1,PML,PTK2B,RBM39,ROCK2,RPL10A,RPL13A,RPL24,RPL27A,RPL5,RPL6,RPS14,RPS17,RPS23,RPS4X,RPS5,RPS9,SAP18,SMARCC2,SMARCE1,SRRT,SSB,SSRP1,SUPT16H,TMPO,TOP1,UBE2I,YBX1
Binding of lymphatic system cells	0	0.00779763	7.50101e-06	4.45646e-06	ANXA2,CD47,CD48,EVL,FERMT3,FN1,ITGA2B,ITGB3,PTK2B,RAP1B,RIPOR2,SELP,UBE2I
Replication of Influenza A virus	0.00870365	0	7.75546e-06	0	CD48,CSE1L,EIF3L,FERMT3,MMP9,NMI,PML,PRPF8,RAB6B,RETN,RPL13A,RPS10,RPS14,RPS16,RPS5,SMU1
Anemia	0	0	8.22749e-06	0.00131323	C4A/C4B,CD47,CFB,FN1,ITGB3,KHDRBS1,LCN2,PRDX2,PTPRJ,RPL18,RPL26,RPL5,RPS10,RPS14,RPS15A,RPS17,RPS19,RPS27,SELP,TUBB1,U2AF1/U2AF1L5,VWF
Myelodysplastic syndrome	0	0	9.29749e-06	0	PML,PPBP,PRPF8,RPL13A,RPL28,RPL4,RPL5,RPL6,RPL7,RPLP0,RPS14,RPS15A,RPS16,RPS19,RPS20,RPS4X,TOP1,U2AF1/U2AF1L5
Metabolic syndrome X	0	0	9.52927e-06	0	ATP2A2,CA1,ITGB3,LTF,NDUFA4,PRDX2,RETN,RPL26,RPL34,RPL7,RPS15A,SELP
Adhesion of connective tissue cells	0.0046737	0.0149561	1.04798e-05	0.000235519	ANXA2,EVL,FN1,IGF2R,ITGB3,PML,PTK2B,PTPRJ,ROCK2,TLN1,VCL,ZYX
Severe inflammatory disorder	1.67332e-09	0	1.0722e-05	0	ACTN1,BPI,C4A/C4B,CAMP,CLC,HDAC1,ITGA2B,LCN2,LTF,NCL,NDRG1,PDCD4,PGLYRP1,S100P,SLC2A3,ZYX
Cell movement of mononuclear leukocytes	2.47282e-05	0.00776637	1.09565e-05	4.11066e-05	ANXA2,CAMP,CD47,CD48,CTSG,EVL,F11R,FERMT3,FN1,HLA-A,HMGB1,ILK,ITGB3,KNG1,MAVS,MMP9,MYLK,OLFM4,PTK2B,RAP1B,RETN,RIPOR2,RPS19,SELP,TLN1,UBE2I
Ischemia of heart	0	2.52986e-05	1.114e-05	0	ATP2A2,F13A1,ITGA2B,ITGB3,KHDRBS1,SELP,TLR2,TUBB1
Chemotaxis of mononuclear leukocytes	0.000327415	0	1.122e-05	0	AZU1,CAMP,CTSG,HP,MMP9,PTK2B,S100A12
Interaction of phagocytes	0	0	1.12212e-05	2.69325e-09	BPI,CAMP,CD47,CD48,CTSG,CTTN,FERMT3,FGA,FLNA,FN1,HPSE,ITGB3,KNG1,PF4,PPBP,PRDX2,PRTN3,SELP,TLN1,VWF
Organization of actin cytoskeleton	0	1.51187e-07	1.20474e-05	5.85154e-10	ACTN1,CD47,CORO1C,CSRP1,CTTN,DMTN,EVL,F11R,FN1,GSN,ILK,ITGB3,MYO1F,NCKAP1L,PARVB,PDLIM1,PLEK,PTK2B,ROCK2,SEPTIN2,SH3BP1,SLC3A2,TLN1,VWF
Chemotaxis of monocytes	0.000778002	0	1.25541e-05	0	AZU1,CAMP,CTSG,HP,S100A12
Homing of cells	0	0.00399103	1.26286e-05	1.0484e-06	ACTN1,ANXA2,C4A/C4B,CAMP,CD47,FN1,GSN,HPSE,IGF2R,ILK,ITGB3,KNG1,LCN2,MMP9,MYLK,PPBP,PTK2B,PTPRJ,RAP1B,RIPOR2,RPL13A,RPS19,SELP,STIM1,UBE2I
Lymphoreticular neoplasm	0.00108199	0	1.33028e-05	0.000414232	AHNAK,ANXA2,APEX1,BASP1,C4A/C4B,CD47,CD48,CSE1L,CSNK2B,DDX3X,EIF3L,ETF1,EWSR1,F11R,FN1,FUS,GNAQ,GSN,HDAC1,IGF2R,IGHM,ITGA2B,ITGB3,LCN2,LTF,LUC7L2,MEFV,MMP9,NASP,NUP210,PDCD4,PML,PPBP,PRPF8,PSIP1,PSME3,PTK2B,PTPRJ,ROCK2,RPL13A,RPL28,RPL34,RPL4,RPL5,RPL6,RPL7,RPLP0,RPS11,RPS14,RPS15,RPS15A,RPS16,RPS18,RPS19,RPS2,RPS20,RPS23,RPS4X,RSU1,SELP,SH3BP1,SLC2A3,SNX1,SRSF4,SSB,STIM1,TLN1,TOP1,TUBB1,U2AF1/U2…
Binding of blood platelets	0.00350691	0.000142017	1.34212e-05	1.70302e-08	ATP2A3,FERMT3,FN1,IGHM,ITGA2B,ITGB3,KNG1,SELP,VWF
Immune response of cells	2.6159e-10	0.00116191	1.34269e-05	1.48987e-08	ANXA3,CAMP,CD47,CD48,CD5L,DDX3X,FERMT3,FN1,GSN,GZMH,IGHM,ITGB3,LCN2,LTBP1,LTF,MAVS,MBNL1,MTA2,PGLYRP1,PLEK,PML,PTPRJ,SNAP23,STIM1,TLN1,VWF
Engulfment of cells	3.93493e-09	0.000139849	1.61664e-05	4.45512e-07	ANXA3,CAMP,CD47,CD48,CD5L,DDX3X,FERMT3,FN1,GSN,IGHM,ILK,LCN2,MBNL1,MTA2,NCL,PGLYRP1,PLEK,PTPRJ,S100A10,SNAP23,STIM1,TLN1,VWF
Aplastic anemia	0	0	1.6836e-05	0	C4A/C4B,RPL18,RPL26,RPL5,RPS10,RPS15A,RPS17,RPS19,RPS27
Infection of epithelial cell lines	0	0.0374067	2.03961e-05	0.0020691	CPSF6,HDAC1,KHDRBS1,MAP4,PRPF8,PSMD6,PTPRJ,RPL10A,RPL18,RPL5,SRRT,UQCRFS1,VWF,YBX1,ZYX
Migration of granulocytes	0.00590682	0.0013597	2.10414e-05	2.37571e-06	CAMP,CD47,FN1,ITGB3,LTF,MMP9,MYLK,PPBP,RAP1B,ROCK2,SELP,TLN1
Recruitment of cells	7.17756e-07	0	2.115e-05	0	ALOX5,C4A/C4B,CAMP,CD63,CHI3L1,CTSG,ELANE,F13A1,FABP5,FERMT3,FLOT1,HPSE,ITGAM,LCN2,LGALS1,LRP1,LTF,MAP2K3,MMP9,MPO,PPIF,PRTN3,S100A4,SNCA,THBS1,VWF
Chemotaxis of macrophages	0.000106136	0	2.145e-05	0	AZU1,CAMP,CTSG,ITGB3,KARS1,PF4,PTK2B,PTPRJ,RPL13A,S100A4,THBS1
Abnormal morphology of cardiovascular system	0	0	2.14568e-05	2.50038e-06	ATP2A2,ATP2A3,CASP3,CTTN,DNM1L,EHD3,EMD,FLNA,FN1,GNAQ,H1-2,H1-3,H2AZ1,HMGB1,ILK,ITGB3,LIMS1,LTBP1,MAP2K1,MAP2K3,PDS5B,PIK3R1,PPP2CA,PXN,ROCK2,SELP,THBS1,TLN1,VCL
Cell proliferation of fibroblasts	0.00266009	0.0037674	2.17865e-05	4.56189e-06	ANXA2,DDX5,FN1,FTH1,HPSE,ILK,ITGB3,KNG1,LTF,MMP9,NDRG1,PML,PPBP,PSME3,RAP1B,TMPO,VCL,YBX1
Homing of leukocytes	0	0.00747069	2.33305e-05	1.47018e-05	CAMP,CD47,FN1,GSN,HPSE,ITGB3,LCN2,MMP9,MYLK,PPBP,PTK2B,PTPRJ,RAP1B,RIPOR2,RPL13A,RPS19,SELP,STIM1,UBE2I
Head and neck tumor	0	0.00109061	2.61593e-05	3.79896e-06	ACAA2,ACTN1,AHNAK,ANXA2,APEX1,ATP1B3,ATP2A2,ATP2A3,BASP1,BLVRB,BPI,BTF3L4,C4A/C4B,CA1,CAVIN2,CBX5,CD47,CD48,CD5L,CFB,CPSF6,CRIP1,CSE1L,CSNK2B,CSRP1,DDX3X,DDX5,DNAJC7,DPY30,EDF1,EIF3F,EIF3L,ETF1,EVL,EWSR1,F11R,FERMT3,FGB,FKBP5,FN1,FUS,GIMAP1,GNAQ,GPD2,GSN,GZMH,HDAC1,HIBCH,HNRNPUL2,HPSE,IGF2R,ILK,ITGA2B,ITGB3,JPT1,KHDRBS1,KNG1,LIMS1,LRPPRC,LTBP1,LTF,LUC7L2,MAP4,MBNL1,MEFV,MMP8,MMP9,MMRN1,MPST,MTA2,…
Migration of breast cancer cell lines	0	0.000142863	2.61593e-05	2.45522e-05	ACTN1,AHNAK,ANXA2,CSE1L,CSNK2B,FN1,ITGB3,KHDRBS1,LCN2,MMP8,MMP9,NDRG1,PDCD4,PDLIM1,PTPRJ,RSU1,UBE2I
Viral Infection	6.57283e-17	0	2.87413e-05	1.43765e-13	ACTN1,AHNAK,ANXA2,ATP1B3,ATP2A2,BPI,C4A/C4B,CAMP,CD48,CFB,CLC,CPSF6,CSE1L,CSNK2B,DDX3X,DDX5,EIF3L,ETF1,F11R,FERMT3,FN1,FTL,GPD2,HDAC1,HIBCH,IGF2R,IGHM,ITGA2B,ITGB3,KHDRBS1,LARS1,LCN2,LTF,MAP4,MAVS,MMP9,MMRN1,NCL,NDRG1,NMI,NMT1,NUP210,PARVB,PDCD4,PGLYRP1,PLEK,PML,PPBP,PRDX2,PRPF8,PSIP1,PSMD6,PTK2B,PTPRJ,RAB1B,RAB6B,RAP1B,RETN,RPL10A,RPL13A,RPL18,RPL5,RPS10,RPS14,RPS16,RPS20,RPS23,RPS5,S100P,SLC2A3…
Orientation of cells	0	0.00384395	2.95592e-05	0.000338053	CD47,CSE1L,FN1,ILK,ITGB3,KNG1,LCN2,LTBP1,MYLK,PDLIM1,PTK2B,RIPOR2,VCL
Hematologic cancer	0.00150048	0.00946255	3.0024e-05	2.98822e-05	AHNAK,ATP6V1H,CALD1,CASP3,CAVIN2,CD163,CD47,CD48,CHI3L1,CPPED1,CPSF7,CTSG,CTTN,DNM1L,DYSF,EIF3L,F11R,FGA,FGG,FKBP3,FLNA,FN1,G3BP1,GDI1,GNAQ,H1-2,H1-4,HLA-A,HMGB1,HSPB1,IFI16,IFI35,ITGA2B,ITGB3,KHDRBS1,LTBP1,MAP2K1,MAP2K3,NAP1L1,PDCD4,PECAM1,PF4,PIK3R1,PML,PPBP,PPP2CA,PRF1,PSIP1,ROCK2,RPL28,RPS14,RPS15,RPS20,RSU1,SASH3,SELP,SLC2A3,SMC3,THBS1,THRAP3,TLN1,TRIM25,TUBB1,VCL,VWF,ZYX
Cell movement of endothelial cells	9.4406e-06	0	3.03549e-05	5.15857e-06	ANXA2,ANXA3,CAMP,CAVIN2,CSNK2B,F11R,FN1,HPSE,IGF2R,ITGB3,KNG1,MMP9,NCL,PML,PTK2B,PTPRJ,ROCK2,S100P,VWF
Infection of embryonic cell lines	0	0	3.07288e-05	0	CPSF6,HDAC1,KHDRBS1,MAP4,PRPF8,PSMD6,PTPRJ,RPL10A,RPL18,RPL5,SRRT,UQCRFS1,VWF,YBX1,ZYX
Phagocytosis of cells	8.00905e-08	0.00150148	3.17688e-05	1.7776e-06	ANXA3,CAMP,CD47,CD48,CD5L,DDX3X,FERMT3,GSN,LCN2,MBNL1,MTA2,PGLYRP1,PLEK,PTPRJ,SNAP23,STIM1,TLN1,VWF
Neoplasia of blood cells	0.000695654	0.00980671	3.20362e-05	3.18328e-05	AHNAK,ANXA2,APEX1,BASP1,C4A/C4B,CAVIN2,CD47,CD48,CSE1L,CSNK2B,DDX3X,EIF3L,ETF1,EWSR1,F11R,FN1,FUS,GNAQ,GSN,HDAC1,IGF2R,IGHM,ITGA2B,ITGB3,KHDRBS1,LCN2,LTBP1,LTF,LUC7L2,MEFV,MMP9,NASP,NUP210,PDCD4,PML,PPBP,PRPF8,PSIP1,PSME3,PTK2B,PTPRJ,ROCK2,RPL13A,RPL28,RPL34,RPL4,RPL5,RPL6,RPL7,RPLP0,RPS11,RPS14,RPS15,RPS15A,RPS16,RPS18,RPS19,RPS2,RPS20,RPS23,RPS4X,RSU1,S100A10,SELP,SH3BP1,SLC2A3,SNX1,SRSF4,SSB,S…
Binding of professional phagocytic cells	6.19454e-05	0.000205554	3.2207e-05	9.98475e-09	BPI,CAMP,CD48,FERMT3,FN1,HPSE,ITGB3,KNG1,PPBP,PRDX2,SELP,TLN1,VWF
Myeloid or lymphoid neoplasm	0.00070631	0.00996575	3.3098e-05	3.3011e-05	AHNAK,ANXA2,APEX1,BASP1,C4A/C4B,CAVIN2,CD47,CD48,CSE1L,CSNK2B,DDX3X,EIF3L,ETF1,EWSR1,F11R,FN1,FUS,GNAQ,GSN,HDAC1,IGF2R,IGHM,ITGA2B,ITGB3,KHDRBS1,LCN2,LTBP1,LTF,LUC7L2,MEFV,MMP9,NASP,NUP210,PDCD4,PML,PPBP,PRPF8,PSIP1,PSME3,PTK2B,PTPRJ,ROCK2,RPL13A,RPL28,RPL34,RPL4,RPL5,RPL6,RPL7,RPLP0,RPS11,RPS14,RPS15,RPS15A,RPS16,RPS18,RPS19,RPS2,RPS20,RPS23,RPS4X,RSU1,S100A10,SELP,SH3BP1,SLC2A3,SNX1,SRSF4,SSB,S…
Adhesion of mononuclear leukocytes	0	0	3.33208e-05	4.24498e-06	CD47,CD48,FERMT3,FN1,PRDX2,PTK2B,RAP1B,RIPOR2,SELP,UBE2I,VWF
Migration of myeloid cells	0	0	3.56026e-05	3.55035e-06	CAMP,CD47,F11R,FN1,ITGB3,LTF,MMP9,MYLK,PPBP,RAP1B,ROCK2,SELP,TLN1
Phagocytosis	0	0.00111411	3.56026e-05	1.7776e-06	ANXA3,CAMP,CD47,CD48,CD5L,DDX3X,FERMT3,GSN,ITGB3,LCN2,MBNL1,MTA2,PGLYRP1,PLEK,PTPRJ,SNAP23,STIM1,TLN1,VWF
Autosomal dominant bleeding disorder	0	2.06168e-05	3.6075e-05	1.08114e-05	ACTN1,ITGA2B,ITGB3,TUBB1,VWF
Neuromuscular disease	0.00593264	0.0323662	3.61161e-05	0	ANXA2,ATP2A2,BASP1,C4A/C4B,CD47,CD48,CFB,CSE1L,CSNK2B,F11R,FTH1,FTL,GPD2,IGHM,ITGB3,KHDRBS1,LTF,MTDH,NDRG1,NDUFA8,PDLIM1,PRDX2,PSMC1,PTK2B,ROCK2,RPL13A,RPL5,RPS4X,S100A10,SAP18,STOM,TOP1
Malignant myeloid neoplasm	0	0	3.74546e-05	0	AHNAK,ANXA2,APEX1,C4A/C4B,CD48,CSNK2B,DDX3X,EIF3L,ETF1,F11R,GNAQ,HDAC1,IGF2R,ITGA2B,ITGB3,LCN2,LTF,LUC7L2,MEFV,NASP,NUP210,PML,PPBP,PRPF8,PSIP1,PTK2B,PTPRJ,RPL13A,RPL28,RPL34,RPL4,RPL5,RPL6,RPL7,RPLP0,RPS11,RPS14,RPS15A,RPS16,RPS18,RPS19,RPS20,RPS23,RPS4X,RSU1,SH3BP1,SLC2A3,SRSF4,SSB,TLN1,TOP1,TUBB1,U2AF1/U2AF1L5,UBE2I,VWF
Bone marrow neoplasm	0.007128	0	3.79552e-05	0	AHNAK,ANXA2,APEX1,C4A/C4B,CD48,CSNK2B,DDX3X,EIF3L,ETF1,F11R,GNAQ,GSN,HDAC1,IGF2R,ITGA2B,ITGB3,LCN2,LTF,LUC7L2,MEFV,NASP,NUP210,PML,PPBP,PRPF8,PSIP1,PTK2B,PTPRJ,RPL13A,RPL28,RPL34,RPL4,RPL5,RPL6,RPL7,RPLP0,RPS11,RPS14,RPS15A,RPS16,RPS18,RPS19,RPS20,RPS23,RPS4X,RSU1,SH3BP1,SLC2A3,SRSF4,SSB,TLN1,TOP1,TUBB1,U2AF1/U2AF1L5,UBE2I,VWF
Chemotaxis of leukocytes	1.29559e-10	0.0136013	3.89596e-05	2.93893e-05	CAMP,CD47,FN1,GSN,HPSE,ITGB3,LCN2,MMP9,MYLK,PPBP,PTK2B,PTPRJ,RIPOR2,RPL13A,RPS19,SELP,STIM1,UBE2I
Cell movement of T lymphocytes	0.00850587	0	4.457e-05	0	AZU1,CAMP,CTSG,MMP9,MPO,PTK2B
Bone marrow cancer	0	0	4.75731e-05	0	AHNAK,ANXA2,APEX1,C4A/C4B,CD48,CSNK2B,DDX3X,EIF3L,ETF1,F11R,GNAQ,HDAC1,IGF2R,ITGA2B,ITGB3,LCN2,LTF,LUC7L2,MEFV,NASP,NUP210,PML,PPBP,PRPF8,PSIP1,PTK2B,PTPRJ,RPL13A,RPL28,RPL34,RPL4,RPL5,RPL6,RPL7,RPLP0,RPS11,RPS14,RPS15A,RPS16,RPS18,RPS19,RPS20,RPS23,RPS4X,RSU1,SH3BP1,SLC2A3,SRSF4,SSB,TLN1,TOP1,TUBB1,U2AF1/U2AF1L5,UBE2I,VWF
Myeloid neoplasm	0.00395018	0	4.75731e-05	0	AHNAK,ANXA2,APEX1,C4A/C4B,CD48,CSNK2B,DDX3X,EIF3L,ETF1,F11R,GNAQ,GSN,HDAC1,IGF2R,ITGA2B,ITGB3,LCN2,LTF,LUC7L2,MEFV,NASP,NUP210,PML,PPBP,PRPF8,PSIP1,PTK2B,PTPRJ,RPL13A,RPL28,RPL34,RPL4,RPL5,RPL6,RPL7,RPLP0,RPS11,RPS14,RPS15A,RPS16,RPS18,RPS19,RPS20,RPS23,RPS4X,RSU1,SH3BP1,SLC2A3,SRSF4,SSB,TLN1,TOP1,TUBB1,U2AF1/U2AF1L5,UBE2I,VWF
Plasma cell dyscrasia	0.00920948	0.0174105	5.07316e-05	7.36588e-06	ANXA2,CD47,CD48,F11R,FN1,FUS,GSN,HDAC1,ITGB3,KHDRBS1,MMP9,PSIP1,PSME3,PTK2B,ROCK2,SNX1,SSB,STIM1,TUBB1,U2AF1/U2AF1L5
Adhesion of lymphatic system cells	0	0	5.13358e-05	0	ANXA2,CD47,CD48,FERMT3,FN1,PTK2B,RAP1B,RIPOR2,SELP,UBE2I
Activation of blood cells	5.78925e-13	0	5.52645e-05	1.21382e-09	AHNAK,ANXA2,BPI,C4A/C4B,CAMP,CD47,CD48,CLC,FN1,GNAQ,HPSE,IGF2R,IGHM,ITGA2B,ITGB3,KNG1,LCN2,LTBP1,LTF,MMP9,NDRG1,PLEK,PTPRJ,RETN,SELP,STIM1,TLN1,VWF
Cell movement of connective tissue cells	0	0	6.233e-05	0	FN1,GSN,IGF2R,ILK,ITGB3,LTF,MTA2,PDLIM1,PML,PPBP,PTK2B,RETN,VCL,ZYX
Dermatitis	0.00323024	0.00807898	6.233e-05	0	AHNAK,CAMP,CD47,GSN,HDAC1,IGHM,ITGB3,JPT1,KNG1,MAVS,MTA2,PGLYRP1,RNASE3,S100P,SELP,STIM1,TUBB1,UBE2I,VCL,ZYX
Transport of RNA	0	0.0128424	6.233e-05	0	CAMP,DDX3X,FUS,KHDRBS1,NUP210,SRSF11,SRSF4,U2AF1/U2AF1L5,YBX1
Binding of leukemia cell lines	0	0.0280845	6.25274e-05	1.50942e-08	ANXA2,CD47,F11R,FERMT3,FN1,ITGB3,NCL,PTK2B,SELP,UBE2I
Disorder of basal ganglia	0.00443969	0	6.7294e-05	0	ANXA2,ATP2A2,BASP1,C4A/C4B,CD48,CSE1L,F11R,FTH1,FTL,GPD2,KHDRBS1,KNG1,LTF,MTDH,NDRG1,NDUFA8,PDLIM1,PRDX2,PSMC1,PTK2B,ROCK2,RPL13A,RPS4X,S100A10,SAP18,STOM,TOP1,TUBB1
Angiogenesis	3.5672e-07	0.0133052	6.96563e-05	1.80617e-06	ANXA2,ANXA3,ATP1B3,BPI,CAMP,CASP3,CAVIN2,CFB,CHI3L1,EDF1,EHD3,F11R,FERMT3,FN1,GSN,HPSE,IGF2R,ILK,ITGB3,KNG1,LCN2,LTBP1,MMP8,MMP9,MTDH,NCL,NDRG1,PML,PTK2B,PTPRJ,RAP1B,RETN,ROCK2,SELP,STIM1,VWF
Cell spreading of leukocytes	0.000984675	0	6.99947e-05	0.00015345	BTK,KNG1,PLCG2,PTK2B
Cell spreading of blood cells	0	0.00564722	8.48806e-05	1.84331e-06	CD47,FERMT3,FLNA,FN1,KNG1,PECAM1,PTK2B,RAP1B,THBS1,TLN1,VWF
Infiltration by neutrophils	3.98546e-05	0.0344603	8.48806e-05	0	ANXA2,C4A/C4B,CFB,LCN2,MAVS,MMP8,MMP9,PPBP,SELP,STIM1,VWF,YBX1
Metastatic carcinoma	0	0	8.79843e-05	0	ANXA2,CD48,CSE1L,FN1,FTL,MAP4,MMP9,PSIP1,PTK2B,RPL7,RPS11,TOP1,TUBB1
Formation of stress granule	0	0.000757385	0.00010241	0	CSNK2B,DDX3X,MTDH,RPL4,RPS14
Organization of cytoskeleton	0	2.06168e-05	0.000111036	4.6063e-10	ACTN1,AHNAK,BASP1,CALD1,CASP3,CD47,CDK5,RAP3,CORO1C,CRIP1,CSRP1,CTTN,DMTN,DNM1L,EVL,F11R,F13A1,FERMT3,FN1,GSN,GDI1,HMGB1,HMGB2,HSPB1,ILK,ITGB3,KNG1,LCN2,LST1,LTF,MAP4,MAP2K1,MYLK,NDRG1,PARVB,PDLIM1,PLEK,PRPF40A,PTK2B,PTPRJ,RAP1B,RIPOR2,ROCK2,RPL4,RPS14,RSU1,SH3BP1,SMARCE1,SNX1,SSRP1,TLN1,UBA6,UBE2I,VCL,VWF,YBX1
Development of vasculature	1.16053e-07	0.0100568	0.000112217	2.14443e-06	ANXA2,ANXA3,ATP1B3,BPI,CAMP,CAVIN2,CFB,DDX3X,EDF1,EHD3,F11R,FERMT3,FN1,GSN,HPSE,IGF2R,IGHM,ILK,ITGB3,KNG1,LCN2,LTBP1,MMP8,MMP9,MTDH,NCL,NDRG1,PML,PTK2B,PTPRJ,RAP1B,RETN,ROCK2,SELP,STIM1,VWF
Migration of neutrophils	0	0.00227303	0.000112777	2.44618e-06	CAMP,CD47,FN1,ITGB3,MMP9,MYLK,PPBP,RAP1B,SELP,TLN1
Pulmonary metastasis	0.00106298	0	0.000112777	0	ANXA2,ITGB3,MAP4,MMP9,PDLIM1,PML,PRDX2,PTK2B,PTPRJ,SELP,TOP1
Migration of endothelial cells	2.46864e-05	0	0.000115421	6.5916e-06	ANXA2,ANXA3,CAVIN2,CSNK2B,F11R,FN1,HPSE,IGF2R,ITGB3,KNG1,MMP9,NCL,PML,PTK2B,PTPRJ,ROCK2,S100P
Growth of neurites	0	0	0.000115509	5.14399e-05	APEX1,BASP1,CD47,CSRP1,FKBP5,FN1,GNAQ,HPSE,ILK,ITGB3,MMP9,PTK2B,RAP1B,ROCK2,RPL4,RPS14,SLC2A3,SNX1,TOP1,VCL
Shape change of tumor cell lines	0	0.00137838	0.000115509	1.32955e-05	CTTN,EDF1,EVL,FERMT3,FN1,GNAQ,ILK,KNG1,MMP9,PARVB,PTK2B,RAP1B,ROCK2
Response of neutrophils	0	0	0.000116192	0.000166843	CAMP,CD47,CD5L,FN1,GNAQ,ITGB3,LCN2,STIM1
Recruitment of blood cells	0	0	0.000122	0	ALOX5,C4A/C4B,CAMP,CHI3L1,CTSG,ELANE,F13A1,FABP5,FERMT3,FLOT1,HPSE,ITGAM,LCN2,LGALS1,LRP1,LTF,MAP2K3,MMP9,MPO,PPIF,PRTN3,S100A4,SNCA,THBS1,VWF
Immune response of leukocytes	1.6059e-06	0	0.000122554	0.00165379	CD47,CD48,CTSG,FN1,HMGB1,IGHG3,ITGB3,NCKAP1L,PADI4,PF4,PXN,THBS1
Binding of NFkB binding site	0.00620497	0	0.000125	0	BTK,KNG1,LTF,PML
Neovascularization	0.00118713	0	0.000136853	0	ANXA2,CAMP,CD47,CFB,HPSE,ITGB3,KNG1,LTF,MMP9,PTK2B,S100A10
Phagocytosis of blood cells	0	0.0255655	0.000136853	0.000261042	CAMP,CD47,CD5L,FERMT3,GSN,LCN2,MBNL1,MTA2,PGLYRP1,PLEK,PTPRJ,STIM1,TLN1
Cell movement of fibroblasts	0	0.000191587	0.000137584	1.14294e-09	FN1,GSN,IGF2R,ILK,ITGB3,LTF,MTA2,PDLIM1,PML,PPBP,VCL,ZYX
Damage of endothelial tissue	8.748e-09	0	0.0001451	0.000270612	CASP3,CTSG,CTTN,F11R,HMGB1,MAP2K3,MYLK,PECAM1,PXN
Antibacterial response	4.24063e-12	0	0.00014566	0	ANXA3,BPI,CAMP,H2BC11,IGHM,LCN2,LTF,MAVS,PGLYRP1,RNASE3
Cell viability of tumor cell lines	0.00423481	0	0.000146008	0.000453641	APEX1,CAMP,CBX5,CSE1L,EWSR1,FKBP5,FN1,FTH1,HNRNPUL2,IGF2R,IGHM,ILK,ITGB3,MTDH,NUP210,PDCD4,PML,PPM1G,PRDX2,PRPF8,PTK2B,RBM39,RPL24,S100P,SLC2A3,SMARCC2,SMARCE1,SNRNP200,TOP1,U2AF1/U2AF1L5,UBE2I,YBX1
Vasculogenesis	1.46046e-06	0.00881336	0.000146741	2.29889e-06	ANXA2,ATP1B3,BPI,CAMP,CAVIN2,CFB,EDF1,EHD3,F11R,FERMT3,FN1,GSN,ILK,ITGB3,KNG1,LCN2,LTBP1,MMP8,MMP9,MTDH,PML,PTK2B,PTPRJ,RAP1B,RETN,ROCK2,SELP,STIM1,VWF
Rheumatic Disease	7.53896e-12	0	0.000164418	2.48771e-06	ITGA2B,ITGB3
Thrombocytopenia	0.00548185	0.00939342	0.000168705	0.000308511	C4A/C4B,CD47,CFB,HDAC1,ITGA2B,ITGB3,LCN2,MMP9,PLEK,RAP1B,STIM1,TUBB1,VWF
Pemphigus	0.0091869	0.000918883	0.000175692	0.000177791	C4A/C4B,CAVIN2,HPSE,ITGB3,LCN2,LTBP1,MMP9,PPBP,TUBB1
Invasion of tumor cell lines	0.00541801	0.0148896	0.000176601	0.00171482	AHNAK,APEX1,CBX5,CSE1L,CSNK2B,EIF3F,F11R,FERMT3,FN1,HPSE,ILK,ITGB3,KNG1,LCN2,MAP4,MMP8,MMP9,MTDH,NDRG1,PARVB,PDCD4,PDLIM1,PML,PTK2B,PTPRJ,S100A10,S100P,SNAP23,TMPO,YBX1
Adhesion of cell-associated matrix	0	0.00151219	0.00018145	2.69325e-09	FGB,FN1,HPSE,ITGA2B,ITGB3,LIMS1,VCL,ZYX
Adhesion of granulocytes	0.0015355	2.42748e-05	0.000182246	4.6063e-10	FERMT3,FN1,HPSE,ITGB3,KNG1,LTF,PPBP,SELP,TLN1
Cell proliferation of cervical cancer cell lines	0	0	0.000182246	0	AHNAK,APEX1,CSNK2B,EWSR1,FTH1,FTL,NASP,NCL,PTK2B,S100P,SMARCE1,SSB,UBE2I
Stage I non-small cell lung carcinoma	0	0	0.000189016	0	ATIC,EEF1A1,EIF4A1,FGG,FTL,HSP90AB1,PPIA,RPL7,TUBA1A,TUBB4B
Cell spreading of tumor cell lines	0	0.00491472	0.000191039	0.000194533	EVL,FERMT3,FLNA,FN1,ILK,KNG1,MMP9,PARVB,PTK2B,PXN,RAP1B,THBS1
Cell movement of macrophages	0.000216554	0.0130544	0.000197904	0	CAMP,FN1,GSN,ITGB3,MAVS,MMP9,MYLK,NDRG1,PTK2B,PTPRJ,RETN,RPL13A,S100A10,SELP,YBX1
Microtubule dynamics	0	0.000697694	0.000218425	3.84153e-06	AHNAK,BASP1,CD47,CRIP1,CSRP1,EVL,FERMT3,FN1,GSN,ILK,ITGB3,KNG1,LCN2,LST1,LTF,MAP4,MYLK,NDRG1,PARVB,PTK2B,PTPRJ,RAP1B,RIPOR2,ROCK2,RPL4,RPS14,RSU1,SH3BP1,SMARCE1,SNX1,SSRP1,TLN1,UBA6,UBE2I,VCL,VWF,YBX1
Adhesion of lymphocytes	0	0	0.000221885	3.3303e-05	CD47,CD48,FERMT3,FN1,PTK2B,RAP1B,RIPOR2,SELP,UBE2I
Endocytosis	8.74326e-06	0.000307145	0.000221885	1.9471e-05	CAMP,CD47,CD5L,DDX3X,FERMT3,GSN,IGF2R,IGHM,ITGB3,LCN2,MBNL1,MMP9,MTA2,MYLK,NCL,PGLYRP1,PLEK,PTPRJ,RAB27B,S100A10,SNAP23,STIM1,TLN1
Psoriasis	1.98851e-08	0	0.000226049	0	ANXA2,ANXA3,ATP2A2,C4A/C4B,CAMP,CD47,CRIP1,ETF1,FN1,GSN,HPSE,LCN2,LTF,MMP9,NMI,RNASE3,S100P,SERBP1,TOP1,UBE2I,UQCRFS1,VWF
Advanced extracranial solid tumor	0.000773564	0	0.000247996	0	ALOX5,ARG1,ATIC,BSG,BTK,C4A/C4B,CTSB,CTSG,DPYD,DPYSL2,EEF1A1,EIF4A1,ELANE,FDPS,FGG,FTL,HSP90AB1,ITGB3,LCN2,LGALS1,LTF,MAP4,MMP9,PDLIM1,PPIA,PSMB1,PSMD1,PTK2B,PTPRJ,RPL7,S100A4,S100P,STAT1,THBS1,TUBA1A,TUBB,TUBB4B,TYMP,XPO1
Damage of endothelial cells	0.0001224	0	0.0002557	0.000245	CTSG,CTTN,HMGB1,MAP2K3,MYLK,PECAM1,PXN
Movement of vascular endothelial cells	0.000662169	0	0.000263695	0	ANXA2,CAVIN2,F11R,FN1,ITGB3,KNG1,MMP9,NCL,PML,PTK2B,PTPRJ,VWF
Disruption of blood-brain barrier	5.41174e-06	0.0374067	0.000267412	0	CA1,KNG1,MMP9,MYLK
Anoikis of tumor cell lines	0	0	0.000273497	0.000470491	CTTN,FN1,ILK,ITGB3,PML,TLN1
Outgrowth of neurites	0	0	0.000282463	0.000667038	APEX1,BASP1,CD47,FKBP5,FN1,GNAQ,HPSE,ILK,ITGB3,MMP9,PTK2B,RAP1B,ROCK2,RPL4,RPS14,SNX1,TOP1
Release of reactive oxygen species	0.00662401	0	0.000285005	0	ANXA2,CAMP,GPD2,GRN,ITGB3,PPBP,PRDX2
Ischemia of brain	0	0.00359015	0.000292362	0	CD47,GSN,ITGA2B,ITGB3,LCN2,MMP9,VWF
Cell movement of gonadal cell lines	0	0.0203878	0.00031534	7.13671e-06	CD47,F11R,FN1,ITGB3,NCL,PARVB,VWF
Cell movement of antigen presenting cells	9.17597e-06	0.00807898	0.000325233	0	CAMP,FN1,GSN,HPSE,ITGB3,MAVS,MMP9,MYLK,NDRG1,PTK2B,PTPRJ,RETN,RPL13A,RPS19,S100A10,SELP,YBX1
Liquid tumor	0.00620497	0	0.000330612	0	AHNAK,ANXA2,APEX1,C4A/C4B,CD48,CSNK2B,DDX3X,EIF3L,ETF1,F11R,GNAQ,GSN,HDAC1,IGF2R,ITGA2B,ITGB3,LCN2,LTBP1,LTF,LUC7L2,MEFV,MMP9,NASP,NUP210,PML,PPBP,PRPF8,PSIP1,PTK2B,PTPRJ,RPL13A,RPL28,RPL34,RPL4,RPL5,RPL6,RPL7,RPLP0,RPS11,RPS14,RPS15A,RPS16,RPS18,RPS19,RPS20,RPS23,RPS4X,RSU1,SH3BP1,SLC2A3,SRSF4,SSB,TLN1,TOP1,TUBB1,U2AF1/U2AF1L5,UBA2,UBE2I,VWF,ZYX
Quantity of neutrophils	4.32039e-05	0	0.000330612	0	C4A/C4B,CAMP,CD47,CD5L,GSN,HPSE,LCN2,MMP8,MMP9,PGLYRP1,PML,SELP,YBX1
Adhesion of T lymphocytes	0	0	0.000332153	0.000414889	CD47,CD48,FN1,PTK2B,RAP1B,RIPOR2,SELP,UBE2I
Cell spreading of gonadal cell lines	0	0	0.000332153	4.23223e-06	ITGB3,PARVB
Cell spreading of sarcoma cell lines	0	0	0.000332153	0.00243935	FN1,KNG1,MMP9,PARVB
Early stage kidney disease	0	0.00146188	0.000332153	0.001765	ATP1B3,CA1,CAVIN2,FKBP5,ITGB3,LTBP1,SLC2A3,TPM4,TUBB1
Hypersensitive reaction	0.000286702	0	0.000346624	0	AHNAK,ANXA3,C4A/C4B,CAMP,CD47,F11R,GSN,IGHM,JPT1,MMP9,RAB27B,RNASE3,S100P,SELP,STIM1,TUBB1,UBE2I,VCL,ZYX
Digestive organ tumor	0	0	0.000354805	0.000246367	ACAA2,ACTN1,AHNAK,ANXA2,ANXA3,APEX1,ATP1B3,ATP2A2,ATP2A3,BASP1,BLVRB,BPI,BTF3L4,C4A/C4B,CA1,CAMP,CAVIN2,CBX5,CD47,CD48,CD5L,CFB,CPSF6,CRIP1,CSE1L,CSNK2B,DDX3X,DDX5,DNAJC7,DNAJC8,EDF1,EHD3,EIF3F,EIF3L,ETF1,EVL,EWSR1,F11R,FERMT3,FGB,FKBP5,FN1,FTH1,FTL,FUS,GIMAP1,GNAQ,GPD2,GSN,GZMH,HDAC1,HIBCH,HNRNPUL2,HPSE,IGF2R,ILK,ITGA2B,ITGB3,KHDRBS1,KNG1,LCN2,LIMS1,LRPPRC,LST1,LTBP1,LTF,LUC7L2,MAP4,MAVS,MBNL1,M…
Adhesion of breast cancer cell lines	0	0.0042331	0.000378425	0.000620539	CTTN,FN1,ITGB3,PARVB,ROCK2,THBS1
Formation of actin stress fibers	0	0.00458816	0.000384559	1.82752e-06	CD47,EVL,F11R,FN1,GNAQ,KNG1,MYLK,PDLIM1,PTK2B,ROCK2,S100A10,TPM4,ZYX
Polarization of cells	0	0.0344603	0.000385016	0	CD47,CSE1L,FN1,ILK,KNG1,LCN2,LTBP1,MYLK,PDLIM1,PTK2B,RIPOR2
Movement Disorders	0	0	0.000426722	0	ANXA2,ATP2A2,BASP1,C4A/C4B,CA1,CD48,CSE1L,F11R,FTH1,FTL,FUS,GNAQ,GPD2,IGF2R,KHDRBS1,LCN2,LTF,MMP9,MTDH,NDRG1,NDUFA8,PDLIM1,PRDX2,PSMC1,PTK2B,ROCK2,RPL13A,RPS4X,S100A10,SAP18,SELP,STOM,TOP1,TUBB1
Bleeding time of tail	0	0.0100846	0.000428086	0	PTK2B,TLN1,VWF
Infection of mammalia	4.63324e-10	0	0.00044221	0	AHNAK,C4A/C4B,CAMP,CD47,CD5L,IGHM,LCN2,MMP8,MMP9,OLFM4,PML,PSME3,SELP,VWF
Wound	0.00472117	0.00787404	0.000484074	4.84892e-05	ANXA2,CAMP,CFB,FGB,FN1,GSN,HPSE,ILK,ITGB3,LTF,MMP8,MMP9
Migration of mononuclear leukocytes	0	0	0.000489862	0	ANXA2,CAMP,CD47,CD48,EVL,F11R,FERMT3,FN1,ITGB3,MMP9,MYLK,PTK2B,RAP1B,RIPOR2,SELP,TLN1,UBE2I
Organization of actin	0	0.0179489	0.000489862	0.000134917	FN1,GSN,PLEK,PTK2B,ROCK2
Synthesis of thromboxane A2	0	0	0.000514007	0	CAMP,PTK2B,RAP1B,VWF
Aortic aneurysm	0.00286799	0	0.000517524	0	FTL,MMP8,MMP9,MYLK,RETN,TMPO,VWF
Binding of lymphocytes	0	0	0.000522555	0	CD47,CD48,EVL,FERMT3,FN1,PTK2B,RAP1B,RIPOR2,SELP,UBE2I
Binding of T lymphocytes	0	0	0.000528664	0	CD47,CD48,EVL,FN1,PTK2B,RAP1B,RIPOR2,SELP,UBE2I
Glucose metabolism disorder	0.00337695	0	0.000528664	0	ACAA2,ANXA2,ATP1B3,ATP2A2,BPI,C4A/C4B,CA1,CAVIN2,CD5L,CFB,CRIP1,FKBP5,FN1,GPD2,HDAC1,HPSE,IGHM,ITGA2B,ITGB3,LCN2,LST1,LTBP1,LTF,LUC7L2,MMP9,NDUFA4,NUCKS1,PDCD4,PLEK,PRDX2,PSMD6,PSME3,RETN,RPL26,RPL34,RPL7,RPS15A,S100A10,SELP,SLC2A3,TPM4,VWF
Cell movement of peripheral blood leukocytes	0.00295672	0	0.000539266	0	ANXA2,CAMP,CD47,KNG1,PTK2B,RIPOR2,SELP
Immune response of neutrophils	0.001596	0	0.000539266	0.000838303	CAMP,CD47,CD5L,FN1,ITGB3,LCN2,STIM1
Migration of phagocytes	0.00441027	0.0119922	0.000560178	1.11013e-05	ANXA2,CAMP,CD47,F11R,FN1,ITGB3,MMP9,MYLK,PPBP,PTK2B,RAP1B,S100A10,SELP,TLN1
Head and neck carcinoma	0	0.0042331	0.000602543	1.52935e-05	ACAA2,ACTN1,AHNAK,ANXA2,ATP1B3,ATP2A2,ATP2A3,BASP1,BLVRB,BPI,BTF3L4,C4A/C4B,CA1,CD47,CD48,CD5L,CFB,CRIP1,CSE1L,CSNK2B,CSRP1,DDX3X,DDX5,DNAJC7,DPY30,EDF1,EIF3F,EIF3L,ETF1,EWSR1,F11R,FERMT3,FGB,FKBP5,FN1,FUS,GIMAP1,GNAQ,GPD2,GSN,GZMH,HDAC1,HIBCH,HNRNPUL2,HPSE,IGF2R,ILK,ITGA2B,ITGB3,JPT1,KHDRBS1,KNG1,LIMS1,LRPPRC,LTBP1,LTF,LUC7L2,MAP4,MBNL1,MEFV,MMP8,MMP9,MMRN1,MPST,MTA2,MTDH,MYLK,NASP,NCL,NDRG1,NDU…
Abdominal neoplasm	0	0.0390339	0.000608134	0.000125071	ABHD14B,ACTN1,AHNAK,ALDH16A1,ANK1,AP3D1,ATP2A2,ATP2A3,ATP5F1C,ATP6V1H,BIN2,CALD1,CASP3,CAVIN2,CBX5,CCDC88B,CD163,CD47,CD48,CDK5RAP3,CES1,CHI3L1,CHMP1A,CORO1C,CPSF6,CPSF7,CTSG,CTTN,DDX5,DMTN,DNAJC13,DNM1L,DTYMK,DYSF,EDF1,EHD3,EIF3L,EIF3M,EMD,EPB42,F11R,F13A1,FBL,FERMT3,FGA,FGB,FGG,FKBP3,FLNA,FN1,FTL,G3BP1,G3BP2,GDI1,GLUD1,GNAQ,H1-2,HCFC1,HLA-A,HMGB1,HMGB2,HMGN1,HNRNPUL2,HPSE,HSD17B11,HSPB1,IFI16,I…
Cell death of leukemia cell lines	0.00215292	0.0226693	0.000608134	0.00199272	CAMP,CD47,FKBP5,FN1,FTH1,GSN,GZMH,HDAC1,MEFV,MTDH,PGLYRP1,PML,PSIP1,RPS19,TOP1
Chemoresistant acute myeloid leukemia	0	0.00488006	0.000608134	0	EEF1A1,PSME1,RPL34,RPS12,RPS24
Chemotaxis of phagocytes	6.70611e-11	0.0126413	0.000608134	4.94114e-05	CAMP,CD47,GSN,HPSE,ITGB3,LCN2,PPBP,PTK2B,PTPRJ,RIPOR2,RPL13A,RPS19,SELP,STIM1
Advanced stage carcinoma	0	0	0.000636075	0	ANXA2,C4A/C4B,CD48,FN1,FTL,LCN2,MAP4,MMP9,PSIP1,PTK2B,RPL7,RPS11,TOP1,TUBB1
Interaction of endothelial cells	0	0	0.000638476	0	ANXA2,CD47,FERMT3,FN1,ITGB3,KNG1,PPBP,PTK2B,S100A10,SELP,VWF
Concentration of lipopolysaccharide	3.32715e-05	0	0.000655673	0	CAMP,CFB,KNG1
Insulin resistance	0.00794945	0	0.000655673	0	ATP2A2,CA1,CD5L,ITGB3,LCN2,LTF,NDUFA4,NUCKS1,PRDX2,RETN,RPL26,RPL34,RPL7,RPS15A,SELP
Invasion by vascular endothelial cells	0	1.28424e-06	0.000655673	0	CAVIN2,MTDH,PTPRJ
Shape of blood cells	0	0.0128424	0.000655673	0.000264257	FERMT3,GNAQ,TUBB1
Visceromegaly	0	0.0391177	0.000655673	0.00179893	ATP2A2,ATP2A3,C4A/C4B,CD47,EHD3,EWSR1,FN1,GNAQ,GSN,HDAC1,IGF2R,ILK,ITGA2B,ITGB3,LIMS1,MAVS,MBNL1,MMP8,MMP9,PRDX2,ROCK2,S100A10,TLN1,TMPO,UQCRFS1,VCL
Cell viability of breast cancer cell lines	0	0	0.000657871	0	APEX1,FKBP5,FN1,ILK,ITGB3,MTDH,PDCD4,PRDX2,PTK2B,TOP1,UBE2I,YBX1
Growth of organism	0.000327686	0	0.000666759	0	BPI,CAMP,CSE1L,CSNK2B,DDX3X,FN1,GPD2,GSN,HDAC1,IGF2R,ILK,LCN2,LIMS1,LTF,MMP9,NASP,NCL,PPBP,PSME3,RSU1,SNX1,SRRT,SSB,STIM1,TLN1,UBE2I,VCL
Lymphocyte migration	0.00413016	0.0164487	0.000666759	4.34029e-05	CAMP,CD47,CD48,EVL,CTSG,F11R,FERMT3,FN1,HLA-A,ITGB3,MMP9,MYLK,PECAM1,PIK3R1,PRF1,PTK2B,RAP1B,RIPOR2,SELP,THBS1,TLN1,UBE2I
Cell movement of lung cancer cell lines	0	0	0.000678737	0	CAMP,EIF3F,FN1,HDAC1,ILK,MMP9,S100A10,S100P,YBX1,ZYX
Lupus erythematosus	0	0	0.000721623	0	BPI,C4A/C4B,CAMP,CFB,GNAQ,HPSE,LCN2,LTBP1,LTF,MMP8,MMP9,MTA2,PSME3,RNASE3,S100A10,SELP
Myelodysplastic syndrome or leukemia	0	0	0.000730898	0	AHNAK,ANXA2,APEX1,C4A/C4B,CD48,CSNK2B,DDX3X,EIF3L,ETF1,F11R,GNAQ,HDAC1,IGF2R,ITGA2B,ITGB3,LTBP1,LTF,LUC7L2,MEFV,MMP9,NASP,NUP210,PML,PPBP,PRPF8,PSIP1,PTK2B,PTPRJ,RPL13A,RPL28,RPL34,RPL4,RPL5,RPL6,RPL7,RPLP0,RPS11,RPS14,RPS15A,RPS16,RPS18,RPS19,RPS20,RPS23,RPS4X,RSU1,SH3BP1,SLC2A3,SRSF4,SSB,TLN1,TOP1,TUBB1,U2AF1/U2AF1L5,UBA2,UBE2I,VWF,ZYX
Morphology of endothelial tissue	0	0.0315697	0.000743977	0.00115114	EHD3,F11R,FN1,ITGB3,PTPRJ,SELP,VWF
Survival of organism	2.75219e-06	0	0.000762897	0	APEX1,C4A/C4B,CAMP,CD47,CD48,CFB,DDX3X,FTL,GSN,HDAC1,IGF2R,IGHM,ITGB3,KNG1,LCN2,LTF,MAVS,MMP8,MMP9,MTA2,MTDH,NCL,PML,RPL13A,SLC2A3,VWF
Abnormal morphology of blastocyst	0	0.000789468	0.000765573	0	CSNK2B,DDX3X,FEN1,H2AZ1,ITGB3,SNAP23,TLN1
Myocardial infarction	0	0.0032162	0.000765573	4.12901e-06	C4A/C4B,CA1,CA2,CCT7,CD163,CD47,F13A1,FGB,FGG,ILK,ITGA2B,ITGB3,MMP9,PADI4,PDCD4,PECAM1,SELP,TUBB1,VWF
Growth of connective tissue	0	0	0.000783722	2.66543e-07	ANXA2,CD48,DDX5,FN1,FTH1,GNAQ,HPSE,ILK,ITGB3,KHDRBS1,KNG1,LST1,LTF,MMP9,NDRG1,PML,PPBP,PSME3,RAP1B,RETN,TMPO,VCL,YBX1
Metabolism of DNA	0.00118946	0.00739335	0.000783722	4.12901e-06	ANXA3,APEX1,BANF1,CAMP,CD47,DDX5,GZMH,ITGB3,NCL,NUCKS1,PML,PTK2B,SSRP1,SUPT16H,TMPO,TOP1
Metastatic solid tumor	0.00462788	0	0.000783722	0	ANXA2,C4A/C4B,CD48,CSE1L,FN1,FTL,ITGB3,LCN2,LTF,MAP4,MMP9,PDLIM1,PML,PRDX2,PSIP1,PTK2B,PTPRJ,RPL7,RPS11,S100P,SELP,TOP1,TUBB1
Tyrosine phosphorylation of protein	0	0.024584	0.000793713	2.10561e-05	CD47,CD48,FLNA1,FN1,IGHM,ILK,ITGA2B,ITGB3,KNG1,PECAM1,PTK2B,SLC3A2,THBS1,VWF
B cell cancer	0	0.00822216	0.000799672	1.22124e-06	AHNAK,ANXA2,CAVIN2,CD47,CD48,CSE1L,DDX3X,EWSR1,F11R,FN1,FUS,GSN,HDAC1,IGF2R,IGHM,ITGB3,KHDRBS1,MMP9,PDCD4,PML,PSIP1,PSME3,PTK2B,ROCK2,RPS15,RPS2,RPS20,S100A10,SNX1,SSB,STIM1,TUBB1,U2AF1/U2AF1L5,UBA2,VCL,ZYX
Hereditary bleeding disorder	0	1.77222e-06	0.0008191	2.14443e-06	ACTN1,ATP2A2,ITGA2B,ITGB3,TUBB1,VWF
Low-grade lymphoma	0	0.0210546	0.0008191	0	AHNAK,ANXA2,DDX3X,EWSR1,F11R,FN1,FUS,GSN,ITGB3,PSIP1,PSME3,PTK2B,ROCK2,RPS15,RPS2,RPS20,SNX1,SSB,STIM1,TUBB1,VCL
Cell movement of carcinoma cell lines	0	0.0384939	0.000868892	0	CAMP,CSNK2B,EIF3F,FN1,ILK,MAP4,MTDH,NDRG1,RAP1B,S100A10,S100P,TMPO,YBX1,ZYX
Movement of blood platelets	0	0.00331601	0.00087888	0	FN1,GSN,KNG1,TLN1,VWF
Migration of carcinoma cell lines	0	0	0.000897266	0	CAMP,CSNK2B,EIF3F,FN1,MAP4,MTDH,NDRG1,RAP1B,S100A10,S100P,TMPO,YBX1,ZYX
Killing of Enterococcus faecalis	2.11219e-09	0	0.000951615	0	CAMP,KNG1,LTF
Cell movement of lymphocytes	0	0.014775	0.000963349	5.98197e-05	CAMP,CD47,CD48,CTSG,EVL,F11R,FERMT3,FN1,HLA-A,ITGB3,MAVS,MMP9,MYLK,PECAM1,PF4,PIK3R1,PRF1,PTK2B,RAP1B,RIPOR2,SELP,THBS1,TLN1,UBE2I
Cell death of lymphoma cell lines	0	0	0.000981537	0	CASP3,PRF1
Response of bacteria	0	0	0.00101776	0	CAMP,CD48,DDX3X,LCN2,RETN,YBX1
Cell movement of endothelial cell lines	0	0	0.00102851	0	ATP2A2,CSNK2B,FN1,KNG1,NCL,PTK2B,PTPRJ,RAP1B
Cellular homeostasis	0.000493954	0	0.0010466	0	ANXA2,ATP1B3,ATP2A2,ATP2A3,BPI,C4A/C4B,CAMP,CD47,CSNK2B,F11R,FN1,FTH1,FTL,GIMAP1,GNAQ,GPD2,GSN,HDAC1,IGF2R,IGHM,KNG1,LCN2,LTBP1,LTF,MAVS,MEFV,MTDH,NDRG1,NMT1,NUCKS1,PML,PPBP,PRDX2,PTK2B,PTPRJ,RAP1B,RETN,ROCK2,RPS17,SMARCE1,STIM1,THEMIS2,VWF
Cell cycle progression	0	0	0.00120351	0.000110858	AHNAK,BANF1,CBX5,CSE1L,CSNK2B,EWSR1,HDAC1,IGHM,ILK,KNG1,LTBP1,MAP4,NASP,NUCKS1,PDCD4,PML,PPM1G,PTK2B,ROCK2,RPL24,RPS15A,RPS9,RSU1,SMARCE1,SSRP1,TMPO,TOP1,TUBB1,U2AF1/U2AF1L5,UBA2,UBE2I
Development of cytoplasm	0	0.000142017	0.00120351	1.82752e-06	CAMP,CD47,EVL,F11R,FN1,GNAQ,GSN,HDAC1,ITGB3,KNG1,MYLK,PDLIM1,PTK2B,ROCK2,RPS10,RPS14,S100A10,TPM4,ZYX
Proliferation of lymphocytes	0.0032121	0.0241469	0.00124006	3.58826e-05	AHNAK,CAMP,CD47,CD48,CLC,EHD3,FN1,FTL,GIMAP1,IGHM,ITGA2B,ITGB3,LST1,LTBP1,LTF,MAVS,MMP9,MTA2,PDCD4,PRDX2,PTK2B,PTPRJ,STIM1,TLN1
Allergy	0.000163642	0.0383977	0.00124355	0	AHNAK,ANXA3,CAMP,GSN,HPSE,IGHM,JPT1,MMP9,RAB27B,RNASE3,S100P,SELP,STIM1,TUBB1,UBE2I,VCL,ZYX
Morphology of endothelial cells	0	0	0.00124355	0.00244337	F11R,FN1,ITGB3,PTPRJ,SELP,VWF
Transmigration of neutrophils	0	0.0149561	0.00124355	3.3011e-05	CD47,FN1,ITGB3,MMP9,MYLK,PPBP
Metastasis of tumor cell lines	0.00641094	0	0.0012712	0	CSE1L,FN1,IGHM,ILK,MAP4,MMP8,MMP9,NDRG1,PDLIM1,PRDX2,PTK2B,SELP,STIM1,TLN1
Formation of actin filaments	0	0.000730117	0.00129735	1.91508e-06	CD47,EVL,F11R,FN1,GNAQ,GSN,KNG1,MYLK,PDLIM1,PTK2B,ROCK2,S100A10,TPM4,ZYX
Cell spreading of bone cancer cell lines	0.00400965	0	0.00133436	0	FN1,KNG1,MMP9
Quantity of ribosome	0	0	0.00133436	0	EIF3F,RPL4,RPS14
Mature B cell malignant tumor	0	0.0329057	0.00135154	0.000125331	AHNAK,ANXA2,CAVIN2,CD47,CD48,DDX3X,EWSR1,F11R,FN1,FUS,GSN,HDAC1,IGF2R,IGHM,ITGB3,KHDRBS1,MMP9,PSIP1,PSME3,PTK2B,ROCK2,RPS15,RPS2,RPS20,S100A10,SNX1,SSB,STIM1,TUBB1,U2AF1/U2AF1L5,VCL
Adhesion of neutrophils	0.00486695	3.51637e-05	0.0013757	3.85979e-09	FERMT3,FN1,HPSE,KNG1,PPBP,SELP,TLN1
Response of phagocytes	0	0	0.00141362	0.00235826	CAMP,CD47,CD5L,FN1,GNAQ,GSN,IGHM,ITGB3,LCN2,PGLYRP1,PTPRJ,STIM1
Reorganization of cytoskeleton	0	0.00280255	0.00142826	1.59975e-06	CD47,FN1,ILK,ITGB3,KNG1,PARVB,PLEK,PTK2B,ROCK2,VWF
Chemotaxis of myeloid cells	5.15919e-09	0.0286959	0.00146599	0.000147659	CAMP,CD47,GSN,ITGB3,LCN2,PPBP,PTK2B,PTPRJ,RIPOR2,RPL13A,RPS19,SELP,STIM1
Recruitment of neutrophils	4.12029e-06	0.0334207	0.00146599	0.000215316	CAMP,CD47,FERMT3,GSN,LCN2,LTF,MMP9,RAP1B,SELP,VWF
Systemic lupus erythematosus	1.23692e-08	0	0.00146599	0	BPI,C4A/C4B,CAMP,CFB,GNAQ,HPSE,LCN2,LTBP1,LTF,MMP8,MMP9,MTA2,RNASE3,S100A10,SELP
Macrothrombocytopenia	0	0.000757385	0.00153318	0.000523419	ITGA2B,RAP1B,STIM1,TUBB1
Proliferation of connective tissue cells	0	0.0135944	0.00153318	7.13671e-06	ANXA2,DDX5,FN1,FTH1,GNAQ,HPSE,ILK,ITGB3,KHDRBS1,KNG1,LTF,MMP9,NDRG1,PML,PPBP,PSME3,RAP1B,RETN,TMPO,VCL,YBX1
Stage I-IV non-small cell lung cancer	0	0	0.0015375	0	ATIC,EEF1A1,EIF4A1,FGG,FTL,HSP90AB1,PPIA,PTK2B,RPL7,TUBA1A,TUBB4B
Migration of fibroblasts	0	0.000979204	0.0015563	2.06192e-08	FN1,ILK,ITGB3,LTF,MTA2,PDLIM1,PML,VCL,ZYX
Immediate hypersensitivity	0.000930608	0	0.00156643	0	AHNAK,ANXA3,CAMP,GSN,IGHM,JPT1,RAB27B,RNASE3,S100P,SELP,STIM1,TUBB1,UBE2I,VCL,ZYX
Proliferation of lymphatic system cells	0.00208003	0	0.00156643	1.5358e-05	AHNAK,CAMP,CD47,CD48,CLC,EHD3,FN1,FTL,GIMAP1,IGHM,ITGA2B,ITGB3,LCN2,LST1,LTBP1,LTF,MAVS,MMP9,MTA2,PDCD4,PRDX2,PTK2B,PTPRJ,STIM1,TLN1
Quantity of blood cells	0	0	0.00158235	6.12236e-05	C4A/C4B,CAMP,CD47,CD48,CD5L,FERMT3,GIMAP1,GSN,HPSE,IGF2R,IGHM,ITGA2B,ITGB3,LCN2,MAVS,MMP8,MMP9,NMT1,PGLYRP1,PML,PRDX2,PSME3,PTPRJ,RAB27B,RAP1B,RPS19,SELP,TLN1,TMPO,VWF,YBX1
Benign lesion	0.00838696	0.0358959	0.00161249	0.000814418	AHNAK,ANXA2,ANXA3,ATP2A2,CA1,CAVIN2,CD48,CFB,DDX5,FTH1,GNAQ,HPSE,IGF2R,ILK,LCN2,LTBP1,MAVS,MMP8,MMP9,NDRG1,PDCD4,PML,PRDX2,PRPF8,PTK2B,RPS15,RPS19,STIM1,TUBB1,UBE2I,ZYX
Interaction of protein	0	0	0.00162914	0.00108549	APEX1,CPSF6,EVL,FGB,FN1,IGF2R,ITGB3,KNG1,PML,SELP
Diamond blackfan anemia type 1	0	0	0.00173889	0	RPL5,RPS19
Glanzmann thrombasthenia	0	0.00150148	0.00173889	0.000827614	ITGA2B,ITGB3
Growth of Escherichia coli strain ML-35	0	0	0.00173889	0	CAMP,PPBP
Platelet-type bleeding disorder type 16	0	0.00150148	0.00173889	0.000827614	ITGA2B,ITGB3
Re-entry into growth of leukemia cell lines	0	0	0.00173889	0	FTH1,FTL
Retraction of cytoplasmic matrix	0	0.00150148	0.00173889	0.000827614	ITGA2B,ITGB3
Volume of nucleus	0	0	0.00173889	0	TMPO,TOP1
Generation of actin stress fibers	0	0	0.00174248	0.000709364	FN1,GNAQ,ITGB3
Outgrowth of breast cancer cell lines	0	0	0.00174248	0	FN1,ITGB3,PTK2B
Cell movement of PBMCs	0	0	0.00174404	0	ANXA2,CD47,KNG1,PTK2B,RIPOR2,SELP
Adhesion of leukemia cell lines	0	0	0.0017745	8.684e-08	CD47,F11R,FERMT3,FN1,PTK2B,SELP,UBE2I
Formation of focal adhesions	0	0.00479125	0.00178113	1.82752e-06	ACTN1,FN1,KNG1,LIMS1,PTK2B,PTPRJ,ROCK2,S100A10,VCL
Quantity of stem cells	0	0	0.00178113	0.000107284	CD47,CD5L,FN1,GIMAP1,IGHM,ILK,ITGA2B,ITGB3,LCN2,NMT1,PML,PRDX2,PSME3,PTPRJ,RAP1B,RPS19,SELP,TMPO
Chronic psoriasis	0.0022878	0	0.00180844	0	ATP2A2,CD47,CRIP1,ETF1,LCN2,TOP1,UBE2I,UQCRFS1
Migration of vascular endothelial cells	0.0023553	0	0.00183573	0	ANXA2,CAVIN2,F11R,FN1,ITGB3,MMP9,NCL,PML,PTK2B,PTPRJ
Metastatic non-small cell lung carcinoma	0	0	0.00187876	0	ANXA2,FN1,FTL,PTK2B,RPL7,RPS11,TOP1,TUBB1
Abdominal aortic aneurysm	0.00590682	0	0.00190031	0	FTL,MMP8,MMP9,RETN,VWF
Nonpituitary endocrine tumor	0	0	0.00190031	0	ACAA2,ACTN1,AHNAK,ANXA2,ATP1B3,ATP2A2,ATP2A3,BASP1,BLVRB,BPI,C4A/C4B,CA1,CD47,CD48,CD5L,CFB,CRIP1,CSE1L,CSRP1,DDX3X,DDX5,DNAJC7,DPY30,EDF1,EIF3F,EIF3L,ETF1,EWSR1,F11R,FERMT3,FGB,FKBP5,FN1,FUS,GIMAP1,GNAQ,GPD2,GSN,GZMH,HDAC1,HIBCH,HNRNPUL2,HPSE,IGF2R,ILK,ITGA2B,ITGB3,JPT1,KHDRBS1,KNG1,LIMS1,LRPPRC,LTBP1,LTF,MAP4,MEFV,MMP8,MMP9,MMRN1,MPST,MTA2,MYLK,NASP,NCL,NDRG1,NDUFA4,NDUFA8,NMI,NOP58,NUCKS1,NUP2…
Binding of bone marrow cells	0	0.0101246	0.00190523	3.86589e-05	ANXA2,ITGA2B,ITGB3,RAP1B
Cell spreading of endothelial cells	0	0	0.00190523	0	FN1,KNG1,PTK2B,VWF
Joining of DNA	0	0	0.00190523	0	APEX1,EVL,FUS,TOP1
Phagocytosis of E. coli	0	0	0.00190523	0	CAMP,CD48,DDX3X,LCN2
Transcription	0	0.014775	0.00190523	0.000822717	BASP1,C4A/C4B,CAVIN2,CBX5,CSE1L,DDX3X,DDX5,EDF1,EWSR1,FN1,FUS,GNAQ,GSN,HDAC1,HPSE,ILK,ITGB3,KHDRBS1,KNG1,LCN2,LIMS1,LRPPRC,MAVS,MMP8,MTA2,MTDH,NCL,NMI,NUCKS1,PDCD4,PDLIM1,PML,PRPF8,PTK2B,RBM39,ROCK2,RPL5,RPL6,RPS14,SAP18,SMARCC2,SMARCE1,SRRT,SSB,SSRP1,SUPT16H,TMPO,TOP1,UBE2I,YBX1
Migration of connective tissue cells	0	0	0.00190688	4.96336e-08	FN1,ILK,ITGB3,LTF,MTA2,PDLIM1,PML,RETN,VCL,ZYX
Liver lesion	0	0.0164487	0.00192985	0.00052769	ACAA2,ACTN1,AHNAK,ANXA3,APEX1,ATP1B3,ATP2A2,ATP2A3,C4A/C4B,CAVIN2,CD47,CD48,CD5L,CFB,CPSF6,CSE1L,CSNK2B,DDX3X,DDX5,DNAJC8,EHD3,EWSR1,FERMT3,FGB,FN1,FTH1,FTL,FUS,GNAQ,GPD2,GSN,HDAC1,HIBCH,HNRNPUL2,HPSE,IGF2R,ITGA2B,ITGB3,KHDRBS1,KNG1,LIMS1,LRPPRC,LTBP1,LUC7L2,MAVS,MMP8,MMP9,MMRN1,MTA2,MTDH,MYLK,NASP,NCL,NDRG1,NMT1,NOP58,NUP210,OGFR,PARVB,PDLIM1,PML,PPM1G,PRDX2,PRPF40A,PRPF8,PSIP1,PSMC1,PSMD6,PSME3…
Binding of endothelial cells	0	0.0383977	0.00195829	4.19946e-07	CD47,CTSG,DNM1L,FERMT3,FN1,HMGB1,ITGB3,PECAM1,PF4,PIK3R1,PPBP,SELP,THBS1,VWF
Visceral metastasis	0.000519459	0	0.00196622	0	ANXA2,CSE1L,ITGB3,LCN2,LTF,MAP4,MMP9,PDLIM1,PML,PRDX2,PTK2B,PTPRJ,S100P,SELP,TOP1,TUBB1
Binding of vascular endothelial cells	0	0.0304259	0.0019771	2.0936e-07	CD47,FERMT3,FN1,ITGB3,KNG1,PPBP,SELP,VWF
Cell movement of smooth muscle cells	0	0	0.00204544	0.000356855	ATP2A2,CD47,F11R,FN1,GNAQ,ILK,MMP9,RETN,SNAP23
Activation of myeloid cells	4.71009e-10	0	0.00210119	3.79896e-06	ANXA2,BPI,C4A/C4B,CAMP,CD47,CD48,FN1,HPSE,KNG1,LCN2,LTBP1,LTF,MMP9,NDRG1
Development of endothelial tissue	0	0	0.00210119	0	ANXA2,ATP1B3,BPI,CAMP,CAVIN2,CSNK2B,EDF1,F11R,FN1,ITGB3,KNG1,MMP9,PML,PTK2B,PTPRJ
Digestive system cancer	0	0	0.00213619	0.000700806	ACAA2,ACTN1,AHNAK,ANXA2,ANXA3,APEX1,ATP1B3,ATP2A2,ATP2A3,BASP1,BLVRB,BPI,BTF3L4,C4A/C4B,CA1,CAMP,CAVIN2,CBX5,CD47,CD48,CD5L,CFB,CPSF6,CRIP1,CSE1L,CSNK2B,DDX3X,DDX5,DNAJC7,DNAJC8,EHD3,EIF3F,EIF3L,ETF1,EVL,EWSR1,F11R,FERMT3,FGB,FKBP5,FN1,FTH1,FTL,FUS,GIMAP1,GNAQ,GPD2,GSN,GZMH,HDAC1,HIBCH,HNRNPUL2,HPSE,IGF2R,ILK,ITGA2B,ITGB3,KHDRBS1,KNG1,LCN2,LIMS1,LRPPRC,LST1,LTBP1,LTF,LUC7L2,MAP4,MAVS,MBNL1,MEFV,M…
Dissemination of cells	0	0	0.00213619	0	ANXA2,CAMP,CD47,FN1,HPSE,MMP9
Formation of filopodia	0	0	0.00216244	0	CD47,CRIP1,CSRP1,FN1,KNG1,PTK2B,RIPOR2,SH3BP1,VWF
Metastasis of cells	0	0	0.00216244	0.000619174	CSE1L,FN1,HPSE,IGHM,ILK,MAP4,MMP8,MMP9,NDRG1,PDLIM1,PRDX2,PTK2B,SELP,STIM1,TLN1
Familial amyloidotic polyneuropathy	0.00544036	0	0.00219121	0	LCN2,MMP9
Cancer of secretory structure	0	0.00546886	0.00219767	1.62423e-05	ACAA2,ACTN1,AHNAK,ANXA2,ANXA3,APEX1,ATP1B3,ATP2A2,ATP2A3,BASP1,BLVRB,BPI,C4A/C4B,CAVIN2,CBX5,CD47,CD48,CD5L,CFB,CPSF6,CRIP1,CSE1L,CSRP1,DDX3X,DDX5,DNAJC7,DPY30,EDF1,EHD3,EIF3F,EIF3L,ETF1,EWSR1,F11R,FERMT3,FGB,FKBP5,FN1,FUS,GIMAP1,GNAQ,GPD2,GSN,GZMH,HDAC1,HIBCH,HNRNPUL2,HPSE,IGF2R,IGHM,ILK,ITGA2B,ITGB3,JPT1,KHDRBS1,KNG1,LCN2,LIMS1,LRPPRC,LTBP1,LTF,LUC7L2,MAP4,MEFV,MMP8,MMP9,MMRN1,MPST,MTA2,MYLK,NA…
Proliferation of prostate cancer cell lines	0	0	0.00219767	0	FKBP5,FUS,GNAQ,HPSE,IGF2R,ILK,MMP9,NASP,PDCD4,SSB,TOP1,UBA6,UBE2I,YBX1
Cellular infiltration by macrophages	0	0	0.00220125	0	ITGB3,MAVS,MMP9,NDRG1,PTK2B,RETN,RPL13A,S100A10,SELP,YBX1
Endocytosis by eukaryotic cells	0.000255886	0.000857335	0.00220125	0.000195325	CAMP,CD47,CD5L,DDX3X,FERMT3,GSN,LCN2,MBNL1,MTA2,PGLYRP1,PLEK,PTPRJ,SNAP23,STIM1,TLN1
Inflammation of absolute anatomical region	2.83945e-05	0	0.00220125	0.00167775	ANXA3,C4A/C4B,CA1,CAMP,CD47,CD48,CFB,DDX5,EHD3,FN1,FUS,HDAC1,IGHM,ITGB3,LCN2,LTBP1,LTF,MAVS,MMP8,MMP9,MTA2,MTDH,MYLK,NMI,OLFM4,PDCD4,PDLIM1,PRDX2,PTPRJ,S100A10,SELP,STIM1,VWF,YBX1
Polymerization of protein	0	0.00560709	0.00220125	2.45232e-06	CHMP4A,EHD4,EVL,FGA,FGB,FGG,FUS,LCP2,LIMS1,PAK1,RIPOR2,SAMHD1,SEPTIN2,SHMT2,SNCA
Relaxation of muscle	0	0.0216157	0.00221404	0.000591369	ATP2A2,ATP2A3,CD47,ITGB3,MBNL1,MYLK
Response of myeloid cells	3.34298e-06	0	0.00230294	7.32854e-05	CAMP,CD47,CD5L,FN1,GNAQ,GSN,ITGB3,LCN2,PGLYRP1,PTPRJ,STIM1
Binding of melanoma cell lines	0	0	0.00231007	0	ITGB3,KNG1,LTF,ROCK2,SELP
Immune response of phagocytes	3.37386e-06	0	0.00235503	0	CAMP,CD47,CD5L,FN1,GSN,IGHM,ITGB3,LCN2,PGLYRP1,PTPRJ,STIM1
Benign solid tumor	0	0.0329176	0.00236201	0.000387526	ANXA2,ANXA3,ATP2A2,CA1,CAVIN2,CD48,DDX5,FTH1,GNAQ,HPSE,IGF2R,LCN2,LTBP1,MAVS,MMP8,MMP9,NDRG1,PDCD4,PML,PRDX2,PRPF8,PTK2B,RPS15,RPS19,TUBB1,UBE2I,ZYX
Cell rounding of tumor cell lines	0	0	0.00236221	0.000838303	FN1,GNAQ,PARVB,ROCK2
Contraction of cells	0	0.0029733	0.00240825	1.14635e-05	ATP2A2,CASP3,FN1,GNAQ,ITGB3,MYLK,PIK3R1,ROCK2,VCL
Influx of Ca2+	0.000491827	0	0.0024324	0	ANXA2,ATP2A2,C4A/C4B,CAMP,FN1,GNAQ,IGHM,KNG1,NMT1,STIM1
Peripheral vascular disease	2.07533e-06	0.0255655	0.00246521	0.000543485	ANXA2,CA1,CD47,CPSF6,FN1,FTH1,GSN,HIBCH,HMGB1,ITGA2B,ITGB3,LCN2,MMP9,PECAM1,PPP2CA,PXN,RAP1B,S100P,SLC2A3,STIM1,TUBB1,VWF
Tuberculosis	1.12756e-08	0.021546	0.00246521	0.0020354	BPI,CAMP,FKBP5,ITGB3,LCN2,LTF,OLFM4,RETN,RNASE3
Migration of gonadal cell lines	0	0	0.00246635	0.000766518	F11R,FN1,ITGB3,NCL,VWF
Chronic inflammatory disorder	1.38022e-07	0	0.00247769	0	BPI,C4A/C4B,CA1,CAMP,CFB,DDX5,F11R,FGB,FKBP5,FN1,FTH1,GSN,HDAC1,HPSE,IGHM,ITGB3,LCN2,LST1,LTF,MEFV,MMP9,PDLIM1,PGLYRP1,PRDX2,PTK2B,RAB1B,RPL18A,RPS16,RPS18,S100A10,SELP,SNRNP200
Lymphoma	0	0	0.00247769	5.76678e-05	AHNAK,ANXA2,BASP1,CD47,CD48,CSE1L,CSNK2B,DDX3X,EWSR1,F11R,FN1,FUS,GSN,HDAC1,IGHM,ITGB3,MMP9,PDCD4,PML,PSIP1,PSME3,PTK2B,ROCK2,RPL5,RPS15,RPS2,RPS20,SELP,SNX1,SSB,STIM1,TOP1,TUBB1,U2AF1/U2AF1L5,UBA2,VCL,VWF
Pulmonary fibrosis or aplastic anemia	0	0	0.00247769	0	C4A/C4B,FN1,MMP8,RPL18,RPL26,RPL5,RPS10,RPS15A,RPS17,RPS19,RPS27,SELP,TOP1
Cell proliferation of T lymphocytes	0.00620497	0.0117096	0.00258341	4.96613e-06	AHNAK,CAMP,CD47,CD48,CLC,EHD3,FN1,FTL,IGHM,ITGA2B,ITGB3,LTBP1,LTF,MMP9,MTA2,PDCD4,PRDX2,PTK2B,PTPRJ,TLN1
Abnormality of trophoblast giant cells	0	0.0128424	0.00261034	0	CSNK2B,DDX3X,ITGB3,SSB
Cell spreading of mononuclear leukocytes	0.00184166	0	0.00261034	0	CD47,KNG1,PTK2B,RAP1B
Generation of filaments	0	0	0.00261034	0	FN1,GNAQ,ITGB3,SSRP1
Rheumatoid arthritis	3.06333e-08	0	0.00261034	0	BPI,C4A/C4B,CAMP,CFB,F11R,FGB,FKBP5,FN1,FTH1,FTL,GNAQ,GSN,HDAC1,HPSE,IGHM,LCN2,LST1,LTBP1,LTF,MEFV,MMP8,MMP9,MTA2,PGLYRP1,PRDX2,PSIP1,PSME3,PTK2B,RAB1B,RETN,RNASE3,RPL18A,RPS16,RPS18,S100A10,SELP,SNRNP200,TUBB1
Stage I cancer	0	0	0.00262137	0	ANXA2,FN1,FTL,RPL7,RPS11,SERBP1,TOP1,TUBB1
Accumulation of cervical cancer cell lines	0	0	0.00267438	0	PPM1G,SMARCE1,U2AF1/U2AF1L5
Cell spreading of endothelial cell lines	0.00614381	0	0.00267438	0	FN1,KNG1,PTK2B
Transmigration of phagocytes	0	0	0.00267438	9.92463e-05	CD47,F11R,FN1,ITGB3,MMP9,MYLK,PPBP
Muscle contraction	0.00614381	0.000911504	0.00268874	1.55162e-07	ATP2A2,C4A/C4B,CALD1,CASP3,CTTN,DYSF,EHD3,EMD,GNAQ,KNG1,LIMS1,MAP2K3,MYLK,PXN,ROCK2,TLN1,TPM4,VCL
Quantity of blood	0	0	0.00268874	0.0015559	CD47,IGF2R,ITGA2B,ITGB3,LCN2,MMP9,PRDX2,RAB27B,RPS19,SELP,TMPO
Thyroid gland tumor	0	0	0.00282812	2.48771e-06	ACAA2,ACTN1,AHNAK,ANXA2,ATP1B3,ATP2A2,ATP2A3,BASP1,BLVRB,BPI,C4A/C4B,CD47,CD48,CD5L,CFB,CRIP1,CSE1L,CSRP1,DDX3X,DDX5,DNAJC7,DPY30,EDF1,EIF3F,EIF3L,ETF1,EWSR1,F11R,FERMT3,FGB,FKBP5,FN1,FUS,GIMAP1,GNAQ,GPD2,GSN,GZMH,HDAC1,HIBCH,HNRNPUL2,HPSE,IGF2R,ILK,ITGA2B,ITGB3,JPT1,KHDRBS1,KNG1,LIMS1,LRPPRC,LTBP1,LTF,MAP4,MEFV,MMP8,MMP9,MMRN1,MPST,MTA2,MYLK,NASP,NCL,NDRG1,NDUFA4,NDUFA8,NMI,NOP58,NUCKS1,NUP210,O…
Adhesion of nuclear matrix	0	0	0.00290469	0	ILK,ITGB3,PTK2B,PTPRJ
Activation of antigen presenting cells	1.17757e-06	0	0.00305049	2.35853e-05	AP3D1,ANXA2,BPI,CAMP,CD47,CD48,CHI3L1,DYSF,FGG,FN1,HLA-A,HPSE,HMGB1,IGHM,KNG1,LCN2,LTBP1,LTF,MAP2K1,MAP2K3,MMP9,PRF1,THBS1
Uptake of Ca2+	0	0.0270153	0.00316446	0	ATP2A2,ATP2A3,CSNK2B,FUS,KNG1,PPBP
Stage I metastatic non-small cell lung carcinoma	0	0	0.00327044	0	FN1,FTL,RPL7,RPS11
Chronic skin disorder	0.00156432	0	0.00327046	0	ATP2A2,C4A/C4B,CAMP,CD47,CRIP1,ETF1,LCN2,TOP1,UBE2I,UQCRFS1,VWF
Permeability of vascular system	2.28854e-05	0	0.00327046	0.000122043	C4A/C4B,GSN,KNG1,MMP9,MYLK,PTK2B,PTPRJ,SELP,VWF
Activation of epithelial cell lines	0	7.92805e-05	0.00335117	0.00146321	ATP2A2,ATP2A3,PSIP1
Thyroid carcinoma	0	0.00403092	0.00335117	3.84153e-06	ACAA2,ACTN1,AHNAK,ANXA2,ATP1B3,ATP2A2,ATP2A3,BASP1,BLVRB,BPI,C4A/C4B,CD47,CD48,CD5L,CFB,CRIP1,CSE1L,CSRP1,DDX3X,DDX5,DNAJC7,DPY30,EDF1,EIF3F,EIF3L,ETF1,EWSR1,F11R,FERMT3,FGB,FKBP5,FN1,FUS,GIMAP1,GNAQ,GPD2,GSN,GZMH,HDAC1,HIBCH,HNRNPUL2,HPSE,IGF2R,ILK,ITGA2B,ITGB3,JPT1,KHDRBS1,KNG1,LIMS1,LRPPRC,LTBP1,LTF,MAP4,MEFV,MMP8,MMP9,MMRN1,MPST,MTA2,MYLK,NASP,NCL,NDRG1,NDUFA4,NDUFA8,NMI,NOP58,NUCKS1,NUP210,O…
Atopic disease	0.00620497	0	0.00341772	0	AHNAK,ANXA3,CAMP,GSN,IGHM,JPT1,RNASE3,S100P,SELP,TUBB1,UBE2I,VCL,ZYX
Shape change of connective tissue cells	0	0	0.00348188	0	FN1,GSN,PTK2B,ROCK2,VCL
Cell proliferation of hepatoma cell lines	0	0.0362464	0.00349212	0	HDAC1,ILK,LTBP1,MTDH,PRDX2,PTK2B,RAP1B,RPS10,RSU1,SLC2A3,STIM1
Gastrointestinal tumor	0.00462788	0	0.00349831	0.000709364	ACAA2,ACTN1,AHNAK,ANXA2,ANXA3,APEX1,ATP1B3,ATP2A2,ATP2A3,BASP1,BLVRB,BPI,BTF3L4,C4A/C4B,CA1,CAMP,CAVIN2,CBX5,CD48,CD5L,CFB,CPSF6,CRIP1,CSE1L,CSNK2B,DDX3X,DDX5,DNAJC7,DNAJC8,EDF1,EHD3,EIF3F,EIF3L,ETF1,EVL,EWSR1,F11R,FERMT3,FGB,FKBP5,FN1,FTH1,FUS,GIMAP1,GNAQ,GPD2,GSN,GZMH,HDAC1,HIBCH,HNRNPUL2,HPSE,IGF2R,ILK,ITGA2B,ITGB3,KHDRBS1,KNG1,LCN2,LRPPRC,LST1,LTBP1,LTF,LUC7L2,MAP4,MAVS,MBNL1,MEFV,MMP8,MMP9,M…
Cell movement of monocytes	2.47282e-05	0	0.00353889	0	ANXA2,CAMP,CD47,F11R,FN1,MMP9,PTK2B,RETN,RPS19
Permeability of vasculature	5.47403e-05	0	0.00353889	0	C4A/C4B,GSN,KNG1,MMP9,MYLK,PTK2B,PTPRJ,VWF
Adhesion of gonadal cell lines	0	0	0.00356864	0.0013293	F11R,FN1,LTF,VWF
Gastrointestinal carcinoma	0	0.0385096	0.00356864	0	ACAA2,ACTN1,AHNAK,ANXA3,APEX1,ATP1B3,ATP2A2,ATP2A3,BASP1,BLVRB,BPI,BTF3L4,C4A/C4B,CA1,CAVIN2,CBX5,CD48,CD5L,CFB,CPSF6,CSE1L,CSNK2B,DDX3X,DDX5,DNAJC7,DNAJC8,EHD3,EIF3F,EIF3L,ETF1,EVL,EWSR1,F11R,FERMT3,FGB,FKBP5,FN1,FTH1,FUS,GIMAP1,GNAQ,GPD2,GSN,GZMH,HDAC1,HIBCH,HNRNPUL2,HPSE,IGF2R,ILK,ITGA2B,ITGB3,KHDRBS1,KNG1,LCN2,LRPPRC,LST1,LTBP1,LTF,LUC7L2,MAP4,MAVS,MBNL1,MEFV,MMP8,MMP9,MMRN1,MPST,MTA2,MTDH,MY…
Inflammation of joint	1.67628e-07	0	0.00356864	3.45474e-05	C4A/C4B,CFB,F11R,FGB,FKBP5,FN1,FTH1,FTL,GSN,HDAC1,IGHM,LST1,LTF,MEFV,MMP9,PGLYRP1,PRDX2,PSIP1,PTK2B,RAB1B,RETN,RPL18A,RPS16,RPS18,S100A10,SELP,SNRNP200,TUBB1
Movement of bacteria	0	0	0.00356864	0	ANXA2,CAMP,FN1,MMP9
Non-traumatic arthropathy	0	0	0.00360925	0.00181431	C4A/C4B,CFB,F11R,FGB,FKBP5,FN1,FTH1,GSN,HDAC1,IGHM,LST1,LTF,MEFV,MMP9,PGLYRP1,PRDX2,PSIP1,PTK2B,RAB1B,RPL18A,RPS16,RPS18,S100A10,SNRNP200,TUBB1
Infection of tumor cell lines	0	0	0.00371437	0	DDX3X,ETF1,GPD2,HDAC1,HIBCH,IGF2R,LARS1,LCN2,MAP4,MMP9,NMT1,PARVB,RAB1B,RAP1B,SNU13,SSB,SUCLG2
Antimicrobial response	1.99331e-11	0	0.00377273	0	ANXA3,BANF1,BPI,CAMP,DDX3X,H2BC11,IGHM,LCN2,LTF,MAVS,PGLYRP1,RNASE3,RPS15A
Detachment of cells	0.000334241	0.030173	0.0038029	0.00104084	BPI,CTGS,FERMT3,FLNA,FN1,GSN,PRTN3,PTK2B,TLN1
Quantity of metal	9.14468e-05	0	0.00380953	0	ANXA2,ATP2A2,FN1,FTH1,FTL,GNAQ,GSN,IGHM,KNG1,LCN2,LTBP1,LTF,PPBP,PRDX2,PTPRJ,SELP,STIM1
Formation of cytoskeleton	0	0.000118943	0.00384808	6.04092e-07	CD47,EVL,F11R,FN1,GNAQ,GSN,ITGB3,KNG1,MYLK,PDLIM1,PTK2B,ROCK2,S100A10,TPM4,ZYX
Non-Hodgkin lymphoma	0	0	0.00386746	0.000368233	AHNAK,ANXA2,BASP1,CD47,CD48,CSE1L,CSNK2B,DDX3X,EWSR1,F11R,FN1,FUS,GSN,HDAC1,IGHM,ITGB3,MMP9,PSIP1,PSME3,PTK2B,ROCK2,RPS15,RPS2,RPS20,SELP,SNX1,SSB,STIM1,TUBB1,U2AF1/U2AF1L5,VCL,VWF
Phagocytosis of neutrophils	0.000890941	0	0.00390359	0	CAMP,CD47,CD5L,LCN2,STIM1
Agglutination of blood platelets	0	0	0.00390524	0	IGHM,LTF
Binding of E. coli	0	0	0.00390524	0	CD48,FN1,NCL
Binding of Y box	0	0	0.00390524	0	APEX1,YBX1
Cell spreading of vascular endothelial cells	0	0	0.00390524	0	FN1,KNG1,VWF
Dissemination of Pseudomonas aeruginosa	0	0	0.00390524	0	ANXA2,CAMP
Infection of cervical cancer cell lines	8.33226e-05	0	0.00390524	0	DDX3X,ETF1,GPD2,HIBCH,LARS1,LCN2,MAP4,MMP9,NMT1,PARVB,RAB1B,RAP1B,SNU13,SSB,SUCLG2
Invasion by cancer-associated fibroblasts	0	0	0.00390524	0.0020354	FN1,ITGB3
Maturation of focal adhesions	0	0	0.00390524	0.0020354	FN1,VCL
Nicking of DNA	0	0	0.00390524	0	FTH1,GZMH,TOP1
Ocular rosacea	0.00056686	0	0.00390524	0	MMP8,MMP9
Penetration of cells	0	0	0.00390524	0	ANXA2,HDAC1,MMP9
Shape of blood platelets	0	0	0.00390524	0.0020354	GNAQ,TUBB1
Turner syndrome	0	0.00083709	0.00390524	0.000154329	DDX3X,ILK,ITGA2B,ITGB3,LTBP1,RPS4X,VCL
Extravasation	1.2625e-05	0	0.00398191	0.000161651	BST1,BTK,CD47,CD63,ITGB3,KNG1,LCN2,PRTN3,RIPOR2,SELP,SIRPA,VWF
Endocrine gland tumor	0	0	0.00399416	0	ACAA2,ACTN1,AHNAK,ANXA2,ATP1B3,ATP2A2,ATP2A3,BASP1,BLVRB,BPI,C4A/C4B,CA1,CD47,CD48,CD5L,CFB,CRIP1,CSE1L,CSRP1,DDX3X,DDX5,DNAJC7,DPY30,EDF1,EIF3F,EIF3L,ETF1,EWSR1,F11R,FERMT3,FGB,FKBP5,FN1,FTH1,FUS,GIMAP1,GNAQ,GPD2,GSN,GZMH,HDAC1,HIBCH,HNRNPUL2,HPSE,IGF2R,ILK,ITGA2B,ITGB3,JPT1,KHDRBS1,KNG1,LIMS1,LRPPRC,LTBP1,LTF,MAP4,MBNL1,MEFV,MMP8,MMP9,MMRN1,MPST,MTA2,MYLK,NASP,NCL,NDRG1,NDUFA4,NDUFA8,NMI,NOP58,…
Invasion of tissue	0	0	0.00399416	0	EVL,FN1,HDAC1,HPSE,ILK,KHDRBS1,MMP9,OLFM4,PDCD4
Permeability of epithelial tissue	1.65576e-06	0	0.00402099	1.9471e-05	F11R,KNG1,MMP9,MYLK,PTK2B,PTPRJ
Proliferation of fibroblast cell lines	0	0	0.00414479	0	APEX1,CSNK2B,DDX3X,DPY30,FN1,KHDRBS1,KNG1,LTBP1,MTDH,NOP58,PML,PTK2B,S100P,SSB,TOP1
Release of granules	0	0	0.00418633	0.00162101	CAMP,FN1,ITGA2B,SNAP23
Cell movement of cancer cells	0	0	0.0042075	0	CD47,FN1,GSN,HPSE,ILK,MMP9,PTK2B,S100P
Migration of lung cancer cell lines	0	0	0.0042075	0	CAMP,EIF3F,HDAC1,ILK,MMP9,S100A10,S100P,YBX1
Activation of phagocytes	1.67964e-11	0	0.00428116	9.98052e-06	ANXA2,BPI,C4A/C4B,CAMP,CD47,CD48,FN1,HPSE,KNG1,LCN2,LTBP1,LTF,MMP9,NDRG1
Cell death of connective tissue cells	0	0	0.00430438	3.16021e-05	CAMP,DDX3X,FN1,FTH1,GNAQ,GSN,HPSE,IGF2R,ILK,ITGB3,KHDRBS1,MAP4,MAVS,MMP9,PGLYRP1,PML,PSMD6,PTK2B,S100P
Cell death of muscle cells	0.000425356	0	0.00430438	0.000147628	CAMP,GNAQ,GSN,ITGB3,KNG1,LCN2,LIMS1,NCL,PDCD4,PTK2B,RNASE3,VWF,ZYX
Gastrointestinal adenocarcinoma	0	0	0.00430438	0	ACAA2,ACTN1,AHNAK,ANXA3,APEX1,ATP1B3,ATP2A2,ATP2A3,BASP1,BLVRB,BPI,BTF3L4,C4A/C4B,CA1,CAVIN2,CBX5,CD48,CD5L,CFB,CPSF6,CSE1L,CSNK2B,DDX3X,DDX5,DNAJC7,DNAJC8,EHD3,EIF3F,EIF3L,ETF1,EVL,EWSR1,FERMT3,FGB,FKBP5,FN1,FTH1,FUS,GIMAP1,GNAQ,GPD2,GSN,GZMH,HDAC1,HIBCH,HNRNPUL2,HPSE,IGF2R,ILK,ITGA2B,ITGB3,KHDRBS1,KNG1,LCN2,LRPPRC,LST1,LTBP1,LTF,LUC7L2,MAP4,MAVS,MBNL1,MEFV,MMP8,MMP9,MMRN1,MPST,MTA2,MTDH,MYLK,NC…
Gastrointestinal tract cancer	0.00804073	0	0.00435267	0.00106649	ACAA2,ACTN1,AHNAK,ANXA2,ANXA3,APEX1,ATP1B3,ATP2A2,ATP2A3,BASP1,BLVRB,BPI,BTF3L4,C4A/C4B,CA1,CAMP,CAVIN2,CBX5,CD48,CD5L,CFB,CPSF6,CRIP1,CSE1L,CSNK2B,DDX3X,DDX5,DNAJC7,DNAJC8,EHD3,EIF3F,EIF3L,ETF1,EVL,EWSR1,F11R,FERMT3,FGB,FKBP5,FN1,FTH1,FUS,GIMAP1,GNAQ,GPD2,GSN,GZMH,HDAC1,HIBCH,HNRNPUL2,HPSE,IGF2R,ILK,ITGA2B,ITGB3,KHDRBS1,KNG1,LCN2,LRPPRC,LST1,LTBP1,LTF,LUC7L2,MAP4,MAVS,MBNL1,MEFV,MMP8,MMP9,MMRN1,…
Shape of cells	0	0.0179489	0.0045683	0.00177325	FERMT3,GNAQ,IGF2R,TUBB1
Agglutination of cells	0.00838696	0	0.00462168	0	IGHM,LTF
Endometriosis	0	0.0385096	0.00462168	0	APEX1,CD48,FN1,HDAC1,HPSE,ITGB3,LTF,MMP9,OGFR,RAP1B,ROCK2,RPS19,RPS23,SLC2A3
Endothelial cell development	6.14146e-06	0	0.00462168	4.04894e-05	ANXA2,ATP1B3,BPI,CAMP,CAVIN2,DYSF,EDF1,F11R,FN1,HMGB1,HMGB2,ITGB3,KNG1,MAP2K1,MAP2K3,MMP9,PDCD6,PECAM1,PF4,PML,PTK2B,PTPRJ,THBS1,THRAP3
Quantity of hematopoietic progenitor cells	0.00371863	0	0.00464594	0.000420096	CD47,CD5L,GIMAP1,IGHM,ITGA2B,ITGB3,LCN2,NMT1,PML,PRDX2,PSME3,PTPRJ,RAP1B,RPS19,SELP,TMPO
Quantity of phagocytes	8.88339e-06	0	0.00464594	0	C4A/C4B,CAMP,CD47,CD5L,GSN,HPSE,IGHM,ITGB3,LCN2,MAVS,MMP8,MMP9,PGLYRP1,PML,SELP,YBX1
Cell movement of sarcoma cell lines	0	0.00507579	0.00469921	3.05391e-05	AHNAK,FN1,ILK,KNG1,MMP9,PARVB,TLN1
Flux of Ca2+	0	0	0.00485708	0	ANXA2,ATP2A2,C4A/C4B,CAMP,FN1,GNAQ,IGHM,KNG1,NMT1,PPBP,STIM1,VWF
Chemotaxis of granulocytes	0	0.0329176	0.00487194	0	CAMP,CD47,GSN,LCN2,PPBP,RIPOR2,RPS19,SELP,STIM1
Renal tumor	0	0.0371802	0.00487194	0.000180321	AHNAK,ANXA2,BASP1,BLVRB,DDX5,EHD3,EWSR1,FN1,GNAQ,GSN,HIBCH,HPSE,ITGA2B,ITGB3,KHDRBS1,KNG1,LUC7L2,MMP9,NASP,PPBP,PRDX2,RPL14,RPL5,RPL6,RSU1,S100P,SELP,SMARCC2,SNRNP200,TOP1,TUBB1,UQCRFS1,VWF,YBX1
Proliferation of blood cells	0.0042469	0	0.00492665	7.10744e-05	AHNAK,CAMP,CD47,CD48,CLC,EHD3,FN1,FTL,GIMAP1,IGHM,ITGA2B,ITGB3,LST1,LTBP1,LTF,MAVS,MMP9,MTA2,PDCD4,PRDX2,PTK2B,PTPRJ,RPS19,STIM1,TLN1
Familial platelet disorder	0	0	0.00495975	0	ITGA2B,ITGB3,STIM1,TUBB1
Ion homeostasis of cells	0.000558615	0	0.00499691	0	ANXA2,ATP1B3,ATP2A2,ATP2A3,C4A/C4B,CAMP,FN1,FTH1,FTL,GNAQ,IGHM,KNG1,LCN2,NMT1,PML,PPBP,PTK2B,STIM1,VWF
Neoplasia of cells	0	0.0374067	0.00502158	0.000923312	AHNAK,ANXA2,APEX1,ATP2A2,BASP1,BPI,BTF3L4,C4A/C4B,CA1,CAVIN2,CD47,CD48,CFB,CSE1L,CSNK2B,DDX3X,DDX5,EIF3L,ETF1,EWSR1,F11R,FN1,FUS,GNAQ,GSN,HDAC1,HPSE,IGF2R,IGHM,ILK,ITGA2B,ITGB3,KHDRBS1,LCN2,LRPPRC,LTBP1,LTF,LUC7L2,MAP4,MBNL1,MEFV,MMP8,MMP9,MTA2,MTDH,MYLK,NASP,NCL,NDRG1,NUP210,OGFR,PDCD4,PDLIM1,PML,PPBP,PRDX2,PRPF8,PSIP1,PSME3,PTK2B,PTPRJ,RAB27B,RAP1B,RNASE3,ROCK2,RPL13A,RPL28,RPL34,RPL4,RPL5,RPL6…
Abnormal morphology of trophoblast	0	0.0120432	0.00503964	0	CSNK2B,DDX3X,ITGB3,TLN1
Shape change of vascular endothelial cells	0	0	0.00503964	0.00170977	FN1,ITGB3,KNG1,PTPRJ,VWF
Differentiation of hematopoietic cells	0	0	0.00508777	0	DPY30,FN1,HDAC1,IGHM,ITGA2B,LCN2,MMP9,PSMC1,PSMD6,PSME3,RPS14,RPS19,SRSF4,U2AF1/U2AF1L5,UBE2I
Lung tumor	0	0	0.0051897	0	ACTN1,AHNAK,ANXA2,ANXA3,APEX1,ATP1B3,C4A/C4B,CAMP,CD48,CD5L,DDX3X,DNAJC7,F11R,FGB,FKBP5,FN1,FTH1,FTL,GIMAP1,GNAQ,GPD2,GSN,HDAC1,HIBCH,IGF2R,ITGA2B,ITGB3,KHDRBS1,KNG1,LCN2,LRPPRC,LTBP1,LTF,MAP4,MBNL1,MEFV,MMP8,MMP9,MMRN1,MTA2,MTDH,NCL,NDRG1,NMI,NMT1,NUCKS1,NUP210,OGFR,OLFM4,PARVB,PDCD4,PDLIM1,PML,PRDX2,PSMC1,PTK2B,PTPRJ,RIPOR2,ROCK2,RPL5,RPL7,RPL8,RPS11,RPS15,RPS16,RPS19,RPS4X,S100A10,S100P,SELP,S…
Cell movement of prostate cancer cell lines	0	0	0.00527063	0	AHNAK,ANXA2,FN1,ITGB3,KHDRBS1,NDRG1,SH3BP1,TLN1
Internalization of tumor cell lines	0	0	0.00527063	0	CD47,CD5L,FERMT3,MBNL1,MTA2,NCL,PLEK,TLN1
Osteopetrosis	0.00118713	0	0.00534074	0	FERMT3,GSN,ITGB3,MMP9,PTK2B
Lung injury	1.95048e-05	0	0.00536833	0	ANXA2,C4A/C4B,CD5L,CFB,FN1,HPSE,MMP8,RETN,SELP,VWF
Cell movement of peripheral blood lymphocytes	0	0	0.00537097	0	CD47,PTK2B,RIPOR2,SELP
Binding of cytoskeleton	0	0.00331601	0.00538419	0.000110205	CD47,ITGA2B,ITGB3
Binding of lipopolysaccharide	0	0	0.00538419	0	BPI,CAMP,SELP
Cell movement of leukemia cell lines	0	0	0.00538419	0.000243734	ACTN1,ANXA2,CD47,FERMT3,FN1,MMP9,PTK2B,SELP
Activation of leukocytes	3.97989e-12	0	0.00540482	4.60439e-06	AHNAK,ANXA2,BPI,C4A/C4B,CAMP,CD47,CD48,CLC,FN1,HPSE,IGF2R,IGHM,KNG1,LCN2,LTBP1,LTF,MMP9,NDRG1,PTPRJ,SELP,TLN1
Inflammation of central nervous system	0	0	0.00540482	0	ALOX5,ARG1,BSG,C4A/C4B,CD300LF,CTSB,EHD4,FDPS,FGA,FUS,GRN,HLA-A,IGHM,ITGB3,LCP2,LGALS1,LRP1,MMP8,MMP9,MPO,PPID,SNCA,SPN,STAT1,TYMP,VWF
Transcription of RNA	0	0.00881336	0.00540482	0.000822717	BASP1,CAVIN2,CBX5,CSE1L,DDX3X,DDX5,EDF1,EWSR1,FN1,FUS,GNAQ,HDAC1,HPSE,ILK,KHDRBS1,KNG1,LIMS1,LRPPRC,MAVS,MTA2,MTDH,NCL,NMI,NUCKS1,PDCD4,PDLIM1,PML,PTK2B,RBM39,RPL6,RPS14,SAP18,SMARCC2,SMARCE1,SRRT,SSB,SSRP1,SUPT16H,TMPO,TOP1,UBE2I,YBX1
Function of blood cells	0	0.00810733	0.00546358	3.63511e-07	AHNAK,CBX5,CD47,F11R,GNAQ,GSN,IGHM,ITGA2B,ITGB3,LCN2,MAVS,MMP9,PTK2B,RAB27B,SELP,TUBB1,VWF
Permeability of cells	1.6059e-06	0	0.00570196	3.95618e-05	BPI,CAMP,CASP3,CTSG,CTTNF11R,KNG1,PTK2B,PTPRJ,RAP1B
Transmigration of leukocytes	0	0	0.00570196	0.000261042	CD47,F11R,FERMT3,FN1,ITGB3,MMP9,MYLK,PPBP
Cell spreading of blood platelets	0	0.021546	0.00581481	0.000190913	FN1,KNG1,TLN1,VWF
Metastasis of melanoma cell lines	0	0	0.00583482	0	CSE1L,FN1,IGHM,MMP9,PRDX2,SELP
Polarization of leukocytes	0	0	0.0058857	0	FN1,KNG1,LCN2,LTBP1,MYLK,PTK2B,RIPOR2
Viral life cycle	0	0	0.0058857	0	BANF1,DDX5,LTF,MAVS,NUP210,PSIP1,UBE2I
Interaction of DNA	0	0	0.00598799	0	APEX1,BANF1,EVL,FN1,FUS,HDAC1,ILK,ITGB3,KNG1,LTF,NCL,PDCD4,PML,PSIP1,PSME3,TOP1,YBX1
Cerebrovascular dysfunction	0	0.0358959	0.00600962	0	CA1,CD47,FN1,GSN,ITGA2B,ITGB3,LCN2,MMP9,S100P,STIM1,TUBB1,VWF
Transport of molecule	5.58417e-06	0.0136443	0.00600962	1.16989e-05	ANXA2,ATP1B3,ATP2A2,ATP2A3,CA1,CAMP,DDX3X,DDX5,FGB,FN1,FTH1,FTL,FUS,GNAQ,GSN,IGF2R,IGHM,ILK,ITGB3,KHDRBS1,KNG1,LCN2,LTF,MAVS,MTDH,NUP210,PML,PPBP,PTK2B,RAB27B,RETN,SLC2A3,SNAP23,SNX1,SRSF11,SRSF4,STIM1,U2AF1/U2AF1L5,UBE2I,YBX1
Adenocarcinoma	0	0	0.00607348	0	ACAA2,ACTN1,AHNAK,ANXA2,ANXA3,APEX1,ATP1B3,ATP2A2,ATP2A3,BASP1,BLVRB,BPI,BTF3L4,C4A/C4B,CA1,CAVIN2,CBX5,CD47,CD48,CD5L,CFB,CPSF6,CSE1L,CSNK2B,DDX3X,DDX5,DNAJC7,DNAJC8,EHD3,EIF3F,EIF3L,ETF1,EVL,EWSR1,FERMT3,FGB,FKBP5,FN1,FTH1,FUS,GIMAP1,GNAQ,GPD2,GSN,GZMH,HDAC1,HIBCH,HNRNPUL2,HPSE,IGF2R,ILK,ITGA2B,ITGB3,JPT1,KHDRBS1,KNG1,LCN2,LRPPRC,LST1,LTBP1,LTF,LUC7L2,MAP4,MAVS,MBNL1,MEFV,MMP8,MMP9,MMRN1,MPST,M…
Liver tumor	0	0	0.00607348	0	ACAA2,ACTN1,AHNAK,ANXA3,APEX1,ATP1B3,ATP2A2,ATP2A3,CAVIN2,CD47,CD48,CD5L,CFB,CPSF6,CSE1L,CSNK2B,DDX3X,DNAJC8,EHD3,EWSR1,FERMT3,FGB,FN1,FTH1,FTL,FUS,GNAQ,GPD2,HDAC1,HIBCH,HNRNPUL2,HPSE,IGF2R,ITGA2B,KHDRBS1,KNG1,LIMS1,LRPPRC,LTBP1,LUC7L2,MAVS,MMP9,MMRN1,MTA2,MTDH,MYLK,NASP,NCL,NDRG1,NMT1,NOP58,NUP210,OGFR,PARVB,PDLIM1,PML,PPM1G,PRDX2,PRPF40A,PRPF8,PSIP1,PSMC1,PSMD6,PSME3,RAB27B,RAP1B,RIPOR2,ROCK2,R…
Diabetes mellitus	0.00313848	0	0.0060781	0	ACAA2,ANXA2,ATP1B3,ATP2A2,BPI,C4A/C4B,CA1,CAVIN2,CFB,CRIP1,FKBP5,FN1,GPD2,HDAC1,HPSE,IGHM,ITGA2B,ITGB3,LCN2,LST1,LTBP1,LUC7L2,MMP9,PDCD4,PLEK,PSMD6,PSME3,RETN,S100A10,SELP,SLC2A3,TPM4,VWF
Transmigration of cells	0	0	0.00608985	0	CD47,F11R,FERMT3,FN1,ITGB3,MMP9,MYLK,PPBP,PTK2B
Concentration of fatty acid	0.000234205	0	0.00620261	0	APEX1,CAMP,DDX5,GNAQ,GPD2,KNG1,LCN2,MMP9,PML,RETN,ROCK2,UQCRFS1
Attachment of virus	0	0	0.00621438	0	ANXA2,F11R,FTL
Binding of lung cell lines	0	0	0.00621438	0	FN1,PTPRJ,RNASE3
Migration of cancer cells	0	0	0.00621597	0	CD47,CSE1L,FN1,GSN,HPSE,ILK,MMP9,PTK2B,S100P
Chemotaxis of antigen presenting cells	1.12687e-05	0	0.00627868	0	CAMP,HPSE,ITGB3,PTK2B,PTPRJ,RPL13A,RPS19,SELP
Quantity of connective tissue	0	0	0.00627868	0	AHNAK,CD47,FN1,GNAQ,GPD2,IGF2R,IGHM,ITGA2B,ITGB3,LCN2,MMP9,NUCKS1,PRDX2,PSIP1,RAB27B,RETN,RPS19,SELP,TMPO
Neoplasia of tumor cell lines	0.00462788	0	0.00643785	0	CSE1L,FN1,IGHM,ILK,MAP4,MMP8,MMP9,NDRG1,PDLIM1,PML,PRDX2,PSIP1,PTK2B,SELP,STIM1,TLN1
Migration of endothelial cell lines	0	0	0.00651171	0	ATP2A2,CSNK2B,NCL,PTK2B,PTPRJ,RAP1B
Morphology of cardiovascular system	0	0.00259678	0.00651171	7.12134e-07	ATP2A2,ATP2A3,CFB,EHD3,F11R,FN1,GNAQ,GSN,IGF2R,ILK,ITGB3,KNG1,LCN2,LIMS1,LTBP1,MBNL1,MMP8,MMP9,PTPRJ,ROCK2,S100A10,SELP,TLN1,TMPO,VCL,VWF
Inflammation of respiratory system component	1.68635e-05	0	0.00651537	0	ANXA3,C4A/C4B,CAMP,CD48,FN1,HDAC1,HPSE,ITGB3,LCN2,LTF,MMP8,MMP9,MYLK,PTPRJ,RETN,RNASE3,SELP,TUBB1
Annealing of DNA	0	0	0.00658485	0	EVL,FUS
Bleeding of tumor	0	0.00544885	0.00658485	0	SELP,VWF
Detachment of lymphoma cell lines	0	0.00544885	0.00658485	0	FERMT3,TLN1
Lysis of bacteria	0.00100768	0	0.00658485	0	BPI,CAMP
Quantity of antigen presenting cells	4.02009e-05	0	0.00658485	0	C4A/C4B,CAMP,CD5L,IGHM,ITGB3,LCN2,MAVS,MMP8,MMP9,PGLYRP1,SELP,YBX1
Congenital bleeding disorder	0	0.000277483	0.00667098	0.000235519	F13A1,ITGA2B,ITGB3,TUBB1,VWF
Re-epithelialization	0.00369681	0	0.00667098	0	CAMP,ITGB3,MMP8,MMP9
Transport of mRNA	0	0	0.00670808	0	FUS,KHDRBS1,NUP210,SRSF11,SRSF4,U2AF1/U2AF1L5
Mature B-cell lymphoma	0	0	0.00678711	0	ANXA2,CD48,DDX3X,F11R,FN1,FUS,GSN,IGHM,ITGB3,PSIP1,PSME3,PTK2B,ROCK2,SNX1,SSB,STIM1,TUBB1
Renal lesion	0	0.0376321	0.00708754	0.000262371	AHNAK,ANXA2,BASP1,BLVRB,DDX5,EHD3,EWSR1,FN1,GNAQ,GSN,HIBCH,HPSE,ITGA2B,ITGB3,KHDRBS1,KNG1,LUC7L2,MMP9,NASP,PDCD4,PPBP,PRDX2,RPL14,RPL5,RPL6,RSU1,S100P,SELP,SMARCC2,SNRNP200,TOP1,TUBB1,UQCRFS1,VWF,YBX1
Endocrine carcinoma	0	0	0.00711213	0	ACAA2,ACTN1,AHNAK,ANXA2,ATP1B3,ATP2A2,ATP2A3,BASP1,BLVRB,BPI,C4A/C4B,CD47,CD48,CD5L,CFB,CRIP1,CSE1L,CSRP1,DDX3X,DDX5,DNAJC7,DPY30,EDF1,EIF3F,EIF3L,ETF1,EWSR1,F11R,FERMT3,FGB,FKBP5,FN1,FTH1,FUS,GIMAP1,GNAQ,GPD2,GSN,GZMH,HDAC1,HIBCH,HNRNPUL2,HPSE,IGF2R,ILK,ITGA2B,ITGB3,JPT1,KHDRBS1,KNG1,LIMS1,LRPPRC,LTBP1,LTF,MAP4,MBNL1,MEFV,MMP8,MMP9,MMRN1,MPST,MTA2,MYLK,NASP,NCL,NDRG1,NDUFA4,NDUFA8,NMI,NOP58,NUCK…
Morphology of blood cells	0	0	0.00711213	7.38618e-05	CD47,CD5L,FERMT3,FTL,GNAQ,HPSE,IGHM,MAVS,MMP9,PML,PRDX2,PTPRJ,SELP,TUBB1,VWF
Apoptosis of endocrine cell lines	0	0	0.00718997	0	HPSE,LCN2,NMI,PRDX2
Early-onset thrombocytopenia	0	0	0.00718997	0	C4A/C4B,ITGA2B,ITGB3,TUBB1
Apoptosis of fibroblast cell lines	0	0	0.00723266	0.00106924	CASP3,DNM1L,FN1,GNAQ,HPSE,IFI16,ILK,PIK3R1,PML,PSMD6,SUN2,THBS1
Cell movement of epithelial cells	0	0	0.00729893	0	ANXA2,GSN,ILK,ITGB3,LCN2,LTF,MMP9,STIM1
Activation of blood platelets	0	0	0.022314	0	BPI,GNAQ,ITGA2B,ITGB3,PLEK,PTPRJ,RETN,SELP,STIM1,VWF
Infarction	0.00364814	2.03666e-05	0.053503	6.04092e-07	C4A/C4B,CA1,CD163,CD47,F13A1,FGB,FGG,FN1,HLA-A,HMBG,HSPB1,GSN,ILK,ITGA2B,ITGB3,KNG1,MMP9,PADI4,PDCD4,PECAM1,SELP,STIM1,TUBB1,VWF
Abdominal adenocarcinoma	0	0	0	0.000470491	ABHD14B,ACTN1,AHNAK,ALDH16A1,ANK1,AP3D1,ATP2A2,ATP2A3,ATP5F1C,ATP6V1H,BIN2,CALD1,CASP3,CAVIN2,CBX5,CCDC88B,CD163,CD47,CD48,CDK5RAP3,CES1,CHI3L1,CORO1C,CPSF6,CPSF7,CTSG,CTTN,DDX5,DMTN,DNAJC13,DNM1L,DTYMK,DYSF,EHD3,EIF3L,EIF3M,EMD,EPB42,F13A1,FBL,FERMT3,FGA,FGB,FGG,FKBP3,FLNA,FN1,G3BP1,G3BP2,GDI1,GNAQ,H1-2,HCFC1,HLA-A,HMGB1,HMGB2,HNRNPUL2,HPSE,HSD17B11,HSPB1,IFI16,IGHG3,ILK,ITGA2B,ITGB3,KHDRBS1,LBR…
Abdominal cancer	0	0	0	0.000289546	ABHD14B,ACTN1,AHNAK,ALDH16A1,ANK1,AP3D1,ATP2A2,ATP2A3,ATP5F1C,ATP6V1H,BIN2,CALD1,CASP3,CAVIN2,CBX5,CCDC88B,CD163,CD47,CD48,CDK5RAP3,CES1,CHI3L1,CHMP1A,CORO1C,CPSF6,CPSF7,CTSG,CTTN,DDX5,DMTN,DNAJC13,DNM1L,DTYMK,DYSF,EHD3,EIF3L,EIF3M,EMD,EPB42,F11R,F13A1,FBL,FERMT3,FGA,FGB,FGG,FKBP3,FLNA,FN1,FTL,G3BP1,G3BP2,GDI1,GLUD1,GNAQ,H1-2,HCFC1,HLA-A,HMGB1,HMGB2,HNRNPUL2,HPSE,HSD17B11,HSPB1,IFI16,IGHG3,ILK,IT…
Abdominal carcinoma	0	0	0	0.000328943	ABHD14B,ACTN1,AHNAK,ALDH16A1,ANK1,AP3D1,ATP2A2,ATP2A3,ATP5F1C,ATP6V1H,BIN2,CALD1,CASP3,CAVIN2,CBX5,CCDC88B,CD163,CD47,CD48,CDK5RAP3,CES1,CHI3L1,CORO1C,CPSF6,CPSF7,CTSG,CTTN,DDX5,DMTN,DNAJC13,DNM1L,DTYMK,DYSF,EHD3,EIF3L,EIF3M,EMD,EPB42,F11R,F13A1,FBL,FERMT3,FGA,FGB,FGG,FKBP3,FLNA,FN1,FTL,G3BP1,G3BP2,GDI1,GLUD1,GNAQ,H1-2,HCFC1,HLA-A,HMGB1,HMGB2,HNRNPUL2,HPSE,HSD17B11,HSPB1,IFI16,IGHG3,ILK,ITGA2B,IT…
Abnormal bone density	0.00471395	0	0	0	CA1,CA2,MAP2K3,MMP9,PLCG2,PTK2B
Abnormal function of B lymphocytes	0.00313848	0	0	0	BST1,IGHM,PLCG2,PTPRJ
Abnormal function of neutrophils	1.19574e-05	0.0210124	0	6.72428e-05	CD47,CTTN,HSPB1,PADI4,PRAM1,PRTN3,SELP
Abnormal inflammatory response	0.00870365	0	0	0	ELANE,IGHM,MMP8
Abnormal morphology of body cavity	0	0.00761683	0	0.000353897	ATP2A2,ATP2A3,CASP3,CD47,CES1,DNM1L,EHD3,EMD,FGA,FLNA,FN1,GNAQ,H1-2,H1-3,H2AZ1,HMGB1,ILK,ITGA2B,ITGB3,LIMS1,LTBP1,MAP2K1,MAP2K3,MYLK,PDS5B,PECAM1,PIK3R1,PPP2CA,PRF1,ROCK2,SELP,THBS1,TLN1,TRIM25,VCL
Abnormal morphology of embryo	0	0.00731197	0	0.00139704	CASP3,DNM1L,FLNA,FN1,GNAQ,H1-2,H1-3,H2AZ1,ITGB3,LIMS1,LTBP1,MAP2K1,PPP2CA,PXN,SUN2,TLN1,VCL
Abnormal morphology of embryonic tissue	0	0.0149561	0	0	CASP3,CSNK2B,DDX3X,FEN1,FLNA,H1-2,H1-3,H2AZ1,ITGB3,LIMS1,LTBP1,TLN1,VCL
Abnormal morphology of heart	0	0.00610122	0	1.5358e-05	ATP2A2,ATP2A3,CASP3,DNM1L,EMD,FLNA,FN1,GNAQ,H1-2,H1-3,H2AZ1,HMGB1,ILK,ITGB3,LIMS1,LTBP1,MAP2K1,MAP2K3,PDS5B,PIK3R1,PPP2CA,ROCK2,THBS1,TLN1,VCL
Abnormal morphology of heart ventricle	0	0	0	0	ATP2A2,ATP2A3,CASP3,DNM1L,EMD,FLNA,FN1,GNAQ,H1-2,H1-3,H2AZ1,HMGB1,ILK,ITGB3,LIMS1,LTBP1,MAP2K1,MAP2K3,PDS5B,PIK3R1,PPP2CA,ROCK2,THBS1,TLN1,VCL
Abnormal morphology of immune system	0.00443969	0	0	0	CD5L,IGHM,MMP9,PLCG2,PML,PTPRJ,SERPINB9
Abnormal morphology of leukocytes	0.00491233	0	0	0	CD5L,IGHM,MMP9,PML,PTPRJ,SERPINB9
Abnormal morphology of proamniotic cavity	0	0	0	0	LIMS1,TLN1
Abnormal morphology of thoracic cavity	0	0.0042331	0	2.45522e-05	ATP2A2,ATP2A3,CASP3,DNM1L,EMD,FLNA,FN1,GNAQ,H1-2,H1-3,H2AZ1,HMGB1,ILK,ITGB3,LIMS1,LTBP1,MAP2K1,MAP2K3,PDS5B,PECAM1,PIK3R1,PPP2CA,PRF1,ROCK2,SELP,THBS1,TLN1,VCL
Abnormal morphology of ventricular septum	0	0	0	0	ATP2A2,ATP2A3,CASP3,DNM1L,EMD,FLNA,FN1,GNAQ,H1-2,H1-3,H2AZ1,HMGB1,ILK,ITGB3,LIMS1,LTBP1,MAP2K1,MAP2K3,PDS5B,PIK3R1,PPP2CA,ROCK2,THBS1,TLN1,VCL
Abnormal morphology of visceral yolk sac	0	0	0	0	ADAM10,FGG,FN1,H1-2,H1-3,PTPN11
Accumulation of cells	7.92249e-05	0	0	0	PPM1G,SMARCE1,U2AF1/U2AF1L5
Accumulation of granulocytes	9.17597e-06	0	0	0	CTSG,ELANE,GRN,LCN2,MMP8,MMP9,PRTN3
Accumulation of leukocytes	7.60975e-05	0	0	0	C4A/C4B,CD5L,CTSG,ELANE,GRN,LCN2,MMP8,MMP9,PRTN3
Accumulation of myeloid cells	0	0	0	0	CTSG,ELANE,LCN2,MMP8,MMP9,PRTN3,THBS1
Accumulation of neutrophils	1.7989e-05	0	0	0	CTSG,ELANE,GRN,LCN2,MMP9,PRTN3
Accumulation of phagocytes	0	0	0	0	CTSG,ELANE,GRN,ITGAM,LCN2,MMP9,PRTN3,S100A9,STAT1
Acquired hemophilia	0	0	0	0.00204601	FGA,FGB,FGG
Activation of astrocytes	0	0	0	0	CHI3L1,LCN2,MMP9
Activation of B lymphocytes	0.00295672	0	0	0	BTK,C4A/C4B,CAMP,IGHM,PLCG2
Activation of CD4+ T-lymphocytes	0	0	0	0	CCDC88B,TLN1,TLR2
Activation of dendritic cells	0.00800057	0	0	0	BTK,CAMP,MPO,RNASE2
Activation of DNA endogenous promoter	0	0.0373102	0	0	AP3D1,CAVIN2,CBX5,DDX3X,DDX5,FHOD1,H1-2,H1-3,H1-5,H2AZ1,HMGN1,KHDRBS1,MAVS,MTA2,MTDH,PDLIM1,RPS14,SAP18,THRAP3,TLR2
Activation of embryonic cell lines	0	0	0	0	ATP2A2,ATP2A3,TLR2
Activation of endothelial cells	0	0	0	0.00244337	CD163,HMGB1,IFI16,PECAM1,PRTN3
Activation of granulocytes	0	0	0	0	FERMT3,FN1,HPSE,ITGB3,KNG1,LTF,PPBP,SELP,TLN1
Activation of kidney cell lines	0	0.00382139	0	0	ATP2A2,ATP2A3,TLR2
Activation of lymphatic system cells	0	0	0	0	ALOX5,BTK,C4A/C4B,CAMP,CD300LF,CLC,CSK,CTSG,ELANE,HLA-A,HSPA4,HYOU1,IGHM,ITGAM,LGALS1,LTF,PLCG2,PRDX1,PRTN3,PTPN11,PTPRJ,SERPINB9,SH3KBP1,SPN,STAT1,THBS1
Activation of lymphocytes	4.15695e-05	0	0	0.00109798	AHNAK,AP3D1,CCDC88B,CD163,CD47,CD48,CHI3L1,CTSG,DYSF,FGG,FN1,HLA-A,HMGB1,HPSE,LTBP1,MAP2K1,MAP2K3,PECAM1,PF4,PRF1,PRTN3,SASH3,SELP,THBS1,TLN1
Activation of mesenchymal cells	0.00208003	0	0	0	MMP9,PTK2B
Activation of microglia	0	0	0	0	FGG,LCN2,LRP1,MMP9
Activation of monocyte-derived dendritic cells	0.00927241	0	0	0	BTK,RNASE2
Activation of mononuclear leukocytes	2.28856e-06	0	0	0.000601104	ALOX5,AZU1,BTK,C4A/C4B,CAMP,CLC,CSK,CTSG,ELANE,HLA-A,HSPA4,HYOU1,IGHM,ITGAM,LGALS1,LTF,PLCG2,PPIA,PRDX1,PRTN3,PTPRJ,S100A12,SERPINB9,SH3KBP1,SPN,STAT1,THBS1
Activation of muscle cells	0.00497845	0	0	0	APOB,RETN,S100A12
Activation of neuroglia	0	0	0	0	FGA,FGG,LCN2,LRP1,MMP9
Activation of neutrophils	2.75219e-06	0	0	0	CD63,ELANE,GRN,ITGAM,LCN2,LTF,MPO,PF4,PRTN3,RAB27A
Activation of smooth muscle cells	0	0	0	0	PPIA,RETN,S100A12
Active stage psoriasis	0	0	0	0	ANXA3,NAMPT,S100P
Acute coronary event	0	0.00488006	0	0	F13A1,ITGA2B,ITGB3,SELP,TLR2,TUBB1,VCL
Acute coronary syndrome	0	0	0	0	F13A1,ITGA2B,ITGB3,SELP,TLR2,TUBB1
Acute lung injury	6.61966e-06	0	0	0	C4A/C4B,CD5L,CTSG,ELANE,MAP2K3,MMP8,PRTN3,RETN
Acute myocardial infarction	0	0	0	0	F13A1,ITGA2B,ITGB3,SELP,TLR2,TUBB1
Acute respiratory distress syndrome	0.00704708	0	0	0	C4A/C4B,CTSG,ELANE,PRTN3
Acute respiratory failure	0.00331198	0	0	0	LTF,MPO
Adenocarcinoma in right upper lobe of lung	0	0	0	0.00184045	ACTN1,BIN2,CALD1,CPSF7,CTSG,DYSF,EPB42,FGB,HLA-A,LTBP1,MMRN1,NCKAP1L,PML,SMC3,TRIM25
Adhesion of bacteria	0.00838696	0	0	0	CD63,LTF
Adhesion of bone marrow cell lines	0	0	0	0	CTTN,FN1,SRGN,THBS1
Adhesion of bone marrow-derived neutrophils	0	0.0150936	0	0	FERMT3,FLNA
Adhesion of cancer cells	0	0	0	0.00223644	CD47,FN1,THBS1,VWF
Adhesion of carcinoma cell lines	0	0	0	0	ILK,STOML2,ZYX
Adhesion of embryonic cell lines	0	0	0	0.000131696	DMTN,FGA,FGG,FN1,ITGB3,PPP2CA
Adhesion of endothelial cell lines	0	0.0329176	0	0	CTTN,RAP1B,SELP
Adhesion of endothelial cells	0	0	0	1.0237e-06	CTSG,DNM1L,FERMT3,FN1,HMGB1,ITGB3,PECAM1,PF4,PIK3R1,PPBP,SELP,THBS1
Adhesion of endothelial tissue	0	0	0	0	CTTN,ITGAM,MPO
Adhesion of epithelial cell lines	0	0	0	0.000481391	FGA,FGG,FN1,ITGB3,PPP2CA
Adhesion of epithelial cells	0.00876417	0	0	2.41519e-05	CTSG,FGA,FGG,FN1,ITGB3,MAP2K1,PPP2CA,PRTN3,ROCK2
Adhesion of kidney cell lines	0	0	0	8.77937e-05	FGA,FGG,FN1,ITGA2B,ITGB3,PPP2CA
Adhesion of kidney cells	0	0	0	0	ACP1,FGA,FGG,ITGA2B,ITGAM,ITGB3,LRP1,PPP2CA,SH3KBP1
Adhesion of melanoma cells	0	0	0	0.000533361	CD47,THBS1,VWF
Adhesion of peripheral T lymphocyte	0	0	0	0	FLOT1,LCP2,PTK2B,RIPOR2
Adhesion of prostate cancer cell lines	0	0.0227057	0	0	EVL,ITGB3,TLN1
Adhesion of squamous cell carcinoma cell lines	0	0	0	0	STOML2,ZYX
Adhesion of vascular endothelial cells	0	0	0	1.09115e-05	CTSG,FERMT3,HMGB1,ITGB3,PECAM1,PF4,PPBP,SELP,THBS1
Adult-onset diabetes mellitus	0.00391474	0	0	0	APPL1,CA1,CA2
Advanced malignant gastrointestinal neoplasm	0	0	0	0	ANPEP,ARG1,ATIC,LCN2,LTF,MAP4,MMP9,PPIA,RTN1,S100P
Advanced malignant solid tumor	0	0	0	0	CALD1,CASP3,CD47,CD48,CDK5RAP3,CTSG,CTTN,FERMT3,FGG,FLNA,FN1,FTL,G3BP2,HMGB1,HMGB2,HMGN1,HPSE,ILK,ITGB3,KHDRBS1,MAP2K1,MAP2K3,PADI4,PDCD4,PDLIM1,PECAM1,PF4,PIK3R1,PML,PPBP,PRF1,PSIP1,PXN,SELP,THBS1,TLN1,TUBB1
Affinity maturation of B lymphocytes	0.00100768	0	0	0	BTK,IGHM
Agammaglobulinemia	0.0012811	0	0	0	BTK,C4A/C4B,IGHM
Aggregation of blood cells	0	0	0	1.81328e-16	ATP2A3,CD47,CES1,CTSG,DMTN,F11R,FERMT3,FGA,FGB,FGG,GNAQ,HMGB1,IGHM,ITGA2B,ITGB3,MYLK,PADI4,PECAM1,PF4,PIK3R1,PLEK,RAB27B,RAP1B,SELP,THBS1,VWF
Aggregation of granulocytes	0	0.0374067	0	0	SELP,TLR2
Aggregation of lipid	0	0	0	0	CAMP,RAB27A,RAB27B
Allergic inflammation	0.000465842	0	0	0	ANXA3,ARG1,CD300LF,HPSE,MAP2K3,MMP9,PRDX1,RNASE3,TUBB
Allergy of ear	0.000955043	0	0	0	ARG1,CAMP,CD63
Alternative splicing of mRNA	0	0.00964632	0	0	DDX5,KHDRBS1,SAP18,THRAP3
Alzheimer disease	9.4103e-05	0	0	0	ARG1,C4A/C4B,CFB,CFL1,CHI3L1,CTSB,DPYSL2,DYSF,EEF2,EIF2S1,FDPS,G3BP1,GRN,HNRNPDL,HP,IGHM,KNG1,LCN2,LGALS1,LIMS1,LRP1,MMP9,MPO,PAK1,PCNA,PLCG2,PRDX1,RACK1,SET,SNCA,STIP1,TUBB
Aminoacylation of tRNA	0	0	0	0	AARS1,GARS1,KARS1,LARS1,QARS1,RARS1,SARS1
Amyloidosis	4.32039e-05	0	0	0	ARG1,C4A/C4B,CD63,CFB,CFL1,CHI3L1,CTSB,DPYSL2,DYSF,EEF2,EIF2S1,FDPS,FGA,G3BP1,GRN,HNRNPDL,HP,HPSE,IGHM,KNG1,LCN2,LGALS1,LIMS1,LRP1,MMP9,MPO,PAK1,PCNA,PLCG2,PRDX1,PSMB1,PSMD1,RACK1,SET,SNCA,STIP1,TUBB
Anaphase of tumor cell lines	0	0.0315697	0	0	ILK,UBAP2L
Aneurysm	0	0	0	0	FTL,LRP1,MMP8,MMP9,RETN,RRBP1,S100A12,S100A4,SPN,TMPO,VWF
Angiogenesis of islets of Langerhans	0	0	0	0	ATP1B3,CASP3,CAVIN2,EDF1,EHD3,FERMT3,FLNA,GSN,HPSE,HSPB1,ILK,ITGB3,LTBP1,MTDH,RAP1B,ROCK2,SELP,THRAP3,TLR2,VWF
Angiogenesis of pancreatic tumor	0	0	0	0	CTSB,LGALS1,LRP1,MMP9
Angiogenesis of tumor	0	0	0	0	CHI3L1,CTSB,FERMT3,HPSE,ITGB3,KNG1,LGALS1,LRP1,MMP9,NDRG1,PAK1,THBS1
Anogenital cancer	0	0.0032162	0	0.000619174	ACTN1,AHNAK,ALDH16A1,ANK1,AP3D1,ATP2A3,ATP5F1C,ATP6V1H,BIN2,CALD1,CASP3,CAVIN2,CBX5,CCDC88B,CD163,CD47,CD48,CDK5RAP3,CES1,CHI3L1,CORO1C,CPSF6,CPSF7,DDX5,DMTN,DNAJC13,DNM1L,DTYMK,DYSF,EHD3,EMD,F11R,F13A1,FERMT3,FGA,FGG,FKBP3,FLNA,FN1,G3BP1,G3BP2,GLUD1,GNAQ,H1-2,HCFC1,HLA-A,HPSE,HSD17B11,HSPB1,IFI16,ILK,ITGA2B,ITGB3,KHDRBS1,LBR,LMAN1,LTBP1,MAP2K1,MAP2K3,MMRN1,MYLK,MYO1F,NCKAP1L,NUP62,PAPSS1,PARVB,P…
Anoikis	0	0	0	0.000396226	CTTN,FN1,ILK,ITGB3,MAP2K1,PML,THBS1,TLN1
Anoikis of carcinoma cell lines	0	0	0	0	CTTN,FN1,ILK,ITGB3,PML,TLN1
Antibody response	0.000862961	0	0	0	BST1,BTK,C4A/C4B,CAMP,IGHM,LTF
Antifungal response	8.95877e-05	0	0	0	CTSG,ELANE,MPO,S100A12
Aortic valve disease	0.00590682	0	0	0	APOB,CA1,CA2,MMP9
Aphasia	0.00184166	0	0	0	CA1,CA2,GRN
Apoptosis of blood cells	0	0	0	0	BTK,CAMP,CHI3L1,CLC,ELANE,HSP90AB1,IGHM,ITGAM,LCN2,LGALS1,LRP1,LTF,MAP2K3,MMP8,MPO,NAMPT,PF4,PLCG2,PPIA,PRTN3,PTK2B,SERPINB9,SPN,STAT1,THBS1
Apoptosis of bone marrow cells	0.00870365	0	0	0	ELANE,LCN2,PML
Apoptosis of cardiomyocytes	0.00194889	0	0	0	CTSG,KNG1,LCN2,MAP2K3,MPO,PTK2B
Apoptosis of CD34+ cells	0	0	0	0	LCN2,PF4
Apoptosis of cervical cancer cell lines	0	0	0	0	ANXA2,ATP1B3,CAMP,CBX5,CD47,CD48,CSE1L,EIF3F,EWSR1,FKBP5,FN1,FTH1,GSN,HDAC1,HPSE,IGF2R,IGHM,ILK,ITGB3,KHDRBS1,LCN2,LIMS1,LTBP1,MAVS,MMP9,MTA2,MTDH,NASP,NCL,NDRG1,NMI,PDCD4,PML,PSIP1,PSME3,PTK2B,RETN,RPLP0,RPS19,SLC2A3,SMARCE1,SNX1,SSRP1,STIM1,TLN1,TOP1,UBA2,UBE2I,YBX1
Apoptosis of endothelial cells	0.00208003	0	0	0	AZU1,BPI,KNG1,MMP9,PRTN3,PTK2B
Apoptosis of granulocytes	3.37386e-06	0	0	0	CAMP,ELANE,ITGAM,LCN2,LGALS1,LTF,MMP8,MPO,NAMPT,PRTN3
Apoptosis of hepatoma cell lines	0	0	0	0.000125071	CASP3,DNM1L,ITGB3,LTBP1,MAP2K1,MAP2K3,PML,PPP2CA,SLC2A3,UBE2V1
Apoptosis of kidney	0	0	0	0	CFB,EHD4,ILK,LCN2,THBS1
Apoptosis of leukemia cell lines	0	0.0236544	0	0.00147022	CASP3,CD47,CTSG,DNM1L,FN1,HSPB1,MAP2K1,PML,PRF1,PRTN3,PSIP1
Apoptosis of leukocytes	1.92925e-07	0	0	0	BTK,CAMP,CHI3L1,CLC,ELANE,HSP90AB1,IGHM,ITGAM,LCN2,LGALS1,LRP1,LTF,MAP2K3,MMP8,MPO,NAMPT,PF4,PLCG2,PRTN3,PTK2B,SERPINB9,SPN,STAT1,THBS1
Apoptosis of lymphatic system cells	0.000193363	0	0	0
Apoptosis of lymphocytes	0.00233269	0	0	0	BTK,CLC,IGHM,LCN2,MAP2K3,PLCG2,PTK2B,SERPINB9
Apoptosis of microvascular endothelial cells	0	0	0	0	ATP1B3,AZU1,BPI,CASP3,CCDC88B,GPX1,MMP9,PECAM1,PPIA,PRTN3,PTPN11,SERPINA1,THBS1
Apoptosis of muscle cells	0	0	0	0.000669886	CASP3,CTSG,GNAQ,HMGB1,HSPB1,ITGB3,LIMS1,MAP2K1,MAP2K3,PDCD4,VWF
Apoptosis of myeloid cells	1.14728e-06	0	0	0	BTK,CAMP,ELANE,ITGAM,LCN2,LGALS1,LRP1,LTF,MAP2K3,MMP8,MPO,NAMPT,PF4,PRTN3,STAT1
Apoptosis of neutrophils	8.74326e-06	0	0	0	CAMP,ITGAM,LCN2,LTF,MMP8,MPO,NAMPT,PRTN3
Apoptosis of phagocytes	4.85724e-06	0	0	0	BTK,CAMP,HSP90AB1,ITGAM,LCN2,LRP1,LTF,MAP2K3,MMP8,MPO,NAMPT,PF4,PRTN3,STAT1
Apoptosis of pre-B lymphocytes	0.00327994	0	0	0	BTK,IGHM,PLCG2
Apoptosis of renal tubule	0	0	0	0	CFB,EHD4,ILK,LCN2,THBS1
Apoptosis of retinal ganglion cells	0	0	0	0	LRP1,MMP9
Apoptosis of sensory neurons	0	0	0	0	HSPB1,LRP1,MMP9
Apoptosis of smooth muscle cells	0	0	0	0.00223952	CASP3,HSPB1,ITGB3,LIMS1,MAP2K1,PDCD4
Apoptosis of T lymphocytes	0	0	0	0.00135367	CASP3,CD47,CHI3L1,H1-2,MAP2K1,MAP2K3,PECAM1,PIK3R1,PRF1,THBS1,TLN1
Apoptosis of tubular cells	0.00568087	0	0	0	C4A/C4B,CFB,LCN2
Apoptosis of vascular smooth muscle cells	0	0.00331601	0	0	CASP3,HSPB1,ITGB3,LIMS1,PDCD4
Arrest in differentiation of B lymphocytes	0.00472117	0	0	0	BTK,IGHM,PLCG2
Arrest in lymphopoiesis of pre-B lymphocytes	0.00056686	0	0	0	BTK,PLCG2
Arrhythmia	0	0	0	0	ATP2A2,FLNA,ILK,KHDRBS1,TUBB1,VCL,VWF
Arthrogryposis, renal dysfunction, cholestasis	0	0.0100846	0	2.48771e-06	PF4,PPBP,SELP,THBS1
Assembly of protein-protein complex	0	0.0373102	0	0.0020354	CTTN,DMTN,DNM1L,FGA,HCFC1,NCKAP1L,NDUFA8,PF4,PML,PXN
Asthma	0.00015781	0	0	0	ALOX5,ANXA3,ARG1,C4A/C4B,CD300LF,CHI3L1,ELANE,FDPS,GSS,ITGAM,LCN2,MMP9,MPO,PRDX1,RETN,RNASE3,TUBA1A,TUBB,TUBB4B
Atherosclerosis	0.00366784	0	0	0.000127667	CD163,CD47,CES1,CHI3L1,F13A1,FGG,FN1,HMGB1,ITGB3,MAP2K1,PECAM1,PF4,SELP,SNRPD2,THBS1,TUBB1,VWF
Atherosclerotic lesion	0	0	0	0.000532214	CD47,CES1,FGG,FN1,ITGB3,MAP2K1,PECAM1,SELP,THBS1
Atopic dermatitis	0	0.00788617	0	0	ANXA3,ARG1,CAMP,DCD,IGHM,RNASE3,S100P
Atrial or ventricular septal defect	0	0.00785862	0	0.00206224	ATP2A2,DDX3X,FLNA,LTBP1,MYLK,TUBB1
Atrial septal defect	0	0.00785862	0	0.000869609	ATP2A2,FLNA,LTBP1,MYLK,PDS5B
Atrophy of muscle	0	0	0	0.00190519	CASP3,CHMP1A,DDX5,DNM1L,DYSF,HSPB1,MAP2K3,PDXK,VRK1
Attachment of actin cytoskeleton	0	0	0	0.0020354	EPB42,FLNA
Attachment of cells	0	0	0	0	ACP1,F11R,ILK,ITGB3,LRP1,PTK2B,PTPN11,RALB,RPSA,SIRPA,VWF
Autosomal recessive agammaglobulinemia 1	0.00056686	0	0	0	BTK,IGHM
Autosomal recessive inborn error of metabolism	3.23773e-06	0	0	0	CTSG,DPYD,ELANE,FDPS,GRN,GSS,LTF,MESD,MMP8,MMP9,MPO,PRTN3,RAB27A
Basal cell carcinoma	0	0	0	0	CAMP,FGA,FGB,ILK,LBR,MMP8,MMRN1,NCKAP1L,PAK1
Basilar-type migraine	0.00927241	0	0	0	CA1,CA2
B-cell lymphoma	0	0	0	0	ALOX5,BTK,BUB3,CCT3,CD63,CHI3L1,DPYD,EEF1A1,EIF4A1,EWSR1,F11R,FEN1,FUS,G3BP1,HSP90AB1,IGHM,ITGB3,LGALS1,NUTF2,PCNA,PLCG2,PPIA,PPP2CA,PRDX1,PSMB1,PSMD1,PSME3,PTK2B,PTPN11,QARS1,RACK1,RPSA,S100A4,SNX1,SPN,SSB,STIP1,TUBA1A,TUBB4B,XPO1,XRCC6
B-cell neoplasm	0	0	0	0	ALOX5,BTK,BUB3,CA2,CCT3,CD63,CFL1,CHI3L1,CSK,CTSG,CTTN,DPYD,EEF1A1,EIF4A1,EWSR1,F11R,FDPS,FEN1,FUS,G3BP1,H1-4,HLA-A,HSP90AB1,HSPB1,IGHM,ITGB3,LCP2,LGALS1,MMP9,NAMPT,NUTF2,PCNA,PF4,PLCG2,PPIA,PPP2CA,PRDX1,PSMB1,PSMD1,PSME3,PTK2B,PTPN11,QARS1,RACK1,RPSA,S100A4,SAMHD1,SNX1,SPN,SSB,STIP1,TUBA1A,TUBB4B,UBA2,XPO1,XRCC6
Benign connective or soft tissue neoplasm	0	0.0340003	0	0	CAVIN2,FLNA,LTBP1,RPS15,RPS19,RPS25,STX3,TUBB1,ZYX
Benign oral disorder	0.00271643	0	0	0	C4A/C4B,EVL,FTH1,HP,IGHM,MMP8,MMP9,MPO,PML,RNASE3
Benign pelvic disease	0	0	0	0	APEX1,CAVIN2,CD48,FN1,FTH1,HDAC1,HPSE,ITGB3,LTBP1,LTF,MMP9,NDRG1,OGFR,PRPF8,RAP1B,ROCK2,RPS15,RPS19,RPS23,SLC2A3,ZYX
Benign thyroid nodule	0	0	0	0	ANXA3,CTSB,FTL,GLOD4,HSP90AB1,HSPB1,PDIA4,SERPINB6
Binding of antigen presenting cells	0	0	0	0	ATP2A3,CTTN,EVL,FERMT3,FLNA,HPSE,ITGA2B,ITGB3,PPBP,RAP1B,RIPOR2,SELP,TLN1,TLR2,VWF
Binding of carbohydrate	0	0	0	0	BPI,CAMP,FN1,PACSIN2,PRTN3,SELP,THBS1
Binding of carcinoma cells	0	0.0128424	0	0	ITGB3,SELP
Binding of DNA	0	0	0	0	ALOX5,BTK,CFL1,ELANE,HP,ILK,ITGAM,ITGB3,KNG1,LCP2,LGALS1,LTF,NCL,PAK1,PCNA,PPIA,PPP2CA,PRDX1,PSME3,PTPN11,RACK1,SET,SNCA,SPN,STAT1,SUB1,YBX1
Binding of embryonic cell lines	0	0	0	0	FGA,FGG,ITGAM,ITGB3,KNG1,LRP1,PPP2CA,SH3KBP1
Binding of embryonic cells	0	0	0	0.000100807	FGA,FGG,ITGAM,ITGB3,KNG1,LRP1,PPP2CA,SH3KBP1
Binding of endothelial cell lines	0	0.0151947	0	0.000331164	ANXA2,CD47,FERMT3,FN1,ITGB3,KNG1,PPBP,S100A10,SELP,VWF
Binding of eosinophils	0	0	0	0	FN1,ITGAM,LTF,PECAM1,SELP
Binding of epithelial cell lines	0	0	0	0	BST1,FGA,FGG,ITGAM,ITGB3,KNG1,LRP1,PPP2CA,SH3KBP1
Binding of fibroblast cell lines	0	0	0	0	DDX3X,EVL,ITGB3,VCL
Binding of granulocytes	3.96457e-05	0	0	0	CSK,CTSG,CTTN,ELANE,FERMT3,FGA,HPSE,ITGAM,ITGB3,KNG1,LGALS1,LTF,MPO,PF4,PPBP,PRTN3
Binding of hematopoietic progenitor cells	0	0	0	0.000411955	CD47,ITGB3,PECAM1,PPP2CA,RAP1B
Binding of kidney cell lines	0	0	0	0	GSN,IGF2R,ITGB3,PML,PTPRJ,VCL,ZYX
Binding of megakaryocytes	0	0.0245832	0	2.77654e-05	ITGB3,PECAM1,PPP2CA,RAP1B
Binding of neutrophils	0	0	0	0	CTSG,CTTN,ITGAM,KNG1,LSP1,PRTN3,S100A9
Binding of peritoneal macrophages	0	0	0	0	BPI,FN1,ITGB3,PRDX2,SELP,VWF
Binding of red blood cells	0	0	0	0	ITGAM,LTF,PTPN11,SELP,SIRPA
Binding of stem cells	0	0	0	0.000112394	ITGB3,RAP1B,TLN1
Binding of tumor cells	0	0	0	0.0013293	CD47,ITGB3,SELP,THBS1
Bladder cancer	0	0	0	0.000468957	AHNAK,ALDH16A1,ANK1,AP3D1,CALD1,CASP3,CD48,DNAJC13,DNM1L,FERMT3,FGA,FN1,GNAQ,H1-2,HLA-A,HMGB2,HSPB1,MAP2K3,MYO1F,NOP58,PIK3R1,PML,PSIP1,RPS20,SERBP1,SMC3,SRSF11,THBS1,THRAP3,TLN1,TUBB1,VCL,VWF
Blebbing	0	0.00322573	0	0.000421148	CASP3,CTTN,HSPB1,MYLK,PARVB
Blebbing of tumor cell lines	0	0.0374067	0	0	CASP3,PARVB
Bleeding of gastrointestinal tract	0	0.0126339	0	0	ITGA2B,ITGB3,TLR2,VWF
Bleeding of lung	0.00590682	0	0	0	ELANE,MMP8,MPO
Bleeding of skin	0	0	0	0	C4A/C4B,FGA,ITGB3,PPIA,PSMB1,PSMD1,VWF
Bleeding of tissue	0	0	0	0	SELP,VWF
Bleeding of uterus	0	0	0	0.000338053	F13A1,FGA,FGG,ITGB3
Blister	0.00347496	0	0	0	CFB,ELANE,MMP9
Blood clot	0	0.000139849	0	1.55892e-09	ATP2A3,CTSG,DMTN,F13A1,FGA,FGB,FGG,FLNA,GNAQ,ITGA2B,ITGB3,PECAM1,PF4,RAP1B,ROCK2,SELP,THBS1,VWF
Brain damage	0	0	0	0	ALOX5,CA1,CA2,GSN,HP,KNG1,MMP9,VWF
Branching of epithelial tissue	0	0	0	0	MMP9,PAK1,PTPRJ,SARS1
BRCA1 mutation positive gastric tumor	0	0	0	0	ACTN1,ANK1,CALD1,TUBB1
Breakage of actin filaments	0	0.0245832	0	0	FLNA,GSN
Breakdown of connective tissue	3.32715e-05	0	0	0	CTSG,ELANE,PRTN3
Breast adenocarcinoma	0	0.00881336	0	0.000122043	ANK1,ATP2A3,CASP3,CD48,CES1,DYSF,FLNA,FN1,GNAQ,H1-2,HCFC1,ILK,LTBP1,MAP2K1,MYLK,PF4,PIK3R1,PML,PPP2CA,ROCK2,SMC3,THBS1,THRAP3,TUBB1,ZYX
Breast cancer	0	0	0	0.000108318	ANK1,ATP2A3,ATP5F1C,CALD1,CASP3,CD48,CES1,CHI3L1,DDX5,DNAJC13,DNM1L,DYSF,F11R,FGA,FKBP3,FLNA,FN1,G3BP2,GLUD1,GNAQ,H1-2,HCFC1,HLA-A,HSPB1,ILK,ITGB3,LMAN1,LTBP1,MAP2K1,MAP2K3,MYLK,NCKAP1L,PDCD6,PDS5B,PECAM1,PF4,PIK3R1,PML,PPP2CA,PSIP1,PXN,RAP1B,ROCK2,RPS20,SMC3,STX3,TAGLN2,THBS1,THRAP3,TLN1,TRIM25,TUBB1,UPF1,VCL,VWF,ZYX
Breast carcinoma	0	0	0	0.000686235	ANK1,ATP2A3,CALD1,CASP3,CD48,CES1,CHI3L1,DNAJC13,DNM1L,DYSF,FGA,FKBP3,FLNA,FN1,G3BP2,GLUD1,GNAQ,H1-2,HCFC1,HLA-A,HSPB1,ILK,ITGB3,LMAN1,LTBP1,MAP2K1,MYLK,NCKAP1L,PDCD6,PDS5B,PF4,PIK3R1,PML,PPP2CA,PSIP1,ROCK2,RPS20,SMC3,THBS1,THRAP3,TRIM25,TUBB1,UPF1,VWF,ZYX
Breast or colorectal cancer	0	0	0	6.66645e-06	ABHD14B,ACTN1,AHNAK,ALDH16A1,ANK1,AP3D1,ATP2A2,ATP2A3,ATP5F1C,ATP6V1H,CALD1,CASP3,CAVIN2,CBX5,CCDC88B,CD163,CD48,CES1,CHI3L1,CHMP1A,CORO1C,CPSF6,CTSG,DDX5,DMTN,DNAJC13,DNM1L,DYSF,EIF3L,EIF3M,EPB42,F11R,F13A1,FBL,FGA,FGB,FKBP3,FLNA,FN1,G3BP1,G3BP2,GLUD1,GNAQ,H1-2,HCFC1,HLA-A,HMGB1,HMGB2,HNRNPUL2,HSD17B11,HSPB1,IFI16,ILK,ITGA2B,ITGB3,LBR,LMAN1,LTBP1,MAP2K1,MAP2K3,MMRN1,MTA2,MYLK,MYO1F,NAP1L1,NCKAP1…
Breast or gynecological cancer	0	0	0	0.000854185	ACTN1,AHNAK,ALDH16A1,ANK1,ATP2A3,ATP5F1C,ATP6V1H,BIN2,CALD1,CASP3,CCDC88B,CD163,CD47,CD48,CES1,CHI3L1,CORO1C,CPSF6,DDX5,DMTN,DNAJC13,DNM1L,DTYMK,DYSF,EMD,F11R,F13A1,FERMT3,FGA,FGG,FKBP3,FLNA,FN1,G3BP1,G3BP2,GLUD1,GNAQ,H1-2,HCFC1,HLA-A,HPSE,HSD17B11,HSPB1,IFI16,ILK,ITGA2B,ITGB3,LBR,LMAN1,LTBP1,MAP2K1,MAP2K3,MMRN1,MYLK,MYO1F,NCKAP1L,NUP62,PARVB,PDAP1,PDCD6,PDS5B,PDXK,PECAM1,PF4,PIK3R1,PLEK,PML,PPP2…
Breast or ovarian cancer	0	0.019212	0	0.000200048	AHNAK,ALDH16A1,ANK1,ATP2A3,ATP5F1C,CALD1,CASP3,CD47,CD48,CES1,CHI3L1,DDX5,DNAJC13,DNM1L,DYSF,EMD,F11R,F13A1,FGA,FKBP3,FLNA,FN1,G3BP2,GLUD1,GNAQ,H1-2,HCFC1,HLA-A,HSPB1,ILK,ITGB3,LMAN1,LTBP1,MAP2K1,MAP2K3,MYLK,NCKAP1L,PDAP1,PDCD6,PDS5B,PECAM1,PF4,PIK3R1,PML,PPP2CA,PRF1,PRTN3,PSIP1,PXN,RAP1B,ROCK2,RPS20,RSU1,SELP,SMC3,STOM,STX3,TAGLN2,THBS1,THRAP3,TLN1,TNPO1,TPM4,TRIM25,TUBB1,UPF1,VCL,VWF,ZYX
Breast or pancreatic cancer	0	0	0	0.000300134	AHNAK,ALDH16A1,ANK1,AP3D1,ATP2A3,ATP5F1C,BIN2,CALD1,CASP3,CD163,CD47,CD48,CDK5RAP3,CES1,CHI3L1,CPSF7,CTTN,DDX5,DNAJC13,DNM1L,DYSF,EMD,F11R,F13A1,FGA,FKBP3,FLNA,FN1,G3BP2,GDI1,GLUD1,GNAQ,H1-2,HCFC1,HLA-A,HMGB1,HPSE,HSPB1,IGHG3,ILK,ITGB3,KHDRBS1,LMAN1,LTBP1,MAP2K1,MAP2K3,MYLK,NCKAP1L,NOP58,PDAP1,PDCD6,PDS5B,PECAM1,PF4,PIK3R1,PML,PPP2CA,PRF1,PRTN3,PSIP1,PXN,RAP1B,ROCK2,RPS20,RSU1,SELP,SLC2A3,SMC3,ST…
Bundling of filaments	0	0.0179489	0	0.00177325	DNM1L,MYLK,PIK3R1,ROCK2
Cancer	0	0.00083709	0	2.81932e-05	ABHD14B,ACTN1,AHNAK,ALDH16A1,ANK1,AP3D1,ATP2A2,ATP2A3,ATP5F1C,ATP6V1H,BIN2,CALD1,CASP3,CAVIN2,CBX5,CCDC88B,CD163,CD47,CD48,CDK5RAP3,CES1,CHI3L1,CHMP1A,CORO1C,CPPED1,CPSF6,CPSF7,CSRP1,CTSG,CTTN,DDX5,DMTN,DNAJC13,DNM1L,DTYMK,DYSF,EDF1,EHD3,EIF3L,EIF3M,EMD,EPB42,F11R,F13A1,FBL,FERMT3,FGA,FGB,FGG,FKBP3,FLNA,FN1,FTL,G3BP1,G3BP2,GDI1,GLUD1,GNAQ,H1-2,H1-4,HCFC1,HLA-A,HMGB1,HMGB2,HMGN1,HNRNPUL2,HPSE,HSD1…
Cardiac output	0.00662401	0	0	0	APOB,LCN2,MMP9
Catabolism of protein	0.000242637	0	0	0	ALOX5,AZU1,BUB3,CCT2,CCT3,CCT7,CDC37,CFL1,CNDP2,CTSB,CTSG,DYSF,ELANE,FLOT1,FLOT2,GRN,HSP90AB1,KNG1,MMP8,MMP9,NACA,PPP2CA,PRTN3,PSME3,PTGES3,RAD23A,RNASE3,RPL23,RPS7,S100A4,SNCA,SNX1,UBXN1,UFD1,XPNPEP1,XPO1
Cell death of blood cells	0	0	0	0	BTK,CAMP,CHI3L1,CLC,CTSB,ELANE,FTH1,FUS,HSP90AB1,IGHM,ITGAM,LCN2,LGALS1,LRP1,LTF,MAP2K3,MMP8,MPO,MVP,NAMPT,PCNA,PF4,PLCG2,PPBP,PPIA,PRTN3,PTK2B,PTPN11,SERPINB9,SH3KBP1,SIRPA,SPN,STAT1,THBS1,TUBB
Cell death of bone marrow-derived neutrophils	0.00680947	0	0	0	CASP3,PRF1
Cell death of breast cancer cell lines	0.00341609	0	0	0.00130381	CASP3,CD47,FN1,HSPB1,IFI16,ILK,MAP2K1,MAP2K3,PDCD4,PML,PRTN3,PSIP1,THBS1
Cell death of cancer cells	0	0	0	0	CD47,CSE1L,EIF3F,EIF3L,HDAC1,IGHM,MMP9,NDRG1,PRPF8,PSMC1,PTK2B,RBM39,RPL13A,RPL27A,RPL5,RPL6,RPL7,RPLP0,RPS11,RPS14,RPS15A,RPS16,RPS17,RPS18,RPS19,RPS5,SUPT16H,UBE2I
Cell death of cardiomyocytes	0.000702474	0	0	0	CSK,CTSG,HSPB1,KNG1,LCN2,MAP2K3,MPO,MTPN,NAMPT,NCL,PPIF,PTK2B,PTPN11,RNASE3,RPSA,STAT1
Cell death of cervical cancer cell lines	0	0	0	0	CASP3,PRF1
Cell death of endothelial cells	0.000573382	0	0	0	AZU1,BPI,KNG1,MAP2K3,MMP9,PRTN3,PTK2B
Cell death of fibroblasts	0	0	0	0	CASP3,FEN1,ROCK2
Cell death of forebrain	0	0	0	0	CASP3,FEN1,ROCK2
Cell death of granulocytes	0	0	0	0	CAMP,ELANE,ITGAM,LCN2,LGALS1,LTF,MMP8,MPO,NAMPT,PRTN3,SIRPA
Cell death of heart	0.000161301	0	0	0	CSK,CTSG,HSPB1,KNG1,LCN2,MAP2K3,MPO,MTPN,NAMPT,NCL,PADI4,PPIF,PTK2B,PTPN11,RNASE3,RPSA,STAT1
Cell death of immune cells	7.17756e-07	0	0	0.00224168	CASP3,CD47,CD48,CHI3L1,FN1,H1-2,HMGB1,MAP2K1,MAP2K3,PECAM1,PF4,PIK3R1,PPBP,PRF1,PRTN3,PXN,THBS1,TLN1
Cell death of lymphatic system cells	1.7989e-05	0	0	0	BTK,CAMP,CLC,ELANE,FTH1,IGHM,LCN2,MAP2K3,PLCG2,PML,PTK2B,SERPINB9
Cell death of lymphocytes	0.000249212	0	0	0	BTK,CAMP,CLC,FTH1,IGHM,LCN2,MAP2K3,PLCG2,PTK2B,SERPINB9
Cell death of myeloid cells	0	0	0	0	BTK,CAMP,CTSB,ELANE,ITGAM,LCN2,LGALS1,LRP1,LTF,MAP2K3,MMP8,MPO,NAMPT,PF4,PRTN3,SIRPA,STAT1
Cell death of naive T lymphocytes	0	0	0	0	CASP3,PRF1
Cell death of phagocytes	0	0	0	0	BTK,CAMP,CTSB,HSP90AB1,ITGAM,LCN2,LRP1,LTF,MAP2K3,MMP8,MPO,NAMPT,PF4,PRTN3,STAT1
Cell death of smooth muscle cells	0	0	0	0.000536101	CASP3,GNAQ,HSPB1,ITGB3,LIMS1,MAP2K1,PDCD4
Cell death of vascular smooth muscle cells	0	0	0	0.000559549	CASP3,GNAQ,HSPB1,ITGB3,LIMS1,PDCD4
Cell movement of blood cells	0	0	0	0	ALOX5,ARG1,AZU1,BSG,BST1,BTK,C4A/C4B,CAMP,CD300LF,CD63,CFB,CHI3L1,CSK,CTSB,CTSG,CTTN,DPYSL2,DYSF,ELANE,EVL,F11R,F13A1,FABP5,FERMT3,FGB,FLOT1,GRN,HLA-A,HP,HPSE,HSPB1,IGHM,ILK,ITGA2B,ITGAM,ITGB3,KARS1,KNG1,LCN2,LCP2,LGALS1,LRP1,LTF,MAP2K3,MMP8,MMP9,MPO,NCKAP1L,NDRG1,OLFM4,PA2G4,PAK1,PF4,PGLYRP1,PLCG2,PPBP,PPIA,PPIF,PRDX1,PRTN3,PTK2B,PTPN11,PTPRJ,RAB27A,RACK1,RETN,RIPOR2,RNASE2,RPL13A,S100A12,S100A4…
Cell movement of dendritic cells	0.00662923	0	0	0	MMP9,MPO,PLCG2,PTK2B,RNASE2
Cell movement of embryonic cell lines	0	0.00836799	0	0	CTTN,FLNA,ILK,MYLK,ROCK2,TLR2,VCL
Cell movement of eosinophils	0.006797	0	0	0	CAMP,KNG1,LTF,MMP8
Cell movement of epithelial cell lines	0	0	0	0	CAMP,CTTN,FGA,FLNA,FN1,ITGAM,PAK1,PPIA,PTPN12,SARS1
Cell movement of fibroblast cell lines	0	0	0	7.70819e-05	CTTN,FLNA,FN1,HMGB1,IFI16,ILK,MYLK,PIK3R1,PXN,THBS1,VCL
Cell movement of fibrosarcoma cell lines	0	0.00722081	0	0.000766518	AHNAK,CTTN,FLNA,FN1,PARVB
Cell movement of kidney cell lines	0	0.0150936	0	0.00122246	CTTN,FGA,FLNA,FN1,ITGB3,PXN,ROCK2,THBS1
Cell movement of lymphatic system cells	0	0	0	0	ALOX5,AZU1,BSG,BTK,CAMP,CTSG,DPYSL2,EVL,F11R,FABP5,FERMT3,FLOT1,HLA-A,ITGAM,ITGB3,LCP2,LGALS1,LRP1,MMP9,MPO,PF4,PLCG2,PPIA,PTK2B,RIPOR2,S100A4,SPN,STAT1,THBS1
Cell movement of muscle cells	0	0	0	0	ATP2A2,CTTN,F11R,ILK,ITGAM,LRP1,MMP9,NACA,NAMPT,PAK1,PPIA,PTPN11,RETN,S100A4,SNAP23,THBS1
Cell movement of natural killer cells	0	0.0195826	0	0	FERMT3,RAP1B,SELP,TLR2
Cell movement of stem cells	0	0.0315697	0	0	GSN,ITGB3,SELP,SLC3A2,TLN1
Cell movement of vascular smooth muscle cells	0	0	0	0	ATP2A2,CD47,F11R,FN1,GNAQ,ILK,MMP9,RETN,SNAP23
Cell proliferation of carcinoma cell lines	0	0.0251983	0	0	CASP3,DDX3X,DDX5,H1-3,ILK,OGFR,RAP1B,S100A10,SART1,SLC3A2,STOML2,TLR2
Cell proliferation of colorectal cancer cell lines	0	0	0	0.00233391	DDX5,EIF3M,FN1,GNAQ,HSPB1,ILK,PADI4,PECAM1,PIK3R1,SLC3A2,STX3,THBS1
Cell rolling	0	0.030173	0	0	CTTN,SELP,TLN1,VWF
Cell rolling of neutrophils	0	0.0128424	0	0	CTTN,SELP,TLN1
Cell spreading of fibroblast cell lines	0	0	0	0	CD47,FN1,ITGB3,PARVB
Cell spreading of fibrosarcoma cell lines	0	0.0100846	0	0	FLNA,PARVB
Cell spreading of kidney cell lines	0	0	0	0.000591369	BST1,BTK,EVL,ITGAM,KNG1,MAP4,MMP9,PAK1,PLCG2,VWF
Cell spreading of lymphatic system cells	0.0012811	0	0	0	BTK,PLCG2,PTK2B
Cell spreading of melanoma cell lines	0	0	0	0	FLNA,PARVB
Cell spreading of neutrophils	0	0	0	0	CD47,KNG1,PTK2B,RAP1B
Cell spreading of PBMCs	0.00208003	0	0	0	KNG1,PTK2B
Cell spreading of phagocytes	0	0	0	0.00162101	CD47,CES1,CTSG,CTTN,DNM1L,DYSF,F11R,FERMT3,FLNA,FN1,HMGB1,HPSE,HSPB1,ITGB3,MYLK,MYO1F,NCKAP1L,PECAM1,PF4,PIK3R1,PPBP,PRTN3,RAP1B,SELP,THBS1,TLN1,VWF
Cell surface receptor linked signal transduction	0	0.0174105	0	1.32955e-05	CASP3,CD47,F13A1,FERMT3,FN1,ILK,ITGB3,PF4,PIK3R1,PLEK,PRAM1,PRTN3,PXN,SEPTIN2,STX3,TLN1,ZYX
Cell tethering or rolling of leukocytes	0	0.030173	0	0	CTTN,SELP,TLN1,VWF
Cell transformation	0.00568087	0	0	0	BTK,DCD,FEN1,FTH1,MAP2K3,MMP9,PLCG2,PML,PTPRJ
Cell viability of endocrine cell lines	0	0.0213804	0	0	HPSE,SMC3
Cell viability of leukocytes	0.00201523	0	0	0	APOB,BTK,IGHM,PLCG2,PRTN3,PTK2B,SERPINB9
Cell viability of PBMCs	0.00838696	0	0	0	APOB,BTK
Cell-cell adhesion of leukocytes	0	0	0	0.00162101	F11R,FERMT3,PECAM1,SELP
Cell-cell contact	0	0.00986488	0	0.000107007	ACTN1,CASP3,CD47,CTTN,DNM1L,DYSF,F11R,FERMT3,FN1,IFI16,ITGB3,LIMS1,MAP2K1,MYLK,PECAM1,PIK3R1,ROCK2,SELP,SLC3A2,SUN2,THBS1,TLN1,VCL,ZYX
Cell-cell contact of leukocytes	0	0	0	0.000342311	CD47,F11R,FERMT3,PECAM1,SELP
Cellular infiltration by mononuclear leukocytes	0	0	0	0.00244846	CTSG,FN1,HLA-A,ILK,MYLK,PF4,PIK3R1,PRF1,SELP
Cellular infiltration of lung	0	0	0	0	ALOX5,ANXA3,ARG1,CFB,TUBB
Cerebral ischemia	0.00278282	0	0	0	LCN2,MMP9,PRTN3
Cerebral malaria	0.00680947	0	0	0	C4A/C4B,CFB
Chemoattraction	0	0	0	0	AZU1,CAMP,LRP1,PF4,PTPRJ
Chemoattraction of fibroblasts	0	0	0	0.000166204	FN1,PF4,PPBP
Chemoattraction of monocytes	0	0	0	0	AZU1,PF4
Chemoattraction of myeloid cells	0	0	0	0	ALOX5,AZU1,BST1,CAMP,CTSG,DYSF,ELANE,FLOT1,GRN,HP,ITGAM,ITGB3,KARS1,LCN2,LGALS1,NCKAP1L,PF4,PPBP,PPIA,PRTN3,PTK2B,PTPN11,PTPRJ,RIPOR2,RPL13A,S100A12,S100A4,THBS1
Chemoattraction of neutrophils	0	0	0	0	ALOX5,AZU1,BST1,CAMP,CTSG,DYSF,ELANE,FLOT1,GRN,ITGAM,LCN2,NCKAP1L,PF4,PPBP,PRTN3,RIPOR2,S100A12
Chemoattraction of phagocytes	0	0	0	0	ALOX5,AZU1,BST1,CAMP,CTSG,DYSF,ELANE,FLOT1,GRN,HP,HPSE,ITGAM,ITGB3,KARS1,LCN2,LGALS1,NCKAP1L,PF4,PLCG2,PPBP,PPIA,PRTN3,PTK2B,PTPN11,PTPRJ,RIPOR2,RNASE2,RPL13A,S100A12,S100A4,THBS1
Chemotaxis of lymphocytes	0	0	0	0	ALOX5,AZU1,BST1,CAMP,CTSG,DYSF,ELANE,FLOT1,GRN,GSN,HP,ITGAM,LCN2,LSP1,MMP9,PLCG2,PPIA,PRTN3,PTPRJ,RNASE2,RPL13A,S100A12,S100A9,STIM1
Cholangiocarcinoma	0	0	0	0	FGA,HSP90AB1,KNG1,PSMB1,PSMD1,RACK1,RPL13A,RPL4,RPLP0,TUBA1A,TUBB4B
Chondrodysplasia of metaphysis	0.00472117	0	0	0	CORO7/CORO7-PAM16,MMP9
Chronic anterior uveitis	0.00838696	0	0	0	CA1,CA2
Chronic kidney disease	0	0	0	0	C4A/C4B,CA1,CA2,CDV3,DBI,EEF1B2,FDPS,GSS,KNG1,PFDN5,PPIA,PSMB1,PSMD1,RPL23,RPL34,RPL7,TUBA1A,TUBB4B
Chronic obstructive pulmonary disease	9.20287e-07	0	0	0	CA1,CA2,CTSG,ELANE,LCN2,LTF,MMP8,MMP9,MPO,PRTN3
Chronic renal impairment	0.00794945	0	0	0	APOB,C4A/C4B,CA1,CA2,KNG1
Classic Marfan syndrome	0	0.0280845	0	0	FLNA,MYLK
Clearance of Pseudomonas aeruginosa	0.00838696	0	0	0	CAMP,ELANE
Cleavage of carbohydrate	0.00259361	0	0	0	BTK,CTSG,KNG1,MMP9,PLCG2
Cleavage of polysaccharide	0	0	0	0	CTSG,GLB1,MMP9
Cleavage of proteoglycan	0.00271643	0	0	0	CTSG,MMP9
Closure of wound	0	0	0	0	FGA,FGB,FGG,ILK,MMP9
Coagulation factor deficiency syndrome	0	0.0179489	0	9.12937e-06	F13A1,FGA,FGB,FGG,LMAN1,VWF
Cognitive impairment	0	0	0	0	FLNA,MYLK
Collagen antibody-induced arthritis	0.00838696	0	0	0	CTSG,ELANE
Collagen-induced arthritis	0	0	0	0.00206201	F13A1,FGA,FGG,THBS1
Colon cancer	0	0	0	8.52889e-05	ABHD14B,ACTN1,AHNAK,ALDH16A1,ANK1,AP3D1,ATP2A2,ATP2A3,ATP5F1C,ATP6V1H,CALD1,CASP3,CAVIN2,CBX5,CCDC88B,CD163,CES1,CHMP1A,CORO1C,CPSF6,CTSG,DDX5,DMTN,DNAJC13,EIF3L,EIF3M,EPB42,FBL,FGA,FGB,FLNA,FN1,G3BP1,G3BP2,GNAQ,HCFC1,HLA-A,HMGB1,HMGB2,HNRNPUL2,HSD17B11,HSPB1,IFI16,ILK,ITGA2B,LBR,LMAN1,LTBP1,MAP2K1,MMRN1,MTA2,MYLK,MYO1F,NAP1L1,NOP58,NUP62,PADI4,PAPSS1,PDCD4,PDLIM1,PDS5B,PIK3R1,PRAM1,PSIP1,PTPN18,…
Colon tumor	0	0.0151547	0	9.62916e-06	ABHD14B,ACTN1,AHNAK,ALDH16A1,ANK1,AP3D1,ATP2A2,ATP2A3,ATP5F1C,ATP6V1H,CALD1,CASP3,CAVIN2,CBX5,CCDC88B,CD163,CES1,CHMP1A,CORO1C,CPSF6,CTSG,DDX5,DMTN,DNAJC13,EDF1,EIF3L,EIF3M,EPB42,FBL,FGA,FGB,FLNA,FN1,G3BP1,G3BP2,GNAQ,HCFC1,HLA-A,HMGB1,HMGB2,HNRNPUL2,HPSE,HSD17B11,HSPB1,IFI16,ILK,ITGA2B,LBR,LMAN1,LTBP1,MAP2K1,MMRN1,MTA2,MYLK,MYO1F,NAP1L1,NOP58,NUP62,PADI4,PAPSS1,PDCD4,PDLIM1,PDS5B,PECAM1,PIK3R1,PM…
Colonization by Helicobacter pylori	0.00152339	0	0	0	CAMP,OLFM4
Colony formation	0	0.0139708	0	0	CES1,CSNK2B,DDX3X,DDX5,FEN1,H1-3,HPSE,ILK,KHDRBS1,LTBP1,RPS19,S100A10,SLC3A2,SMC3
Colony formation of carcinoma cell lines	0	0.0078509	0	0	DDX3X,H1-3,HPSE,ILK,S100A10
Colony formation of cells	0	0.0146645	0	0	CSNK2B,DDX3X,DDX5,FEN1,H1-3,HPSE,ILK,KHDRBS1,LTBP1,RPS19,S100A10,SLC3A2,SMC3
Colony formation of fibroblast cell lines	0	0	0	0.00049201	FN1,GNAQ,IFI16,KHDRBS1,MAP2K1,SLC3A2,SMC3
Colorectal cancer	0	0	0	0.000452467	ABHD14B,ACTN1,AHNAK,ALDH16A1,ANK1,AP3D1,ATP2A2,ATP2A3,ATP5F1C,ATP6V1H,CALD1,CASP3,CAVIN2,CBX5,CCDC88B,CD163,CES1,CHMP1A,CORO1C,CPSF6,CTSG,DDX5,DMTN,DNAJC13,EIF3L,EIF3M,EPB42,F13A1,FBL,FGA,FGB,FLNA,FN1,G3BP1,G3BP2,GNAQ,H1-2,HCFC1,HLA-A,HMGB1,HMGB2,HNRNPUL2,HSD17B11,HSPB1,IFI16,ILK,ITGA2B,LBR,LMAN1,LTBP1,MAP2K1,MMRN1,MTA2,MYLK,MYO1F,NAP1L1,NOP58,NUP62,PADI4,PAPSS1,PDCD4,PDLIM1,PDS5B,PECAM1,PIK3R1,P…
Colorectal tumor	0	0	0	7.66199e-05	ABHD14B,ACTN1,AHNAK,ALDH16A1,ANK1,AP3D1,ATP2A2,ATP2A3,ATP5F1C,ATP6V1H,CALD1,CASP3,CAVIN2,CBX5,CCDC88B,CD163,CES1,CHMP1A,CORO1C,CPSF6,CTSG,DDX5,DMTN,DNAJC13,EDF1,EIF3L,EIF3M,EPB42,F13A1,FBL,FGA,FGB,FGG,FLNA,FN1,G3BP1,G3BP2,GNAQ,H1-2,HCFC1,HLA-A,HMGB1,HMGB2,HNRNPUL2,HPSE,HSD17B11,HSPB1,IFI16,ILK,ITGA2B,LBR,LMAN1,LTBP1,MAP2K1,MMRN1,MTA2,MYLK,MYO1F,NAP1L1,NOP58,NUP62,PADI4,PAPSS1,PDCD4,PDLIM1,PDS5B,P…
Complement activation	0.006797	0	0	0	C4A/C4B,CD5L,CFB,KNG1
Concentration of prostaglandin	0.00286799	0	0	0	ACSL4,CAMP,KNG1,MMP9
Concentration of triacylglycerol	0.00730766	0	0	0	APOB,GPD2,LCN2,MMP8,MPO,PML,RETN
Congenital afibrinogenemia	0	0	0	4.30872e-05	FGA,FGB,FGG
Congenital cytopenia	0	0	0	0	ELANE,ITGA2B,TUBB1
Congenital dysfibrinogenemia	0	0	0	1.43678e-05	FGA,FGB,FGG
Congenital hypodysfibrinogenemia	0	0	0	0.000827614	FGA,FGG
Congenital thrombocytopenia	0	0.0145555	0	0	ELANE,ITGA2B,TUBB1
Connective or soft tissue tumor	0	0.0244361	0	0	ANK1,AP3D1,CAVIN2,CCDC88B,CORO1C,CTTN,FLNA,KHDRBS1,LMNB2,LTBP1,MAVS,PRF1,RPS15,RPS19,RPS25,RSU1,S100A10,SLC2A3,SRRT,STK24,STOML2,STX3,TLR2,TUBB1,VCL,ZYX
Contact hypersensitivity of ear	0	0	0	0	ARG1,CAMP
Contraction of cardiomyocytes	0	0.0372745	0	0	ATP2A2,CASP3,FN1,ITGB3,MYLK,PTPN11,ROCK2,VCL
Contraction of smooth muscle	0.00227396	0.0210124	0	0	C4A/C4B,CTTN,ELANE,KNG1
COVID-19	0.00312926	0	0	0	C4A/C4B,CFB,DYSF,EEF1A1,EEF2,GPD2,LGALS1,MMRN1,NAMPT,ORM1,PABPC1,PF4,PLEK,PPBP,PPIA,RACK1,RNASE2,S100A12,SSB,STAT1,TAGLN2,TUBA1A,TUBB4B
Cystic Fibrosis	1.44494e-07	0	0	0	CTSG,ELANE,FDPS,GSS,LTF,MMP8,MMP9,MPO,PRTN3
Cytokine and chemokine mediated signaling pathway	0	0	0	0	ADAM17,ADRBK1,ARRB2,CASP3,CREB,CSK,F13A1,FN1,GNB1,HCK,ITGAM,LCN2,MAPK1,MAPK10,MAPK14,MMP9,NCF1,PF4,PPBP,PRTN3,PTPN11,RAP1A,RAP1B,ROCK1,STAT1,STAT5B,STX3,TGFB1,TNFAIP2,TNFAIP8,TNFAIP8L2,YWHAZ
Cytolysis	0.00233269	0	0	0	BPI,C4A/C4B,CAMP,CFB,FGA,GSS,HLA-A,IGHG3,LCP2,LGALS1,PLCG2,PPIA,PRDX1,PRTN3,PSME2,RAB27A,SERPINB9,SH3BGRL3,STAT1
Cytotoxic reaction of cells	0	0	0	0	CTSG,ITGAM
Cytotoxic reaction of granulocytes	0	0	0	0	CTSG,ITGAM
Cytotoxic reaction of leukocytes	0	0	0	0	CTSG,ITGAM,SERPINB9
Cytotoxic reaction of prostate cell lines	0	0	0	0.0020354	CD47,THBS1
Cytotoxicity	0	0	0	0	CTSB,FERMT3,HLA-A,ITGAM,LCN2,NAMPT,PAK1,PFDN5,PLCG2,PPIA,PTK2B,PTPN11,RAB27A,SNCA,SPN,STAT1
Damage of epithelial tissue	7.10599e-09	0	0	4.12381e-05	AZU1,CTSG,CTTN,ELANE,F11R,HP,ITGAM,KNG1,MAP2K3,MMP9,PTK2B,PTPRJ
Damage of filaments	0	0	0	0	DYSF,FLII,GSN
Damage of intestine	0.00793675	0	0	0	CFB,LTF,MMP8
Damage of lung	0	0	0	0	C4A/C4B,CFB,CTSG,ELANE,HPSE,HYOU1,ITGAM,MAP2K3,MMP8,MVP,NAMPT,PF4,PRTN3,RETN,STAT1,VWF
Damage of mice	0.00665645	0	0	0	FTH1,GRN,IGHM,MMP9
Damage of renal tubule	0	0	0	0	C4A/C4B,CD5L,CFB,FN1,IGHM,LCN2,SELP,TLN1,YBX1
Damage of spleen	0	0	0	0	ADAM10,AZU1,CTSG,CTTN,ITGAM,MAP2K3,MYLK,PECAM1
Death of embryo	0	0.0385776	0	0	DDX3X,FEN1,LIMS1,RPS19,SNAP23
Degradation of connective tissue	0.00548185	0	0	0	CFB,CTSG,ELANE,PRTN3
Degradation of DNA	0.000234205	0.0280845	0	5.29287e-06	ALOX5,BSG,CAMP,CTSG,FEN1,GRN,GZMH,HSPB1,ITGB3,PAK1,PPIA,PRTN3,PTK2B,PTPN11,S100A4,SNCA,STAT1
Degradation of extracellular matrix	0.000183756	0	0	0	CTSB,CTTN,ELANE,FLOT1,FLOT2,MMP8,MMP9
Degradation of filaments	0	0	0	0	MMP9,PAK1,TUBB
Degradation of plasmid	0	0	0	0	CAMP,PPIA
Degranulation of bone marrow-derived mast cells	0	0	0	0	ACTN1,F13A1,FERMT3,FLNA,ITGA2B,ITGB3,MMRN1,PLEK,PPBP,SELP,TLN1,VCL,VWF
Degranulation of mast cells	0.00289489	0	0	0	BTK,C4A/C4B,CAMP,CD63,PLCG2
Delay in initiation of occlusion of arteriole	0	0	0	0.0020354	THBS1,VWF
Dementia	2.75219e-06	0	0	0	ARG1,C4A/C4B,CA1,CA2,CFB,CFL1,CHI3L1,CTSB,DPYSL2,DYSF,EEF2,EIF2S1,FDPS,G3BP1,GRN,HNRNPDL,HP,IGHM,KNG1,LCN2,LGALS1,LIMS1,LRP1,MMP9,MPO,PAK1,PCNA,PLCG2,PRDX1,RACK1,SET,SNCA,STIP1,TUBB,VWF
Deposition of glycosaminoglycan	0	0.0280845	0	0	GSN,HPSE
Destruction of alveolar wall	1.16053e-07	0	0	0	CTSG,ELANE,MMP9,PRTN3
Destruction of pulmonary alveolus	1.51232e-10	0	0	0	CTSG,ELANE,MMP8,MMP9,MPO,PRTN3
Detachment of bronchial epithelial cells	1.6059e-06	0	0	0.0020354	CTSG,PRTN3
Development of adenocarcinoma	0	0.0271531	0	0.00010483	ACTN1,AHNAK,ALDH16A1,ANK1,ATP2A2,ATP2A3,ATP6V1H,BIN2,CALD1,CASP3,CCDC88B,CD163,CD47,CD48,CES1,CORO1C,CPSF6,CPSF7,CTSG,DMTN,DNAJC13,DTYMK,DYSF,EHD3,EMD,EPB42,F13A1,FERMT3,FGA,FGB,FGG,FLNA,FN1,G3BP1,G3BP2,GNAQ,H1-2,HCFC1,HLA-A,HMGB1,HPSE,HSD17B11,IFI16,ITGA2B,ITGB3,KHDRBS1,LBR,LTBP1,MAP2K1,MAP2K3,MMRN1,MTA2,MYLK,MYO1F,NCKAP1L,NUP62,PARVB,PDAP1,PDCD6,PDS5B,PDXK,PF4,PIK3R1,PLEK,PML,PPBP,PPP2CA,PRAM1,…
Development of benign tumor	0.00596675	0	0	0	CASP3,CD47,FLNA,FN1,HMGB2,ITGA2B,KHDRBS1,PECAM1,PF4,PML,SELP,THBS1
Development of body trunk	0	0	0	0	ABHD14B,ACTN1,AHNAK,ALDH16A1,ANK1,AP3D1,ATP2A2,ATP2A3,ATP5F1C,ATP6V1H,BIN2,CALD1,CASP3,CAVIN2,CBX5,CCDC88B,CD163,CD47,CD48,CES1,CORO1C,CPSF6,CPSF7,CTSG,CTTN,DDX5,DMTN,DNAJC13,DTYMK,DYSF,EHD3,EIF3L,EIF3M,EMD,EPB42,F11R,F13A1,FBL,FERMT3,FGA,FGB,FGG,FLNA,FN1,G3BP1,G3BP2,GNAQ,H1-2,HCFC1,HLA-A,HMGB1,HMGB2,HNRNPUL2,HPSE,HSD17B11,HSPB1,IFI16,ILK,ITGA2B,ITGB3,KHDRBS1,LBR,LIMS1,LMAN1,LTBP1,MAP2K1,MAP2K3,M…
Development of bone marrow	0	0	0	0.000124962	CALD1,CD47,CTTN,DNM1L,F11R,FLNA,FN1,GDI1,GNAQ,ITGB3,MAP2K1,MYLK,NCKAP1L,PDLIM1,PECAM1,PIK3R1,PXN,ROCK2,RPS14,THBS1,TPM4,ZYX
Development of carcinoma	0	0.0026514	0	1.43751e-05	ABHD14B,ACTN1,AHNAK,ALDH16A1,ANK1,AP3D1,ATP2A2,ATP2A3,ATP5F1C,ATP6V1H,CALD1,CASP3,CAVIN2,CBX5,CCDC88B,CD163,CES1,CORO1C,CPSF6,CPSF7,CTSG,CTTN,DDX5,DMTN,DNAJC13,DYSF,EIF3L,EIF3M,EPB42,F13A1,FBL,FGA,FGB,FGG,FLNA,FN1,G3BP1,G3BP2,GNAQ,H1-2,HCFC1,HLA-A,HMGB1,HMGB2,HNRNPUL2,HPSE,HSPB1,IFI16,ILK,ITGA2B,LBR,LIMS1,LMAN1,LTBP1,MAP2K1,MMRN1,MTA2,MYLK,MYO1F,NAP1L1,NCKAP1L,NOP58,NUP62,PADI4,PAPSS1,PDLIM1,PDS5…
Development of digestive organ tumor	0	0.0296007	0	0.00114182	ACTN1,AHNAK,ALDH16A1,ANK1,AP3D1,ATP1B3,ATP2A2,ATP2A3,CASP3,CAVIN2,CBX5,CCDC88B,CES1,CORO1C,CTTN,DDX3X,DDX5,DNAJC8,EVL,F13A1,FBL,FEN1,FHOD1,FLNA,GSN,H1-2,HPSE,HSPB1,ILK,ITGA2B,LIMS1,LMAN1,LMNB2,LTBP1,MMRN1,MTA2,MTDH,MYLK,NCKAP1L,NDUFA4,NOMO1 (includes others),NOP58,NUP210,PDLIM1,PRAM1,PRF1,PRPF40A,RIPOR2,ROCK2,RPL28,RPS15,RPS20,RPS5,SELP,SLC2A3,SLC3A2,SMC3,SRRT,SRSF4,SSRP1,STK24,SUCLG2,THRAP3,TLN1…
Development of epithelial tissue	5.07631e-05	0	0	0.000312318	CAVIN2,DYSF,EDF1,F11R,FN1,HMGB1,HMGB2,ITGB3,MAP2K1,MAP2K3,PDCD6,PECAM1,PF4,PML,PXN,THBS1,THRAP3,VCL
Development of fibroblast cell lines	0	0	0	0.000261042	DNM1L,FN1,GNAQ,IFI16,KHDRBS1,MAP2K1,SLC3A2,SMC3
Development of genital tumor	0	0	0	0	ACSL4,ALOX5,ANXA3,APPL1,ATIC,BASP1,BST1,BTK,C4A/C4B,CA1,CA2,CAMP,CDA,CFB,CORO7/CORO7-PAM16,CPNE3,DYSF,EEF1B2,ELANE,ETF1,EVL,FEN1,FGG,FLII,FLOT1,FTH1,G3BP1,GLB1,GRN,GSN,GYG1,HSPB1,ITGAM,KNG1,LAP3,LBR,LCN2,LRRFIP2,LSP1,LTF,MAP4,MMP8,MMP9,MMRN1,MPO,NAP1L4,NDRG1,NMT1,NUP93,ORM1,PAK1,PDCD6,PLCG2,PPP2CA,PRTN3,PTPRJ,PYGL,RANBP3,RTN3,SERPINB6,SERPINB9,SNRNP200,STAT1,STIM1,STOM,TRIM21,TUBB,UBE2V1,USP5,VRK…
Development of hematopoietic system	0	0	0	0.000529863	CASP3,CD47,FLNA,FN1,HMGB2,ITGA2B,KHDRBS1,MAP2K1,PECAM1,PF4,PIK3R1,PML,SELP,THBS1
Development of malignant tumor	0	0.00111411	0	5.59342e-06	ABHD14B,ACTN1,AHNAK,ALDH16A1,ANK1,AP3D1,ATP2A2,ATP2A3,ATP5F1C,ATP6V1H,BIN2,CALD1,CASP3,CAVIN2,CBX5,CCDC88B,CD163,CD47,CD48,CES1,CORO1C,CPSF6,CPSF7,CTSG,CTTN,DDX5,DMTN,DNAJC13,DTYMK,DYSF,EHD3,EIF3L,EIF3M,EMD,EPB42,F11R,F13A1,FBL,FERMT3,FGA,FGB,FGG,FLNA,FN1,G3BP1,G3BP2,GNAQ,H1-2,HCFC1,HLA-A,HMGB1,HMGB2,HMGN1,HNRNPUL2,HPSE,HSD17B11,HSPB1,IFI16,ILK,ITGA2B,ITGB3,KHDRBS1,LBR,LIMS1,LMAN1,LTBP1,MAP2K1,MA…
Development of neurons	0	0	0	3.3472e-05	CALD1,CASP3,CD47,CSRP1,CTTN,DNM1L,FLNA,GDI1,HMGB1,HMGB2,HSPB1,ILK,ITGB3,LST1,MAP2K1,PF4,PIK3R1,PPP2CA,PXN,RAP1B,ROCK2,RPS14,SEPTIN2,STX3,SUN2,THBS1
Development of pre-B lymphocytes	0.00472117	0	0	0	BTK,IGHM,PLCG2
Development of renal-cell carcinoma	0	0.0100846	0	0	HPSE,PPBP
Development of squamous-cell carcinoma	0	0	0	0	HPSE,PPBP
Development of tumor cell lines	0	0.034478	0	0	CSNK2B,DDX3X,FLNA,H1-3,HPSE,ILK,LTBP1,S100A10,SART1,TLR2
Development of wound	0	0	0	0	HSPB1,ITGB3,MMP8,MMP9,PRCP,THBS1
Diastolic pressure of left ventricle	0	0.0150936	0	0	ATP2A2,ITGB3
Differentiation of antigen presenting cells	0	0	0	0	ALOX5,BTK,CAMP,CHI3L1,ITGAM,LTF,S100A9,STAT1
Differentiation of hematopoietic progenitor cells	0	0	0	0	BSG,BTK,DPY30,EEF2,EIF6,IGHM,ITGA2B,LCN2,LCP2,MMP9,PF4,PLCG2,PSMB1,PSMC1,PSMD1,PSMD3,PSME1,PSME2,PSME3,PTPN11,RPS14,SIRPA,THBS1
Differentiation of myeloid leukocytes	0	0	0	0	ALOX5,BTK,CAMP,CDA,CHI3L1,ITGAM,LBR,LTF,PRTN3,RALB
Differentiation of phagocytes	0	0	0	0	ALOX5,BTK,CAMP,CDA,CHI3L1,ITGAM,LBR,LTF,S100A9,STAT1
Differentiation of pre-B lymphocytes	0.00662401	0	0	0
Dilated cardiomyopathy	0	0	0	0	ATP2A2,ATP2A3,DNM1L,EMD,FN1,GPX1,ICAM3,ILK,LIMS1,MMP8,MMP9,MYH9,PPP2CA,PTPN11,SLC25A11,TLN1,VCL
Disassembly of actin filaments	0	0.0387223	0	0	GSN,PLEK,ROCK2
Disassembly of extracellular matrix	0.00136103	0	0	0	CTSG,ELANE,MMP8,MMP9
Disassembly of filaments	0	0	0	0	GSN,ILK,PLEK,ROCK2
Disassembly of focal adhesions	0	0.0160382	0	0.000107259	FLNA,PXN,ROCK2,THBS1,TLN1
Discomfort	0	0	0	0	ALOX5,CA1,CA2,ITGAM,KNG1,MMP9,MPO,STIM1,TUBB,VWF
Disorder of pregnancy	0	0	0	0	AHNAK,ATP2A2,C4A/C4B,CA1,CSRP1,DDX3X,GSN,HPSE,IGF2R,ILK,ITGB3,KNG1,MMP8,MMP9,MYLK,PDCD4,PPBP,SELP,STIM1,TLN1,TMED5,TOP1,TUBB1,VCL
Disruption of actin filaments	0	0.0315697	0	0
Disruption of epithelial tissue	0	0	0	0	CTSG,DSTN,FLNA,PRTN3
Disruption of intercellular junctions	0	0.0135944	0	0	CASP3,LIMS1,MYLK
Disruption of lipid bilayer	0.00152339	0	0	0	AZU1,CAMP,SNCA
Disruption of respiratory epithelium	1.6059e-06	0	0	0.0020354	CTSG,PRTN3
Diuretic-induced hypokalemia	0.00838696	0	0	0	CA1,CA2
Ductal breast carcinoma	0	0.00996575	0	0.000709364	ANK1,ATP2A3,CASP3,CD48,CES1,DYSF,FLNA,FN1,GNAQ,HCFC1,ILK,LTBP1,MAP2K1,MYLK,PF4,PML,PPP2CA,ROCK2,SMC3,THRAP3,TUBB1,ZYX
Dysfunction of kidney	0	0.00874414	0	0	ATP1B3,CA1,CAVIN2,FKBP5,ITGB3,HPSE,LTBP1,SLC2A3,TLR2,TPM4,TUBB1,VWF
Dyskinesia	0	0	0	0	ATP2A2,CASP3,FBL,HMGN1,KHDRBS1,MTDH,NDUFA8,PDLIM1,ROCK2,S100A10,SAP18,STOM
Dystrophy of muscle	0	0	0	0.000468396	AHNAK,CALD1,CES1,CTSG,DDX5,DYSF,EMD,FN1,HLA-A,RSU1,SUN2,TPM4
Early stage diabetic nephropathy	0	0	0	0	ATP1B3,CA1,CAVIN2,FKBP5,ITGB3,LTBP1,SLC2A3,TPM4
Early stage myocardial infarction	0	0.0179489	0	0	ITGA2B,ITGB3
Early stage tumor	0	0	0	0	ATIC,BTK,CCT3,EEF1A1,EIF4A1,FDPS,FGG,FTL,HSP90AB1,PPIA,PSMB1,PSMD1,RPL7,TUBA1A,TUBB4B
Early-onset cardiovascular disorder	0.00321795	0	0	0	CA1,CA2,DYSF,MPO
Ebola hemorrhagic fever	0	0	0	0	FGA,LTF,PAK1
Edema of lung	0.00313848	0	0	0	CA1,CA2,LTF,RETN
Efflux of cholesterol	0.00896491	0	0	0	APOB,MAP2K3,MPO,S100A12
Elongation of cells	0	0	0	0	ATP2A2,MAP4,PAK1
Embryonal tumor	0	0.0372746	0	0	ACTN1,ATP2A2,CSRP1,DDX3X,FLNA,H1-2,ITGB3,LMNB2,RSU1,SMC3,STOML2,TUBB1,VCL,VWF
Emery-Dreifuss muscular dystrophy	0	0	0	0.00151665	CALD1,EMD,RSU1,SUN2,TPM4
Encephalitis	0	0	0	0	ALOX5,ARG1,BSG,C4A/C4B,CD300LF,CTSB,EHD4,FDPS,FGA,GRN,HLA-A,IGHM,ITGB3,LCP2,LGALS1,MMP8,MMP9,MPO,PPID,SNCA,SPN,STAT1,TYMP,VWF
Engulfment of blood cells	0	0	0	0	AHSA1,BTK,CAMP,FERMT3,GRN,HYOU1,ITGAM,LCN2,MBNL1,NANS,NCKAP1L,PADI4,PF4,PGLYRP1,PLEK,PTPRJ,SIRPA,SNCA,SRSF6,THBS1
Engulfment of myeloid cells	0	0	0	0	BTK,CAMP,GRN,HYOU1,ITGAM,LCN2,NCKAP1L,PADI4,PF4,PGLYRP1,PTPRJ,SIRPA,SNCA,THBS1
Engulfment of phagocytes	0	0	0	0	BTK,CAMP,GRN,HYOU1,ITGAM,LCN2,NCKAP1L,PADI4,PF4,PGLYRP1,PTPRJ,SIRPA,SNCA,THBS1
Engulfment of tumor cell lines	0	0.0205509	0	0	AHSA1,BTK,CSK,FERMT3,ITGAM,MBNL1,NANS,NCKAP1L,NCL,PLEK,RACK1,RALB,RPS21,SH3KBP1,SRSF6
Enlargement of cells	0	0.0385096	0	0.00165404	CASP3,CTTN,FN1,GNAQ,H2AZ1,HMGB1,HSPB1,MAP2K1,MAP2K3,MYLK,PARVB,ROCK2,SUN2
Enlargement of heart	0	0	0	0.000682623	ATP2A2,ATP2A3,DNM1L,EMD,FN1,GNAQ,H2AZ1,HMGB1,ILK,ITGB3,LIMS1,MAP2K1,MAP2K3,PIK3R1,PPP2CA,ROCK2,TLN1,VCL
Eosinophilia	0.000394921	0	0	0	ALOX5,ANXA3,ARG1,C4A/C4B,CA2,CD300LF,CDA,CLC,HLA-A,PPIA,PRDX1,RNASE2,RNASE3,STAT1,TUBB
Eosinophilic inflammation	0.00289489	0	0	0	ALOX5,ANXA3,ARG1,CA2,CDA,CLC,RNASE3,TUBB
Epithelial-mesenchymal transition	0	0.0377538	0	0	CSNK2B,DDX5,FLNA,ILK,ITGB3,PDCD4,PDLIM1
Epithelial-mesenchymal transition of colorectal cancer cell lines	0	0	0	0	CSNK2B,DDX5,FLNA,ILK,ITGB3,PDCD4,PDLIM1
Exanthem of skin	0.00451812	0	0	0	C4A/C4B,CAMP,FABP5,HLA-A,LCN2,PCNA,PPIA,RAB27A,RNASE3,S100A12,STAT1,VWF
Excitation of neurons	0.00278282	0	0	0	ARG1,GRN,KNG1,LCN2
Excitation of pyramidal neurons	0	0	0	0	ARG1,LCN2
Exocytosis	0	6.10134e-06	0	0.00117725	ATP2A2,FGA,FGB,FGG,PECAM1,RAB27B,STX3,VWF,ZYX
Exocytosis by cells	0	0	0	0	ATP2A2,FGA,FGB,FGG
Exocytosis of norepinephrine	0	0.0245832	0	0	SNAP23,STX3
Exocytosis of Weibel-Palade bodies	0	0.00544885	0	0	TLR2,VWF,ZYX
Expansion of cytotoxic T cells	0.00472117	0	0	0	IGHM,SERPINB9
Experimentally-induced arthritis	0	0	0	0	CFB,F13A1,FGA,FGG,MMP9,THBS1
Experimentally-induced atherosclerosis	0.00152339	0	0	0	LCN2,MMP9
Export of mRNA	0	0.0339499	0	0	KHDRBS1,NUP210,SRSF11,SRSF4
Exposure of phosphatidylserine	0	0.0251753	0	0	CASP3,GSN,ITGB3
Extension of axons	0	0	0	0	CTTN,ILK,LRP1,PAK1
Extension of cellular protrusions	0	0	0	0	CTTN,EVL,GSN,ILK,RSU1,VCL
Extension of neurites	0	0	0	0.002069	CTTN,FN1,HMGB1,HMGB2,ILK,PF4,RSU1,VCL
Extracranial solid tumor	0	0	0	0	ACAA2,ACTN1,AHNAK,ANXA2,ANXA3,APEX1,ATP1B3,ATP2A2,ATP2A3,BASP1,BLVRB,BPI,BTF3L4,C4A/C4B,CA1,CAMP,CAVIN2,CBX5,CD47,CD48,CD5L,CFB,CLC,CPSF6,CRIP1,CSE1L,CSNK2B,CSRP1,DDX3X,DDX5,DNAJC7,DNAJC8,DPY30,EDF1,EHD3,EIF3F,EIF3L,ETF1,EVL,EWSR1,F11R,FERMT3,FGB,FKBP5,FN1,FTH1,FTL,FUS,GIMAP1,GNAQ,GPD2,GSN,GZMH,HDAC1,HIBCH,HNRNPUL2,HPSE,IGF2R,IGHM,ILK,ITGA2B,ITGB3,JPT1,KHDRBS1,KNG1,LCN2,LIMS1,LRPPRC,LST1,LTBP1,LT…
Extravasation of cells	0	0.00138918	0	0	CTTN,ITGB3,RIPOR2,SELP,TLR2,VWF
Extravasation of leukocytes	0	0.00151038	0	0.00015345	CTTN,ITGB3,MYO1F,PECAM1,SELP,VWF
Extravasation of neutrophils	0	0.0150936	0	0	CTTN,RIPOR2,SELP
Extravasation of plasma	0.00767091	0	0	0	BTK,KNG1
Factor VIII deficiency	0	0.0374067	0	0	LMAN1,VWF
Failure of kidney	0.00152339	0	0	0	APOB,C4A/C4B,CFB,ELANE,KNG1,LCN2,PRTN3
Familial amyloidosis	0.000936565	0	0	0	GRN,LCN2,MMP9,MPO
Familial aortic disorder	0	0.0372745	0	0	FLNA,ITGB3,MYLK
Familial cardiovascular disease	0.00615202	0.0373102	0	0	APOB,CA2,CFB,GRN,MMP9,RETN,RNASE2,S100A12,S100P
Familial encephalopathy	0	0	0	0.000679653	ATP2A2,ATP5F1C,CASP3,CD48,CHI3L1,CHMP1A,DNAJC13,DNM1L,F11R,FBL,FGG,FLNA,FTL,GDI1,H1-4,HCFC1,HMGB1,HMGB2,HMGN1,ITGA2B,ITGB3,KHDRBS1,MAP2K1,NDUFA12,NDUFA8,NUP62,PDLIM1,PPP2CA,ROCK2,STOM,THBS1,UPF1,VRK1,VWF
Familial thoracic aortic aneurysm	0	0.0374067	0	0	FLNA,MYLK
Familial vascular disease	0.00208003	0	0	0	CA2,CFB,GRN,MMP9,RNASE2,S100A12,S100P
Fatty acid metabolism	0.000151374	0	0	0	ACSL4,APOB,AZU1,CAMP,IGHM,KNG1,LTF,MAP2K3,MGST3,MPO,PML,PTK2B,S100A12
Female genital neoplasm	0.00541246	0	0	0	ACSL4,ANXA3,APOB,APPL1,BASP1,BST1,BTK,C4A/C4B,CA1,CA2,CAMP,CD5L,CFB,CORO7/CORO7-PAM16,DYSF,ELANE,ETF1,EVL,FEN1,FTH1,GRN,HP,IGHM,KNG1,LAP3,LCN2,LTF,MMP8,MMP9,MPO,NMT1,ORM1,PLCG2,PML,PRTN3,PTPRJ,RANBP3,RNASE2,S100P,SERPINB6,SERPINB9,STOM,SUPT16H,USP15
Female genital tract cancer	0.006797	0	0	0	ACSL4,ANXA3,APOB,APPL1,BASP1,BST1,BTK,C4A/C4B,CA1,CA2,CAMP,CD5L,CFB,CORO7/CORO7-PAM16,DYSF,ELANE,ETF1,EVL,FEN1,GRN,HP,IGHM,KNG1,LAP3,LCN2,LTF,MMP8,MMP9,MPO,NMT1,ORM1,PLCG2,PML,PRTN3,PTPRJ,RANBP3,RNASE2,S100P,SERPINB6,SERPINB9,STOM,SUPT16H,USP15
Fibrin clot	0	0	0	6.22604e-05	F13A1,FGA,FGB,FGG,ITGB3
Fibrinolysis	0	0	0	0.000453859	FGA,FGB,FGG,THBS1
Fibrogenesis	0	0.000789468	0	7.83435e-06	CALD1,CD47,CTTN,DYSF,F11R,FN1,GNAQ,HSPB1,MAP2K1,MYLK,NCKAP1L,PDCD4,PDLIM1,PECAM1,PIK3R1,PXN,ROCK2,THBS1,TPM4,ZYX
Fibrosis	0.000256373	0	0	0	ALOX5,ARG1,ATP2A2,BSG,CDC37,CTSB,DYSF,ELANE,FGG,GSS,HP,HSPB1,IGHM,KNG1,LBR,LCN2,LIMS1,LRP1,MBNL1,MMP8,MMP9,MPO,NAMPT,NMT1,PADI4,PCNA,PF4,PPIA,PTPN11,RACK1,RETN,SHMT2,STAT1,THBS1,VWF
Fibrosis of liver	0	0	0	0	FGG,HP,HSPB1,LBR,MMP8,MMP9,MPO,NMT1,PPIA,STAT1,VWF
Folding of protein	0	0	0	0	CCT2,CCT3,CCT7,FKBP5,HSP90AB1,HSPB1,MESD,PFDN2,PPIA,PSMC1,ST13,UBXN1
Formation of actin cytoskeleton	0	0.0135944	0	7.15613e-05	CTTN,FLNA,FN1,ITGB3,THBS1
Formation of blood vessel	0	0	0	0.00185402	CASP3,FN1,HMGB1,IFI16,ITGB3,LTBP1,PECAM1,PF4
Formation of cellular protrusions	0	0.0130544	0	7.53456e-06	AHNAK,CALD1,CASP3,CD47,CSRP1,CTTN,DNM1L,FERMT3,FLNA,FN1,GDI1,HMGB1,HMGB2,HSPB1,ILK,ITGB3,LST1,MAP2K1,PARVB,PF4,PPP2CA,PXN,RAP1B,ROCK2,RPS14,SEPTIN2,STX3,THBS1,VCL,VWF
Formation of endothelial tube	0.00118713	0	0	0.00179893	F13A1,FGG,FN1,PECAM1,PF4
Formation of filaments	0	0.000884411	0	2.24392e-05	CALD1,CD47,CTTN,F11R,FN1,GNAQ,HSPB1,MAP2K1,MYLK,NCKAP1L,PDLIM1,PECAM1,PIK3R1,PXN,ROCK2,THBS1,TPM4,ZYX
Formation of focal complexes	0	0	0	0.00177325	FN1,PXN,VCL
Formation of lumen	0	0	0	0	ILK,PAK1
Formation of microvesicles	0	0.00544885	0	0	FLNA,ROCK2
Formation of neovessel	0.00767091	0	0	0	MMP9,PTK2B
Formation of neutrophil extracellular trap	0.000662169	0	0	0	MPO,PADI4,RETN
Formation of nuclear envelope	0	0	0	0	LBR,PPP2CA,RTN1,RTN3,TMPO
Formation of nucleus	0	0	0	0.000929481	FLNA,FN1,G3BP1,G3BP2,LBR,PPP2CA
Formation of podosomes	0	0	0	0	CALD1,CTTN,GSN,PAK1,PTPN11
Formation of proplatelets	0	0	0	0	MYH9,MYLK,PTPN11,RAB27B,RAP1B
Formation of vascular lesion	0	0	0	0	FGG,HPSE,LRP1,MMP9
Fragmentation of DNA	0.000883521	0	0	9.16682e-06	CASP3,CTSG,HMGB1,HMGB2,HSPB1,ITGB3,PIK3R1,PML,PRF1,PRTN3,PXN
Fratricide of natural killer cells	0	0	0	0.0020354	CD48,PRF1
Frequency of tumor	0	0	0	5.15857e-06	ABHD14B,ACTN1,AHNAK,ALDH16A1,ANK1,AP3D1,ATP2A2,ATP2A3,ATP5F1C,ATP6V1H,BIN2,CALD1,CASP3,CAVIN2,CBX5,CCDC88B,CD163,CD47,CD48,CES1,CORO1C,CPSF6,CPSF7,CTSG,CTTN,DDX5,DMTN,DNAJC13,DNM1L,DTYMK,DYSF,EHD3,EIF3L,EIF3M,EMD,EPB42,F11R,F13A1,FBL,FERMT3,FGA,FGB,FGG,FLNA,FN1,G3BP1,G3BP2,GNAQ,H1-2,HCFC1,HLA-A,HMGB1,HMGB2,HMGN1,HNRNPUL2,HPSE,HSD17B11,HSPB1,IFI16,ILK,ITGA2B,ITGB3,KHDRBS1,LBR,LIMS1,LMAN1,LTBP1,MAP…
Function of antigen presenting cells	0	0	0	0	ANPEP,BTK,CHI3L1,GRN,GSN,HSPB1,ITGAM,MMP9,PLCG2,STAT1
Function of bone cells	0	0.00491472	0	0	CASP3
Function of connective tissue cells	0	0.00280214	0	0	CASP3,GSN,ITGB3,KHDRBS1,MTA2,TLR2
Function of epithelial cells	0	0.0318636	0	0	CASP3,CES1,MTA2
Function of left ventricle	0.00209945	0	0	0	CASP3
Function of leukocytes	0.00108289	0	0	0.000447925	AHNAK,CBX5,CHI3L1,F11R,HLA-A,HMGB1,HSPB1,ITGB3,MAP2K1,MAP2K3,PECAM1,PIK3R1,PRF1,SASH3,SELP,TAGLN2
Function of lymphocytes	0	0	0	0.00202885	AHNAK,CBX5,CHI3L1,HLA-A,MAP2K1,MAP2K3,PIK3R1,PRF1,SASH3,SELP,TAGLN2
Function of myeloid cells	0	0	0	0	ANPEP,GRN,GSN,HSPB1,ITGAM,MMP9,MPO,STAT1
Function of neutrophils	0.00838696	0	0	0	MMP9,MPO
Function of osteoclasts	0	0.00964632	0	0	CASP3,GSN,ITGB3,TLR2
Function of phagocytes	0.00190284	0	0	0	BTK,CD300LF,CHI3L1,F11R,GRN,HNRNPD,HSPB1,ITGAM,ITGB3,LCN2,MMP9,MPO,PAK1,PLCG2,PTK2B,SIRPA,STAT1
Fusion of cellular membrane	0	0	0	0	PRF1,SNAP23,STX3
Fusion of transport vesicles	0	0	0	0	PDCD6,RALB
G1 phase of B lymphocytes	0.00472117	0	0	0	MYLK
Gastroenteritis	0.00791761	0	0	0	BTK,IGHM
Gastroesophageal junction adenocarcinoma	0.0078966	0	0	0	CAMP,CFB,HP,IGHM,LCN2,LTF,MMP9,MPO,OLFM4
Genital tract cancer	0	0.0042331	0	0.00184344	ABHD14B,ACTN1,AHNAK,ALDH16A1,ANK1,AP3D1,ATP2A2,ATP2A3,ATP5F1C,ATP6V1H,BIN2,CALD1,CASP3,CAVIN2,CBX5,CCDC88B,CD163,CD48,CDK5RAP3,CES1,CHI3L1,CHMP1A,CORO1C,CPSF6,CPSF7,CTSG,CTTN,DDX5,DMTN,DNAJC13,DYSF,EHD3,EIF3L,EIF3M,EMD,EPB42,F11R,F13A1,FBL,FERMT3,FGA,FGB,FGG,FKBP3,FLNA,FN1,G3BP1,G3BP2,GDI1,GNAQ,H1-2,HCFC1,HLA-A,HMGB1,HMGB2,HNRNPUL2,HPSE,HSD17B11,HSPB1,IFI16,ILK,ITGA2B,ITGB3,KHDRBS1,LBR,LMAN1,LST1…
Genital tumor	0	0.00137838	0	0.00184045	ABHD14B,ACTN1,AHNAK,ALDH16A1,ANK1,AP3D1,ATP2A2,ATP2A3,ATP5F1C,ATP6V1H,BIN2,CALD1,CASP3,CAVIN2,CBX5,CCDC88B,CD163,CD48,CDK5RAP3,CES1,CHI3L1,CHMP1A,CORO1C,CPSF6,CPSF7,CTSG,CTTN,DDX5,DMTN,DNAJC13,DYSF,EDF1,EHD3,EIF3L,EIF3M,EMD,EPB42,F11R,F13A1,FBL,FERMT3,FGA,FGB,FGG,FKBP3,FLNA,FN1,G3BP1,G3BP2,GDI1,GNAQ,H1-2,HCFC1,HLA-A,HMGB1,HMGB2,HNRNPUL2,HPSE,HSD17B11,HSPB1,IFI16,ILK,ITGA2B,ITGB3,KHDRBS1,LBR,LMAN1…
Genitourinary adenocarcinoma	0	0.016724	0	0.000870455	ACTN1,AHNAK,ALDH16A1,ANK1,AP3D1,ATP2A3,ATP6V1H,BIN2,CASP3,CAVIN2,CBX5,CCDC88B,CD163,CD47,CD48,CDK5RAP3,CES1,CHI3L1,CORO1C,CPSF6,DMTN,DNAJC13,DNM1L,DTYMK,DYSF,EHD3,EMD,EPB42,F13A1,FERMT3,FGA,FGG,FLNA,FN1,G3BP1,G3BP2,GNAQ,H1-2,HCFC1,HLA-A,HMGB1,HPSE,HSD17B11,IFI16,ILK,ITGA2B,ITGB3,KHDRBS1,LBR,LMAN1,LTBP1,MAP2K1,MAP2K3,MMRN1,MYLK,MYO1F,NCKAP1L,NUP62,PAPSS1,PARVB,PDAP1,PDCD4,PDCD6,PDS5B,PDXK,PF4,PIK3…
Genitourinary carcinoma	0	0.0349599	0	0	ACTN1,AHNAK,ALDH16A1,ANK1,AP3D1,ATP2A3,CASP3,CAVIN2,CBX5,CCDC88B,CES1,CORO1C,CSNK2B,DDX3X,EHD3,EVL,F13A1,FEN1,FERMT3,FKBP3,FLNA,GLUD1,GSN,H1-2,HPSE,HSD17B11,HSPB1,ILK,ITGA2B,ITGB3,KHDRBS1,LMAN1,LMNB2,LTBP1,MAVS,MMRN1,MTDH,MYLK,NCKAP1L,NDUFA4,NOMO1 (includes others),NOP56,NOP58,NUP210,PARVB,PDCD4,PLEK,PPBP,PRAM1,PRF1,PSIP1,PSMD3,RAB6B,RBM39,RIPOR2,ROCK2,RPL28,RPS15,RPS19,RPS20,RPS5,RSU1,SART1,SELP…
Genitourinary tumor	0	0.00327127	0	0.000421009	ACTN1,AHNAK,ALDH16A1,ANK1,AP3D1,ATP2A3,ATP5F1C,ATP6V1H,BIN2,CALD1,CASP3,CAVIN2,CBX5,CCDC88B,CD163,CD47,CD48,CDK5RAP3,CES1,CHI3L1,CORO1C,CPSF6,CPSF7,CTTN,DDX5,DMTN,DNAJC13,DNM1L,DTYMK,DYSF,EHD3,EMD,EPB42,F11R,F13A1,FERMT3,FGA,FGG,FKBP3,FLNA,FN1,G3BP1,G3BP2,GLUD1,GNAQ,H1-2,HCFC1,HLA-A,HMGB1,HMGB2,HPSE,HSD17B11,HSPB1,IFI16,ILK,ITGA2B,ITGB3,KHDRBS1,LBR,LMAN1,LTBP1,MAP2K1,MAP2K3,MMRN1,MYLK,MYO1F,NCKAP…
Gonadal tumor	0	0	0	0	ATIC,C4A/C4B,CAMP,CFB,CHI3L1,CPNE3,EEF1B2,EIF3F,EVL,FLII,FLOT1,GLB1,GYG1,HP,HSPB1,KNG1,LCN2,LTF,MAP4,MMP9,MPO,PPP2CA,PRTN3,PYGL,RNASE2,RPL24,RTN3,S100P,SNRNP200,STAT1,STOM,TUBB,UPF1
Graft-vs-host disease	0	0	0	0	ALOX5,BTK,C4A/C4B,ELANE,LTF,PPIA,STAT1
Granulation tissue	0	0	0	0	CFB,F13A1,THBS1
Granulopoiesis	0	0	0	0	BTK,CDA,LBR,LTF,PRTN3,RALB
Growth of Bacillus subtilis	0.00680947	0	0	0	CAMP,ORM1
Growth of blood vessel	0	0	0	0	ARG1,EMD,FN1,ITGB3,MMP8,MMP9,PAK1,PPIA,PTPN11,RETN,ROCK2,SELP,SIRPA
Growth of Candida albicans	0	0	0	0	AZU1,BPI,CAMP,GSN,ITGAM,LCN2,LTF,ORM1,PPBP
Growth of embryo	0	0.0376321	0	0	ARG1,AZU1,CAMP,ELANE,ILK,LCN2,LIMS1,LTF,MMP9,NAP1L1,RSU1
Growth of epithelial tissue	0.00286799	0	0	0.00147022	CASP3,CAVIN2,DDX5,DYSF,EDF1,F11R,FN1,HMGB1,HMGB2,HMGN1,ITGB3,LIMS1,MAP2K1,PDCD6,PECAM1,PF4,PML,THBS1,THRAP3,TNFAIP8
Growth of Escherichia coli 25922	0.00614381	0	0	0	CAMP,LTF
Growth of Escherichia coli K12	0.000224275	0	0	0	CAMP,ELANE
Growth of hematological system tumor	0.00800057	0	0	0	BTK,IGHM,MAP2K3,PTK2B
Growth of malignant tumor	0	0	0	0	ALOX5,BTK,EIF3F,ELANE,GRN,ITGAM,LCN2,MAP2K3,MMP9,NDRG1,PAK1,PPP2CA,RALB,S100A9,STAT1
Growth of Pseudomonas aeruginosa	0.00680947	0	0	0	CAMP,ORM1
Growth of Staphylococcus aureus	0.00838696	0	0	0	CAMP,ORM1
Growth of tumor	0	0	0	0	ACSL4,ALOX5,BSG,BTK,CHI3L1,CTSB,CTTN,EEF1A1,EIF3F,ELANE,FABP5,FERMT3,FGA,FTH1,GRN,HPSE,HSPA4,HYOU1,IGHM,ILK,ITGAM,ITGB3,LCN2,LGALS1,MAP2K3,MAP4,MMP8,MMP9,NAMPT,NDRG1,PA2G4,PAK1,PCNA,PPP2CA,PTK2B,PTPN11,RAB27A,RACK1,RALB,RPS27,SET,SPN,ST13,STAT1,THBS1,UBA2,XPO1,YBX1
Growth of vessel	0	0	0	0	ARG1,MMP8,MMP9,PAK1,PPIA,RETN,S100A9,SNAP23,STAT1,STIM1
Growth of yeast	0	0	0	0	AARS1,AZU1,CAMP,EIF4A1,HSP90AB1,MAPRE1,PPBP,RACK1,RANBP1,SNCA
Head and neck cancer	0	0	0	0	ACAA2,ACTN1,AHNAK,ANXA2,APEX1,ATP1B3,ATP2A2,ATP2A3,BASP1,BLVRB,BPI,BTF3L4,C4A/C4B,CA1,CAVIN2,CD47,CD48,CD5L,CFB,CRIP1,CSE1L,CSNK2B,CSRP1,DDX3X,DDX5,DNAJC7,DPY30,EDF1,EIF3F,EIF3L,ETF1,EVL,EWSR1,F11R,FERMT3,FGB,FKBP5,FN1,FUS,GIMAP1,GNAQ,GPD2,GSN,GZMH,HDAC1,HIBCH,HNRNPUL2,HPSE,IGF2R,ILK,ITGA2B,ITGB3,JPT1,KHDRBS1,KNG1,LIMS1,LRPPRC,LTBP1,LTF,LUC7L2,MAP4,MBNL1,MEFV,MMP8,MMP9,MMRN1,MPST,MTA2,MTDH,MYLK,N…
Healing of lesion	0	0	0	2.92265e-05	FGA,FN1,HMGB1,HPSE,HSPB1,ILK,ITGB3,PECAM1,PIK3R1,SLC3A2,THBS1
Healing of tumor cell lines	0.00614381	0	0	0	CAMP,GRN
Healing of wound	0	0.0223669	0	0.000470491	FGA,FN1,HPSE,HSPB1,ILK,ITGB3,PECAM1,SLC3A2,THBS1
Heart rate	0	0	0	0.000296326	ATP2A2,CASP3,CD47,DNM1L,EHD3,GNAQ,ITGB3,MAP2K3,MYLK,PADI4,THBS1,VWF
Hematologic cancer of cells	0	0	0	0.000159103	AHNAK,CALD1,CASP3,CD163,CD47,CD48,CHI3L1,CPSF7,CTTN,DNM1L,F11R,FKBP3,FN1,G3BP1,H1-2,HLA-A,HMGB1,HSPB1,IFI35,ITGB3,LTBP1,MAP2K1,MAP2K3,NAP1L1,PDCD4,PECAM1,PIK3R1,PML,PPP2CA,PRF1,PSIP1,ROCK2,RPS15,RPS20,SELP,THBS1,TRIM25,TUBB1,VCL,VWF,ZYX
Hemoperitoneum	0	0	0	0	F13A1,FGA
Hemophilia	0	0	0	0.000453859	FGA,FGB,FGG,VWF
Hepatitis B surface antigen-negative hepatitis C virus negative hepatocellular carcinoma	0	0	0	0	CLIC1,CTSB,EEF2,FGB,RACK1,TST
Hepatitis B virus-related hepatocellular carcinoma	0	0	0	0	CLIC1,EEF2,FGB,HSPA4,RACK1,RPSA,RRBP1,TST,TUBB
Hereditary myopathy	0	0	0	0.000234213	AHNAK,CALD1,CES1,CHMP1A,CTSG,DDX5,DNM1L,DYSF,EMD,FN1,HLA-A,HSPB1,ILK,NDUFA12,PDXK,RSU1,SUN2,TPM4,VCL,VRK1
High bone mass disease	0	0	0	0	CA2,FDPS,FERMT3,ITGB3,MMP9,PLCG2,PTK2B,PTPN11
High-altitude pulmonary edema	0.00767091	0	0	0	CA1,CA2
HIV encephalopathy	0	0.0179489	0	0	LIMS1,MYLK
Homeostasis of red blood cells	0	0	0	0	NCKAP1L,PRDX1,RPS17,RPS24
Homing of inflammatory leukocytes	0	0	0	0	MMP9,PPIA
Homing of lymphocytes	0	0	0	0	GSN,HPSE,ITGB3,MYLK,NCKAP1L,PPBP,RAP1B,RIPOR2,RPS19,SELP,TLR2
Homing of mononuclear leukocytes	0	0	0	0	GSN,HPSE,ITGB3,MYLK,NCKAP1L,PPBP,RAP1B,RIPOR2,RPS19,SELP,TLR2
Homo-oligomerization of protein	0	0	0	0	EHD3,PRF1,RIPOR2
Huntington Disease	0	0	0	0	BASP1,C4A/C4B,CA2,CHI3L1,FGG,GPD2,HP,ITGAM,KCNAB2,NDRG1,PDLIM1,PPIA,RPSA,STOM
Hydrolysis of phosphatidylinositol 4,5-diphosphate	0.0012811	0	0	0	BTK,KNG1,PLCG2
Hydrolysis of protein	0	0	0	0	ALOX5,ANPEP,AZU1,CTSG,ELANE,KNG1,MMP8,MMP9,PRTN3
Hydrolysis of protein fragment	0.00062662	0	0	0	AZU1,CTSG,ELANE,KNG1,MMP8,MMP9,PRTN3
Hyperkalemic periodic paralysis	0.00208003	0	0	0	CA1,CA2
Hyperplasia of epithelial cells	0.00321795	0	0	0	CTSG,ELANE,MMP9,PRTN3
Hyperplasia of epithelial tissue	0	0	0	0	ATP2A2,CTSG,ELANE,MMP9,PRTN3,THBS1
Hyperplasia of exocrine gland	0	0	0	0	CTSG,ELANE,ILK,PAK1,PRTN3
Hyperplasia of gastric epithelium	0	0	0	0	ATP2A2,THBS1
Hyperplasia of gastrointestinal tract	0	0	0	0	ATP2A2,CTSG,ELANE,PRTN3,THBS1
Hyperplasia of goblet cells	0.00184166	0	0	0	CTSG,ELANE,PRTN3
Hyperplasia of secretory structure	0	0	0	0	CTSG,EHD4,ELANE,ILK,PAK1,PRTN3,THBS1
Hyperplasia of tissue	0	0	0	0	ATP2A2,CTSG,ELANE,F13A1,LIMS1,MMP9,PRTN3,THBS1
Hypertension	0.00838696	0.00252986	0	0.00180172	AHNAK,ATP2A2,ATP2A3,CHI3L1,CSRP1,CTTN,FLNA,HPSE,ILK,MYLK,PDCD4,PPBP,SELP,TAGLN2,THBS1,THRAP3,TLN1,TMED5,VCL,VWF
Hypokalemic periodic paralysis	0.00208003	0	0	0	CA1,CA2
Hypoplasia of vascular smooth muscle cells	0.00614381	0	0	0	MMP9,PTPRJ
Hypoplasia of vessel	0	0	0	0	ATP2A2,MMP9,PTPRJ
I-kappaB kinase/NF-kappaB cascade	0	0	0	0	BTK,HSPB1,LTF,OLFM4,S100A12,STAT1,UBE2V1
Immune response of antigen presenting cells	6.51292e-05	0	0	0	BTK,CAMP,CD5L,GRN,IGHM,PGLYRP1,PTPRJ,SERPINB9
Immune response of brain	0.00541801	0	0	0	ALOX5,ARG1,BSG,C4A/C4B,CD300LF,CTSB,EHD4,FDPS,FGA,GRN,HLA-A,IGHM,ITGB3,KNG1,LCP2,LGALS1,MMP8,MMP9,MPO,PPID,SNCA,SPN,STAT1,TYMP,VWF
Immune response of tumor cell lines	0	0	0	0	AHSA1,BTK,CSK,CTSB,FERMT3,GZMH,ITGAM,MBNL1,NANS,NCKAP1L,PLEK,RALB,SH3KBP1,SIRPA,SNCA,SRSF6
Immune thrombocytopenia	0.00579118	0	0	0	AZU1,C4A/C4B,MMP9,PPIA,PRTN3,PSMB1,PSMD1,PTPN11,THBS1
Immunodeficiency	0.0015007	0	0	0	BTK,C4A/C4B,CFB,IGHM,LTF,ORM1,PLCG2
Inborn error of metal metabolism	0.00544036	0	0	0	CA1,CA2,FTH1
Incidence of tumor	0	0	0	0	ABHD14B,ACTN1,AHNAK,ALDH16A1,ANK1,AP3D1,ATP2A2,ATP2A3,ATP5F1C,ATP6V1H,BIN2,CALD1,CASP3,CAVIN2,CBX5,CCDC88B,CD163,CD47,CD48,CES1,CORO1C,CPSF6,CPSF7,CTSG,CTTN,DDX5,DMTN,DNAJC13,DNM1L,DTYMK,DYSF,EHD3,EIF3L,EIF3M,EMD,EPB42,F11R,F13A1,FBL,FERMT3,FGA,FGB,FGG,FLNA,FN1,G3BP1,G3BP2,GNAQ,H1-2,HCFC1,HLA-A,HMGB1,HMGB2,HMGN1,HNRNPUL2,HPSE,HSD17B11,HSPB1,IFI16,ILK,ITGA2B,ITGB3,KHDRBS1,LBR,LIMS1,LMAN1,LTBP1,MAP…
Increased Levels of Blood Urea Nitrogen	0.00168669	0	0	0	C4A/C4B,CFB,PADI4
Induction of prostaglandin	0.00838696	0	0	0	CAMP,KNG1
Infection by coronavirus	0	0	0	0	C4A/C4B,CFB,DYSF,EEF1A1,EEF2,GPD2,LGALS1,MMRN1,NAMPT,ORM1,PABPC1,PF4,PLEK,PPBP,PPIA,RAB5B,RACK1,RNASE2,S100A12,SSB,STAT1,TAGLN2,TUBA1A,TUBB4B
Infection by Zaire ebolavirus	0	0	0	0	LTF,PAK1,RPL18
Infection of lung	0	0	0	0	CAMP,ITGAM,MMP9,STAT1
Infection of respiratory tract	0	0	0	0	ALOX5,BPI,CAMP,CD63,CLC,ELOB,FLOT2,GYG1,HP,ITGA2B,ITGAM,LCN2,LTF,NCL,NDRG1,PABPC1,PADI4,PGLYRP1,PYGL,RNASE2,S100A12,S100P,TUBB4B
Infectious conjunctivitis	0	0	0	0	CA1,CA2,RPS12
Inflammation of airway	0.00020207	0	0	0	ALOX5,ANXA3,ARG1,C4A/C4B,CD300LF,CHI3L1,ELANE,FDPS,GSS,HPSE,ITGAM,LCN2,LTF,MMP9,MPO,PPIA,PRDX1,RETN,RNASE3,STAT1,TUBA1A,TUBB,TUBB4B
Inflammation of body cavity	3.32715e-05	0	0	0	ALOX5,ANXA3,ARG1,BSG,C4A/C4B,CAMP,CD300LF,CFB,CSK,CTSB,FGA,G3BP1,GRN,GSS,HLA-A,HP,IGHM,ITGAM,ITGB3,LCN2,LCP2,LGALS1,LTF,MAP2K3,MMP8,MMP9,MPO,OLFM4,PDLIM1,PF4,PLCG2,PPIA,PPP2CA,PRDX1,PSMB1,PSMD1,PTPN11,PTPRJ,RACK1,S100A4,STAT1,THBS1,TUBB,TYMP,YBX1
Inflammation of eye	0	0	0	0	CA1,CA2,PPIA,RPS12,STAT1
Inflammation of gastrointestinal tract	0.00138449	0	0	0	CA2,CAMP,CFB,CLC,HP,IGHM,LCN2,LTF,MMP9,MPO,OLFM4
Inflammation of lung	0.00275643	0	0	0	ALOX5,ANXA3,ARG1,BSG,C4A/C4B,CAMP,CD300LF,CSK,HLA-A,ITGB3,LCP2,LGALS1,MAP2K3,MMP8,MMP9,PRDX1,PTPRJ,S100A4,STAT1,THBS1,TUBB
Inflammation of wound	0.00152339	0	0	0	MMP8,MMP9
Influx of leukocytes	0.00217864	0	0	0	IGHM,LCN2,MMP9,MPO
Influx of neutrophils	0.00704708	0	0	0	IGHM,LCN2,MPO
Injury of endothelial tissue	0.00680947	0	0	0	HP,MAP2K3
Injury of kidney	0.00476929	0	0	0	CD5L,CFB,IGHM,LCN2,MAP2K3
Innate immune response	2.14506e-05	0	0	0	APPL1,BTK,CAMP,GRN,IGHM,LCN2,PML,RNASE3,S100A12
Interaction of leukemia cell lines	0	0	0	0	ACP1,DYSF,F11R,FERMT3,HLA-A,ITGAM,ITGB3,LCP2,NCL,PTK2B,PTPN11,RPSA,SPN
Interaction of lymphocytes	0	0.0280845	0	0	EVL,FERMT3,RAP1B,RIPOR2,SELP,TLR2
Interaction of mononuclear leukocytes	0	0.00528989	0	0	EVL,FERMT3,ITGB3,RAP1B,RIPOR2,SELP,TLR2,VWF
Interaction of stromal cell lines	0	0	0	0	FN1,RAP1B,SRGN
Interaction of T lymphocytes	0	0	0	0	EVL,RAP1B,RIPOR2,SELP,TLR2
Interphase	0	0	0	0	ARG1,BTK,FEN1,HSPB1,MAP2K3,MMP9,NDRG1,PAK1,PDCD6,PPP2CA,PPP6C,RALB,S100P,STAT1,TMPO,TRIM21,TUBB
Interrupted aortic arch	0	0.0374067	0	0	FLNA,LTBP1
Invasion of endothelial cells	0	0	0	0	ADAM10,ARG1,CAMP,CASP3,CAVIN2,CHI3L1,CNDP2,CSK,CTTN,DNM1L,FERMT3,FHOD1,FLNA,FN1,GSN,HPSE,ILK,ITGAM,ITGB3,LCN2,LTF,MAP4,MMP8,MMP9,MYLK,OLFM4,PAK1,PARVB,PDLIM1,PECAM1,PPIF,SERPINA1,SRGN,STK24,TAGLN2,THBS1,TNFAIP8,VCL,WBP2
Invasion of epithelial tissue	0	0	0	0	HPSE,ILK,LRP1,MMP9
Invasion of pneumocytes	0	0	0	0	ITGAM,LTF
Ischemic stroke	0.000723396	0	0	0	GRN,ITGA2B,ITGB3,MMP9,PYGL,RNASE2,S100A12,S100P,THBS1
Juvenile rheumatoid arthritis	0	0	0	0	ALOX5,CA2,CDA,EHD4,HP,RALB,RPSA,S100A12,S100A9
Keratitis	0	0	0	0	CA1,CA2,PPIA,RPS12
Kidney carcinoma	0	0	0	0.000766518	AHNAK,ANK1,DMTN,EHD3,EPB42,FLNA,FN1,H1-2,HLA-A,HMGB1,HPSE,IFI16,ITGA2B,ITGB3,KHDRBS1,MAP2K1,MAP2K3,NUP62,PDXK,PIK3R1,PPBP,RSU1,SELP,SMC3,SUN2,THBS1,THRAP3,TUBB1,UPF1
Killing of bacteria	1.13244e-09	0	0	0	AZU1,BPI,CAMP,CTSG,ELANE,KNG1,LTF,MPO,PRDX1,PRTN3
Killing of Candida albicans	0.00271643	0	0	0	CAMP,PRTN3
Killing of cells	0	0	0	0	AZU1,BPI,CAMP,CTSG,ELANE,FDPS,HLA-A,KNG1,LGALS1,LTF,MPO,PRDX1,PRTN3,PTPN11,RAB27A,RALB,SET,SIRPA,STAT1
Killing of E. coli	6.57194e-07	0	0	0	AZU1,CAMP,KNG1,LTF,PRTN3
Killing of Enterococcus faecalis 29212	0.00152339	0	0	0	AZU1,CAMP,KNG1,LTF,PRTN3
Killing of Escherichia coli 25922	0.00208003	0	0	0	AZU1,CAMP,CTSG,LTF
Killing of Pseudomonas aeruginosa	2.28856e-06	0	0	0	AZU1,CAMP,CTSG,LTF
Killing of Salmonella enterica subsp. enterica serovar Typhimurium	3.32715e-05	0	0	0	AZU1,CAMP,KNG1
Killing of Staphylococcus aureus	2.40588e-07	0	0	0	AZU1,CAMP,KNG1,LTF,MPO
Killing of Staphylococcus aureus subsp. aureus	0.00271643	0	0	0	AZU1,CAMP,KNG1,LTF,MPO
Klinefelter syndrome	0	0	0	0	DDX3X,ILK,ITGA2B,ITGB3,LTBP1,RPS4X,VCL
Lack of embryoblast	0	0.0150936	0	0	CSNK2B,FEN1
Laminopathy	0	0	0	0.000329117	CALD1,EMD,FN1,LBR,RSU1,SUN2,TPM4
Landau Kleffner syndrome	0.00680947	0	0	0	CA1,CA2
Large intestine carcinoma	0	0	0	0	ACTN1,AHNAK,ALDH16A1,ANK1,AP3D1,ATP1B3,ATP2A2,ATP2A3,CASP3,CAVIN2,CBX5,CCDC88B,CES1,CORO1C,CSNK2B,CTTN,DDX5,DNAJC8,EHD3,EVL,F13A1,FBL,FEN1,FERMT3,FHOD1,FKBP3,FLNA,GSN,H1-2,HPSE,HSPB1,ILK,ITGA2B,ITGB3,KHDRBS1,LMAN1,LMNB2,LTBP1,MAVS,MMRN1,MTA2,MTDH,MYLK,NCKAP1L,NDUFA4,NOMO1 (includes others),NOP56,NOP58,NUP210,OGFR,PARVB,PDLIM1,PRAM1,PRF1,PRPF40A,PSIP1,PSMD3,RAB6B,RAP1B,RBM39,ROCK2,RPL28,RPS14,RPS1…
Large intestine neoplasm	0	0	0	0.00119319	ABHD14B,ACTN1,AHNAK,ALDH16A1,ANK1,AP3D1,ATP2A2,ATP2A3,ATP5F1C,ATP6V1H,BIN2,CALD1,CASP3,CAVIN2,CBX5,CCDC88B,CD163,CD48,CDK5RAP3,CES1,CHMP1A,CORO1C,CPSF6,CPSF7,CTSG,CTTN,DDX5,DMTN,DNAJC13,DYSF,EDF1,EHD3,EIF3L,EIF3M,EPB42,F13A1,FBL,FERMT3,FGA,FGB,FGG,FKBP3,FLNA,FN1,G3BP1,G3BP2,GDI1,GNAQ,H1-2,HCFC1,HLA-A,HMGB1,HMGB2,HNRNPUL2,HPSE,HSD17B11,HSPB1,IFI16,ILK,ITGA2B,ITGB3,KHDRBS1,LBR,LMAN1,LST1,LTBP1,MAP2…
Latent tuberculosis	0	0.0230584	0	0	H1-2,H1-3,H1-4,H1-5
Left ventricular dilation	0	0	0	0	ATP2A2,MMP9,SRI
Leukopoiesis	0	0	0	0	ALOX5,ARG1,BST1,BTK,CAMP,CDA,CHI3L1,ITGAM,LBR,LSP1,LTF,NMT1,PLCG2,PRTN3,PTPRJ,RALB,S100A9,STAT1,STIM1
Lichen planus	0.000465842	0	0	0	CFL1,EEF1A1,EIF5A,FTH1,GRN,HLA-A,ILK,LAP3,MMP9,PSME2,RPS17,TYMP
Limb-girdle muscular dystrophy type 1c	0	0	0	0.0020354	AHNAK,DYSF
Localization of protein	0	0.0203878	0	0.000308511	ANK1,CASP3,EHD3,F11R,FLNA,FTL,HLA-A,ITGB3,PIK3R1,ROCK2,SEPTIN2,THBS1
Locally advanced gastric adenocarcinoma	0	0	0	0	ATIC,DPYD,HSP90AB1,MMP9,TUBA1A,TUBB4B
Locally advanced gastroesophageal junction adenocarcinoma	0	0	0	0	ATIC,DPYD,HSP90AB1,MMP9,TUBA1A,TUBB4B
Lower respiratory tract disorder	0.000120141	0	0	0	APOB,CA1,CA2,CTSG,ELANE,LCN2,LTF,MMP8,MMP9,MPO,PRTN3
Lymphatic system tumor	0	0	0	0	ALOX5,ATIC,BASP1,BTK,BUB3,CA2,CCT3,CCT7,CD63,CFL1,CHI3L1,COPS4,CSK,CTSG,CTTN,DPYD,EEF1A1,EIF4A1,EWSR1,F11R,FDPS,FEN1,FKBP3,FUS,G3BP1,H1-4,HLA-A,HSP90AB1,HSPB1,IGHM,IPO5,ITGAM,ITGB3,LCP2,LGALS1,MAP2K3,MAP4,MMP9,NAMPT,NAP1L1,NUTF2,PAK1,PCNA,PF4,PLCG2,PPIA,PPID,PPP2CA,PRDX1,PSMB1,PSMD1,PSME3,PTK2B,PTPN11,QARS1,RACK1,RANBP1,RPL23,RPSA,S100A4,SAMHD1,SNX1,SPN,SSB,STAT1,STIP1,THBS1,TUBA1A,TUBB4B,UBA2,VW…
Lymphocytic cancer	0	0.0270599	0	7.99962e-06	AHNAK,CALD1,CASP3,CAVIN2,CD163,CD47,CD48,CHI3L1,CPSF7,CTSG,CTTN,DNM1L,F11R,FKBP3,FLNA,FN1,G3BP1,H1-2,H1-4,HLA-A,HMGB1,HSPB1,IFI35,ITGB3,KHDRBS1,LTBP1,MAP2K1,MAP2K3,NAP1L1,PDCD4,PECAM1,PF4,PIK3R1,PML,PPP2CA,PRF1,PSIP1,ROCK2,RPS15,RPS20,SELP,THBS1,TRIM25,TUBB1,VCL,VWF,ZYX
Lymphocytic neoplasm	0	0.0275189	0	8.27625e-06	AHNAK,CALD1,CASP3,CAVIN2,CD163,CD47,CD48,CHI3L1,CPSF7,CTSG,CTTN,DNM1L,F11R,FKBP3,FLNA,FN1,G3BP1,H1-2,H1-4,HLA-A,HMGB1,HSPB1,IFI35,ITGB3,KHDRBS1,LTBP1,MAP2K1,MAP2K3,NAP1L1,PDCD4,PECAM1,PF4,PIK3R1,PML,PPP2CA,PRF1,PSIP1,ROCK2,RPS15,RPS20,SELP,THBS1,TRIM25,TUBB1,VCL,VWF,ZYX
Male genital neoplasm	0	0.00836151	0	0.00179893	AHNAK,ALDH16A1,ANK1,AP3D1,ATP6V1H,BIN2,CALD1,CASP3,CAVIN2,CBX5,CD163,CDK5RAP3,CHI3L1,CPSF6,CPSF7,DNAJC13,DNM1L,DYSF,EHD3,F13A1,FGA,FLNA,FN1,G3BP1,G3BP2,GNAQ,HCFC1,HLA-A,HPSE,HSPB1,ILK,ITGA2B,ITGB3,KHDRBS1,LMAN1,LTBP1,MAP2K1,MAP2K3,MYLK,MYO1F,NCKAP1L,PAPSS1,PDCD4,PDS5B,PIK3R1,PLEK,PML,PPP2CA,PRAM1,PSIP1,PSMD3,RPL28,RPS15,SERBP1,SLC3A2,SMC3,SRSF11,STOM,THRAP3,TUBB1,UPF1,VCL,VWF,ZYX
Malignant genitourinary solid tumor	0	0.00878689	0	0.000361455	ACTN1,AHNAK,ALDH16A1,ANK1,AP3D1,ATP2A3,ATP5F1C,ATP6V1H,BIN2,CALD1,CASP3,CAVIN2,CBX5,CCDC88B,CD163,CD47,CD48,CDK5RAP3,CES1,CHI3L1,CORO1C,CPSF6,CPSF7,DDX5,DMTN,DNAJC13,DNM1L,DTYMK,DYSF,EHD3,EMD,EPB42,F11R,F13A1,FERMT3,FGA,FGG,FKBP3,FLNA,FN1,G3BP1,G3BP2,GLUD1,GNAQ,H1-2,HCFC1,HLA-A,HMGB1,HMGB2,HPSE,HSD17B11,HSPB1,IFI16,ILK,ITGA2B,ITGB3,KHDRBS1,LBR,LMAN1,LTBP1,MAP2K1,MAP2K3,MMRN1,MYLK,MYO1F,NCKAP1L,NO…
Malignant neoplasm of large intestine	0	0	0	0	AHSA1,AKR7A2,ARG1,ATP2A2,AZU1,C4BPA,CAMP,CAVIN2,CFB,CMPK1,CTSG,CTTN,EHD4,ELANE,ENSA,EVL,F13A1,FGA,FGB,FKBP3,HPSE,HSPB1,ILK,ITGA2B,LAP3,LBR,LCN2,LRP1,LRRC59,LTBP1,LTF,MAP4,MMP8,MMP9,MMRN1,NAP1L1,NCKAP1L,PAK1,PARVB,PGLYRP1,PRTN3,PTPN18,PTPRJ,RETN,RPS24,SRI,STOM,TAGLN2,THBS1,TUBB1,UBA2,VRK1,VWF
Malignant neoplasm of male genital organ	0	0.0104713	0	0	AHNAK,ALDH16A1,ANK1,AP3D1,CASP3,CAVIN2,CBX5,DDX3X,EHD3,F13A1,FEN1,FLNA,GSN,HPSE,HSPB1,ILK,ITGA2B,ITGB3,KHDRBS1,LMAN1,LTBP1,MYLK,NCKAP1L,NDUFA4,NOMO1 (includes others),NOP56,NUP210,PDCD4,PLEK,PRAM1,PSIP1,PSMD3,RPL28,RPS15,RPS18,RPS5,SERBP1,SLC3A2,SMC3,SRRT,SRSF11,SRSF4,STOM,THRAP3,TLR2,TUBB1,UBAP2L,UQCRC2,VCL,VWF,ZYX
Mammary tumor	0	0.0149561	0	4.30872e-05	ANK1,ATP2A3,ATP5F1C,CALD1,CASP3,CD48,CES1,CHI3L1,CTTN,DDX5,DNAJC13,DNM1L,DYSF,F11R,FERMT3,FGA,FKBP3,FLNA,FN1,G3BP2,GLUD1,GNAQ,H1-2,HCFC1,HLA-A,HSPB1,ILK,ITGB3,LMAN1,LTBP1,MAP2K1,MAP2K3,MYLK,NCKAP1L,PDCD6,PDS5B,PECAM1,PF4,PIK3R1,PML,PPP2CA,PRF1,PSIP1,PXN,RAP1B,ROCK2,RPS20,SMC3,STX3,TAGLN2,THBS1,THRAP3,TLN1,TRIM25,TUBB1,UPF1,VCL,VWF,ZYX
Mantle cell lymphoma	0	0	0	0	ALOX5,BTK,DPYD,HSP90AB1,PLCG2,PPIA,PSMB1,PSMD1,SPN,TUBA1A,TUBB4B
Marfan syndrome	0	0.0227057	0	0	FLNA,MYLK,VCL
Maturation of blood cells	0.00184166	0	0	0	BTK,CAMP,ELANE,IGHM,NUDC,PLCG2,RNASE2
Maturation of cells	0.000206509	0	0	0	BTK,CAMP,CD5L,ELANE,IGHM,LCN2,MMP9,NUDC,PLCG2,PTK2B,RNASE2
Maturation of dendritic spines	0.00680947	0	0	0	LCN2,MMP9
Maturation of pre-B lymphocytes	0.00472117	0	0	0	BTK,IGHM
Mature B-cell neoplasm	0	0	0	0.000467594	AHNAK,CALD1,CASP3,CAVIN2,CD163,CD47,CD48,CPSF7,CTSG,CTTN,DNM1L,F11R,FLNA,FN1,G3BP1,H1-4,HLA-A,HMGB1,ITGB3,KHDRBS1,MAP2K1,PECAM1,PF4,PPP2CA,PRF1,PSIP1,ROCK2,RPS15,RPS20,TUBB1,VCL,ZYX
Mature lymphocytic neoplasm	0	0	0	0.000107259	AHNAK,CALD1,CASP3,CAVIN2,CD163,CD47,CD48,CPSF7,CTSG,CTTN,DNM1L,F11R,FLNA,FN1,G3BP1,H1-4,HLA-A,HMGB1,IFI35,ITGB3,KHDRBS1,MAP2K1,MAP2K3,PECAM1,PF4,PIK3R1,PPP2CA,PRF1,PSIP1,ROCK2,RPS15,RPS20,SELP,TRIM25,TUBB1,VCL,VWF,ZYX
Mechanical allodynia behavior	0	0	0	0	ELANE,LCN2,LRP1,MMP9
Megakaryocytopoiesis	0	0	0	0	ITGA2B,MMP9,PF4,THBS1
Metabolic myopathy	0	0	0	0
Metabolism of cellular protein	0.00754135	0	0	0	CTSG,FGA,FGG,LTBP1,LTF
Metabolism of nucleic acid component or derivative	0	0	0	0	ABHD14B,ACAA2,ATIC,BST1,CDA,CMPK1,DBI,DPYD,DPYSL2,FDPS,FUS,GZMH,KNG1,MTHFD1,NAMPT,OLA1,PAPSS1,PFAS,PPIF,PTK2B,RETN,RPSA,SAMHD1,SET,SNX1,TYMP
Metastasis of breast cancer cell lines	0	0.0310896	0	0	ILK,PDLIM1,PRF1,TLN1,TLR2
Metastatic esophageal squamous cell carcinoma	0	0	0	0	DPYD,HSP90AB1,MAP4,TUBA1A,TUBB4B
Metastatic gastroesophageal junction adenocarcinoma	0	0	0	0	ATIC,DPYD,HSP90AB1,MMP9,TUBA1A,TUBB4B,TYMP
Metastatic gastroesophageal tumor	0	0	0	0	ATIC,DPYD,HSP90AB1,MAP4,MMP9,TUBA1A,TUBB4B,TYMP
Metastatic gastrointestinal tract cancer	0	0	0	0	ANPEP,ARG1,ATIC,LCN2,LTF,MAP4,MMP9,PPIA,RTN1,S100P
Metastatic HER2 negative gastric adenocarcinoma	0	0	0	0	DPYD,HSP90AB1,MMP9,TUBA1A,TUBB4B,TYMP
Migration of astrocytes	0	0	0	0	CHI3L1,LCN2,MMP9
Migration of embryonic cell lines	0	0.0383977	0	0	CTTN,ILK,MYLK,ROCK2,VCL
Migration of epithelial cells	0	0	0	0	ILK,LCN2,LTF,MMP9,PAK1
Migration of fibroblast cell lines	0	0	0	0.000814418	CORO1C,HSPB1,ILK,ITGB3,MTA2,PDLIM1,VCL,ZYX
Migration of fibrosarcoma cell lines	0	0.0329176	0	0	HSPB1,ILK,LRP1,LTF,PAK1,THBS1
Migration of keratinocytes	0	0	0	0	ILK,LTF,MMP9,PAK1
Migration of kidney cell lines	0	0	0	0	CTTN,FGA,FN1,ITGAM,MMP9,PTPN11,ROCK2,SARS1,STK24
Migration of lymphatic system cells	0.0012355	0	0	0	ALOX5,AZU1,BSG,BTK,CAMP,CTSG,DPYSL2,EVL,F11R,FABP5,FERMT3,FLOT1,HLA-A,ITGB3,LCP2,LGALS1,LRP1,MMP9,MPO,PLCG2,PTK2B,RIPOR2,S100A4,SPN,STAT1,THBS1
Migration of macrophages	0	0	0	0	FLNA,MYLK,S100A10,TLR2
Migration of megakaryocytes	0.00544036	0	0	0	MMP9,PLCG2
Migration of muscle cells	0	0	0	0	CTTN,F11R,ILK,ITGAM,MMP9,NACA,NAMPT,PAK1,PPIA,RETN,S100A4,SNAP23,THBS1
Migration of neuroglia	0	0	0	0	CTTN,ILK,MMP9,PAK1,RETN,THBS1
Migration of sarcoma cell lines	0	0	0	0.00243935	AHNAK,CTTN,FLNA,FN1,MAP2K1,PXN
Migration of squamous cell carcinoma cell lines	0	0.0324095	0	0	CSNK2B,FHOD1,MTDH,ZYX
Migration of tumor cells	0	0	0	0	ACTN1,AHNAK,ANXA2,CAMP,CD47,CSE1L,CSNK2B,EIF3F,FN1,HDAC1,ILK,ITGB3,KHDRBS1,KNG1,LCN2,MAP4,MMP8,MMP9,MTDH,NCL,NDRG1,PDCD4,PDLIM1,PML,PPBP,PRDX2,PTK2B,PTPRJ,RAP1B,RSU1,S100A10,S100P,SH3BP1,STIM1,TMPO,UBE2I,YBX1,ZYX
Migration of vascular smooth muscle cells	0	0	0	0	CTTN,PAK1,RETN,THBS1
Mitochondrial cell death of tumor cell lines	0	0	0	0	LTBP1,SRI
Mitosis of kidney cell lines	0.00838696	0	0	0	GRN,PTK2B
Mobilization of Ca2+	0.000281463	0	0	0	AZU1,BTK,C4A/C4B,CAMP,CTSG,KNG1,PLCG2,PTK2B,PTPRJ
Mobilization of myeloid-derived suppressor cells	0	0	0	0	CAMP,CD47
Morphogenesis of endothelial cells	0.00521314	0	0	0	MAP2K3,PTK2B,PTPRJ
Morphogenesis of epithelial tissue	0.00323024	0	0	0	CA2,MAP2K3,MMP9,PTK2B,PTPRJ
Morphology of blood vessel	0	0	0	0	CTTN,EHD4,LTBP1,MMP9,PF4,PTPRJ
Morphology of body cavity	0	0	0	0.000353897	ADAM10,ARG1,ATP2A2,ATP2A3,CASP3,DNM1L,EHD3,EIF3M,EMD,FEN1,FGA,FLNA,FN1,GPX1,GSN,H1-2,H1-3,H2AZ1,HDAC4,ICAM3,ILK,ITGA2B,ITGB3,LCN2,LIMS1,LTBP1,MAP2K3,MAVS,MMP8,MMP9,MTPN,MYH9,MYLK,PDS5B,PECAM1,PHB2,PPIA,PPP2CA,PTPN11,RAB27A,RAB27B,RETN,ROCK2,SELP,SLC25A11,THBS1,TLN1,VCL
Morphology of cardiomyocytes	0	0	0	0.00124652	ATP2A2,EMD,FN1,GNAQ,H2AZ1,HMGB1,LIMS1,MAP2K1,MAP2K3,VCL
Morphology of cardiovascular tissue	0	0	0	0.00020996	EHD3,F11R,FN1,ITGB3,SELP,THBS1,VWF
Morphology of heart	0	0	0	0	ADAM10,ATP2A2,ATP2A3,CASP3,DNM1L,EMD,FLNA,FN1,GPX1,GSN,H1-2,H1-3,H2AZ1,HDAC4,ICAM3,ILK,ITGB3,LCN2,LIMS1,LTBP1,MAP2K3,MMP8,MMP9,MTPN,MYH9,PDS5B,PPIA,PPP2CA,PTPN11,ROCK2,SLC25A11,THBS1,TLN1,VCL
Morphology of lesion	0	0	0	0	CAMP,CTSB,FGB,FGG,GRN,HLA-A,ITGAM,ITGB3,KNG1,LCN2,LGALS1,MMP9,MPO,NAMPT,PF4,PPIA,PPID,PPIF,PRDX1,SIRPA,SPN,STIP1,THBS1,VWF
Morphology of leukocytes	0.00195307	0	0	0	BTK,CD5L,IGHM,MMP9,PLCG2,PML,PTPRJ,SERPINB9
Morphology of muscle	0	0	0	0.000815627	ATP2A2,CD47,DYSF,EMD,FN1,GNAQ,H2AZ1,HMGB1,LIMS1,LTBP1,MAP2K1,MAP2K3,PIK3R1,ROCK2,SUN2,THBS1,VCL
Morphology of muscle cells	0	0	0	0.000180825	ATP2A2,CD47,DYSF,EMD,FN1,GNAQ,H2AZ1,HMGB1,LIMS1,MAP2K1,MAP2K3,PIK3R1,ROCK2,THBS1,VCL
Morphology of red blood cells	0	0	0	0.00152482	DMTN,EPB42,FERMT3,NCKAP1L,THBS1,TUBB1
Morphology of vasculature	0	0	0	0	ATP2A2,DYSF,EMD,FN1,GPX1,H2AZ1,LIMS1,MAP2K3,MMP9,MPO,MTPN,PPIA,PTPN11,ROCK2,THBS1,VCL
Morphology of vessel	0	0	0	0	CTTN,EHD4,LTBP1,MMP9,PF4,PTPRJ,THBS1
Morphology of vessel component	0	0	0	0	LTBP1,PF4,PTPRJ,THBS1
Multiple cancers	0	0.0180904	0	0.000115558	AHNAK,ALDH16A1,ANK1,ATP2A3,ATP5F1C,CALD1,CASP3,CD47,CD48,CES1,CHI3L1,CTSG,DDX5,DNAJC13,DNM1L,DYSF,EMD,F11R,F13A1,FGA,FKBP3,FLNA,FN1,G3BP2,GLUD1,GNAQ,H1-2,H1-4,HCFC1,HLA-A,HSPB1,ILK,ITGB3,LMAN1,LTBP1,MAP2K1,MAP2K3,MYLK,NCKAP1L,PDAP1,PDCD6,PDS5B,PECAM1,PF4,PIK3R1,PML,PPP2CA,PRF1,PRTN3,PSIP1,PXN,RAP1B,ROCK2,RPS20,RSU1,SELP,SMC3,STOM,STX3,TAGLN2,THBS1,THRAP3,TLN1,TNPO1,TPM4,TRIM25,TUBB1,UPF1,VCL,VWF,…
Muscle tumor	0	0.0385776	0	0	CAVIN2,CORO1C,LTBP1,RPS15,RPS19,RPS25,RSU1,SLC2A3,SRRT,STK24,STX3,TLR2,TUBB1,ZYX
Myasthenia gravis	0.00443969	0	0	0	C4A/C4B,CCAR2,CFB,IGHM
Myelopoiesis of bone marrow	0	0	0	0.000970394	FLNA,FN1,HMGB2,ITGA2B,PECAM1,PF4,SELP,THBS1
Myelopoiesis of leukocytes	0	0	0	0	CAMP,LBR,LTF,PF4,PRTN3
Myelopoiesis of spleen	0	0.0315697	0	0	FLNA,SELP
Myocarditis	0.00521314	0	0	0	F13A1,FGB,FGG,ILK,ITGA2B,LRP1,MMP9,TUBB1,VWF
Neck neoplasm	0	0.0042331	0	0	CSE1L,FN1,IGHM,ILK,MAP4,MMP8,MMP9,NDRG1,PDLIM1,PML,PRDX2,PSIP1,PTK2B,SELP,STIM1,TLN1
Necrosis of epithelial tissue	0.00271384	0	0	0	API5,AZU1,BPI,CAMP,CDC37,CTSB,EEF1A1,HSPB1,KNG1,LCN2,LGALS1,LRP1,MAP2K3,MMP9,MPO,NAMPT,NCL,NDRG1,PAK1,PEA15,PPIA,PPID,PPP2CA,PRTN3,PTK2B,PTPN11,RNASE3,SNCA,STAT1,THBS1,TYMP,XPO1,YWHAQ
Necrosis of kidney	0	0.0374067	0	0	ATP1B3,ATP2A2,CASP3,CBX5,CCDC88B,CES1,CTTN,DDX3X,F13A1,FEN1,FLNA,GLUD1,GSN,H1-2,HPSE,HSPB1,ILK,ITGB3,KHDRBS1,LIMS1,LTBP1,MAVS,MTA2,MTDH,MYLK,PDCD4,PPBP,PRF1,PSIP1,PSMD6,RBM39,ROCK2,RPL27A,RPL6,RPS14,RPS18,RPS19,RPS5,S100A10,SELP,SLC2A3,SLC3A2,SSRP1,STOML2,TLN1,TLR2,TNFAIP8,UQCRFS1,VWF,ZYX
Necrosis of tumor	0	0	0	0	BSG,BTK,CTSB,EEF1A1,EIF3F,EIF3G,EIF3L,FGA,HSP90AB1,IGHM,LGALS1,MMP9,NAMPT,NDRG1,PABPC1,PPID,PPP2CA,PSMB1,PSMC1,PTK2B,RACK1,RALB,RPL13A,RPL27A,RPL7,RPLP0,RPS12,RPS14,RPS17,RPS21,RPS24,RPS7,SERPINB9,ST13,SUPT16H,THBS1
Neoplasia of leukocytes	0	0.0273188	0	8.17665e-06	AHNAK,CALD1,CASP3,CAVIN2,CD163,CD47,CD48,CHI3L1,CPSF7,CTSG,CTTN,DNM1L,F11R,FKBP3,FLNA,FN1,G3BP1,H1-2,H1-4,HLA-A,HMGB1,HSPB1,IFI35,ITGB3,KHDRBS1,LTBP1,MAP2K1,MAP2K3,NAP1L1,PDCD4,PECAM1,PF4,PIK3R1,PML,PPP2CA,PRF1,PSIP1,ROCK2,RPS15,RPS20,SELP,THBS1,TRIM25,TUBB1,VCL,VWF,ZYX
Nephritis	0	0	0	0
Neuritogenesis	0	0	0	3.36022e-05	CALD1,CASP3,CD47,CSRP1,CTTN,DNM1L,FLNA,GDI1,HMGB1,HMGB2,ILK,ITGB3,LST1,MAP2K1,PF4,PPP2CA,PXN,RAP1B,ROCK2,RPS14,SEPTIN2,STX3
Neurological signs	0	0	0	0	BASP1,C4A/C4B,CA2,CHI3L1,FGG,GPD2,GRN,HP,ITGAM,KCNAB2,KNG1,MPO,NDRG1,PDLIM1,PPIA,RPSA,STOM
Neuronal cell death	0	0	0	0	EHD4,HSPB1,ILK,LCN2,LIMS1,LRP1,MMP9,PAK1,RNASE3,THBS1
Neutralization of lipopolysaccharide	0.00208003	0	0	0	BPI,CAMP
Neutralization of polysaccharide	0	0	0	0	BPI,CAMP,PF4
NK cell migration	0	0	0	0
Non-hematological solid tumor	0	0	0	0	ACAA2,ACTN1,AHNAK,ANXA2,ANXA3,APEX1,ATP1B3,ATP2A2,ATP2A3,BASP1,BLVRB,BPI,BTF3L4,C4A/C4B,CA1,CAMP,CAVIN2,CBX5,CD47,CD48,CD5L,CFB,CLC,CPSF6,CRIP1,CSE1L,CSNK2B,CSRP1,DDX3X,DDX5,DNAJC7,DNAJC8,DPY30,EDF1,EHD3,EIF3F,EIF3L,ETF1,EVL,EWSR1,F11R,FERMT3,FGB,FKBP5,FN1,FTH1,FTL,FUS,GIMAP1,GNAQ,GPD2,GSN,GZMH,HDAC1,HIBCH,HNRNPUL2,HPSE,IGF2R,ILK,ITGA2B,ITGB3,JPT1,KHDRBS1,KNG1,LCN2,LIMS1,LRPPRC,LST1,LTBP1,LTF,LUC…
Non-insulin-dependent diabetes mellitus	0.00233269	0	0	0	APOB,BPI,CA1,CA2,CCAR2,GPD2,HP,MMP9,RETN
Non-melanoma solid tumor	0	0	0	0	ACAA2,ACTN1,AHNAK,ANXA2,ANXA3,APEX1,ATP1B3,ATP2A2,ATP2A3,BASP1,BLVRB,BPI,BTF3L4,C4A/C4B,CA1,CAMP,CAVIN2,CBX5,CD47,CD48,CD5L,CFB,CPSF6,CRIP1,CSE1L,CSNK2B,CSRP1,DDX3X,DDX5,DNAJC7,DNAJC8,DPY30,EDF1,EHD3,EIF3F,EIF3L,ETF1,EVL,EWSR1,F11R,FERMT3,FGB,FKBP5,FN1,FTH1,FTL,FUS,GIMAP1,GNAQ,GPD2,GSN,GZMH,HDAC1,HIBCH,HNRNPUL2,HPSE,IGF2R,IGHM,ILK,ITGA2B,ITGB3,JPT1,KHDRBS1,KNG1,LCN2,LIMS1,LRPPRC,LST1,LTBP1,LTF,LU…
Non-small cell lung carcinoma	0	0	0	0	ANPEP,ANXA3,ATIC,BST1,BTK,CDA,CORO7/CORO7-PAM16,CPSF7,CTSG,DYSF,EEF1B2,FGG,G3BP1,GPD2,GRN,GSN,ITGAM,LCN2,MAP2K3,MAP4,MMP8,MMP9,MMRN1,MPO,NAMPT,NMT1,NUP93,OLFM4,PADI4,PLCG2,PPIA,PPP6C,PYGL,RALB,RTN1,S100P,STAT1,STIM1,TUBB,VWF
Non-ST elevation myocardial infarction	0	0	0	0	ITGA2B,ITGB3
Nuclear export of RNA	0	0.0346469	0	0	KHDRBS1,NUP210,SRSF11,SRSF4
Obsessive-compulsive disorder	0.00821166	0	0	0	CA1,CA2,GRN
Obstruction of airway	0.00443969	0	0	0	CA1,CA2,ELANE,LCN2
Occlusion of artery	0.00264499	0	0	6.52763e-05	ATP2A2,CD163,CD47,CES1,CHI3L1,F13A1,FGG,FN1,HMGB1,ITGA2B,ITGB3,MAP2K1,PECAM1,PF4,SELP,SNRPD2,THBS1,TUBB1,VWF
Occlusion of blood vessel	0	0	0	2.64839e-05	ATP2A2,CD163,CD47,CES1,CHI3L1,F13A1,FGA,FGG,FN1,HMGB1,ITGA2B,ITGB3,MAP2K1,PECAM1,PF4,SELP,SNRPD2,THBS1,TUBB1,VWF
Oligomerization of protein	0	0.0149561	0	0	EHD3,PRF1,RIPOR2,STOML2
Organization of actin filaments	0	0	0	0	ACTN1,EVL,FLNA,GSN
Organization of cytoplasm	0	2.15783e-05	0	1.16951e-10	ACTN1,AHNAK,CALD1,CASP3,CD47,CDK5RAP3,CORO1C,CSRP1,CTTN,DMTN,DNAJC13,DNM1L,EMD,F11R,F13A1,FERMT3,FLNA,FN1,GDI1,HCFC1,HMGB1,HMGB2,HSPB1,ILK,ITGB3,LMAN1,LST1,MAP2K1,MYLK,MYO1F,NCKAP1L,NUP62,PARVB,PDLIM1,PF4,PIK3R1,PLEK,PPP2CA,PRPF40A,PXN,RAP1B,ROCK2,RPS14,RSU1,SEPTIN2,SLC3A2,STX3,SUN2,THBS1,TLN1,VCL,VWF
Organization of extracellular matrix	0	0	0	2.99492e-05	CD47,CTSG,F11R,FGA,FGB,FGG,FN1,ITGA2B,ITGB3,PECAM1,THBS1,VWF
Organization of F-actin	0	0	0	0.0020354	FN1,THBS1
Organization of filaments	0	0	0	0	ATP2A2,CFL1,CORO7/CORO7-PAM16,CSK,DPYSL2,DYSF,EVL,HSP90AB1,ILK,MAPRE1,PTK2B,RRBP1,SIRPA,SNCA,TUBB
Organization of organelle	0	0.0149561	0	0	ACTN1,ATP2A2,EVL,FLNA,GSN,H1-5,HMGN1,ILK,LMAN1,LMNB2,PLEK,RPS19,STOML2,VCL
Organization of plasma membrane projections	0	0.0374067	0	0
Oscillation of Ca2+	0	0	0	0	BTK,ITGAM,RTN1,TRIM21,VWF
Osteolytic bone disease	0	0	0	0	BSG,CA2,FDPS,ITGB3
Ovarian tumor	0	0	0	0	ATIC,C4A/C4B,CAMP,CFB,CHI3L1,CPNE3,EEF1B2,EIF3F,EVL,FLII,FLOT1,GLB1,GYG1,HP,HSPB1,KNG1,LCN2,LTF,MAP4,MMP9,MPO,PPP2CA,PRTN3,PYGL,RNASE2,RTN3,S100P,SNRNP200,STAT1,STOM,TUBB
Oxidation of protein	0	0	0	0	FTH1,FTL,HSPA4,MPO,SNCA
Pannus tissue	0	0	0	0	CFB,F13A1
Papilloma	0	0	0	0	ARG1,ATP2A2,LCN2,MMP8,THBS1
Papillon-lefevre disease	5.11393e-06	0	0	0	CTSG,ELANE,PRTN3
Paramyotonia congenita	0.00208003	0	0	0	CA1,CA2
Pelvic adenocarcinoma	0	0.0161804	0	0	ACTN1,AHNAK,ALDH16A1,ANK1,AP3D1,ATP2A3,CASP3,CAVIN2,CBX5,CCDC88B,CES1,CORO1C,DDX3X,EHD3,EVL,F13A1,FEN1,FERMT3,FLNA,GSN,H1-2,HPSE,HSD17B11,ITGA2B,ITGB3,LMAN1,LMNB2,MMRN1,MTDH,MYLK,NCKAP1L,NDUFA4,NOMO1 (includes others),NOP56,NUP210,PARVB,PDCD4,PLEK,PRAM1,PRF1,PSIP1,PSMD3,RAB6B,RBM39,RIPOR2,ROCK2,RPL28,RPS15,RPS5,RSU1,SART1,SELP,SERBP1,SLC2A3,SLC3A2,SMC3,SRRT,SRSF11,SRSF4,STK24,STOM,STOML2,STX3,SUC…
Pelvic cancer	0	0.0130544	0	0	ACTN1,AHNAK,ALDH16A1,ANK1,AP3D1,ATP2A3,CASP3,CAVIN2,CBX5,CCDC88B,CES1,CORO1C,CSNK2B,DDX3X,EHD3,EVL,F13A1,FEN1,FERMT3,FLNA,GSN,H1-2,HPSE,HSD17B11,HSPB1,ILK,ITGA2B,ITGB3,KHDRBS1,LMAN1,LMNB2,MAVS,MMRN1,MTDH,MYLK,NCKAP1L,NDUFA4,NOMO1 (includes others),NOP56,NOP58,NUP210,PARVB,PDCD4,PLEK,PRAM1,PRF1,PSIP1,PSMD3,RAB6B,RBM39,RIPOR2,ROCK2,RPL28,RPS15,RPS18,RPS20,RPS5,RSU1,SART1,SELP,SERBP1,SLC2A3,SLC3A2,S…
Pelvic carcinoma	0	0.0327647	0	0	ACTN1,AHNAK,ALDH16A1,ANK1,AP3D1,ATP2A3,CASP3,CAVIN2,CBX5,CCDC88B,CES1,CORO1C,CSNK2B,DDX3X,EHD3,EVL,F13A1,FEN1,FERMT3,FLNA,GSN,H1-2,HPSE,HSD17B11,ILK,ITGA2B,ITGB3,KHDRBS1,LMAN1,LMNB2,MAVS,MMRN1,MTDH,MYLK,NCKAP1L,NDUFA4,NOMO1 (includes others),NOP56,NOP58,NUP210,PARVB,PDCD4,PLEK,PRAM1,PRF1,PSIP1,PSMD3,RAB6B,RBM39,RIPOR2,ROCK2,RPL28,RPS15,RPS20,RPS5,RSU1,SART1,SELP,SERBP1,SLC2A3,SLC3A2,SMC3,SRRT,SRS…
Pelvic tumor	0	0.00464741	0	0	ACTN1,AHNAK,ALDH16A1,ANK1,AP3D1,ATP2A3,CASP3,CAVIN2,CBX5,CCDC88B,CES1,CORO1C,CSNK2B,DDX3X,EHD3,EVL,F13A1,FEN1,FERMT3,FLNA,GSN,H1-2,HPSE,HSD17B11,HSPB1,ILK,ITGA2B,ITGB3,KHDRBS1,LMAN1,LMNB2,LTBP1,MAVS,MMRN1,MTDH,MYLK,NCKAP1L,NDUFA4,NOMO1 (includes others),NOP56,NOP58,NUP210,PARVB,PDCD4,PLEK,PRAM1,PRF1,PSIP1,PSMD3,RAB6B,RBM39,RIPOR2,ROCK2,RPL28,RPS15,RPS18,RPS19,RPS20,RPS25,RPS5,RSU1,SART1,SELP,SERB…
Pemphigus vulgaris	0	0	0	0	CAVIN2,ITGB3,LCN2,LTBP1,PPBP,TUBB1
Permeability of blood vessel	0.000927609	0	0	0	AZU1,C4A/C4B,CTTN,KNG1,MMP9
Permeability of endothelial cells	6.1282e-06	0	0	0.00244337	AZU1,CTSG,CTTN,KNG1,PTK2B,PTPRJ
Permeability of endothelial tissue	0	0	0	0.000591369	AZU1,CTSG,CTTN,KNG1,PTPRJ
Permeability of epithelial cells	0	0	0	0.000533361	AZU1,CTSG,CTTN,KNG1,MMP9,PTPRJ
Permeability of vascular tissue	0	0	0	0	AZU1,C4A/C4B,CTTN,GSN,KNG1,LSP1,MMP9,PAK1,PTPRJ,VWF
Phagocytosis by macrophages	0.000477184	0	0	0	BTK,CAMP,CD5L,GRN,PGLYRP1,PTPRJ
Phagocytosis of blood platelets	0	0	0	0	ITGAM,SIRPA,THBS1
Phagocytosis of bone marrow-derived neutrophils	0	0	0	0.000827614	CD47,HMGB1
Phagocytosis of leukocyte cell lines	0	0.0111009	0	0	DDX3X,SNAP23,TLR2
Phagocytosis of myeloid cells	1.68001e-05	0	0	0	CORO1C,DDX3X,FERMT3,FLNA,GSN,ITGB3,MTA2,NCKAP1L,PLEK,SNAP23,TLN1,TLR2,VWF
Phagocytosis of phagocytes	1.71215e-05	0	0	0	BTK,CAMP,CD5L,GRN,LCN2,PADI4,PGLYRP1,PTPRJ
Phagocytosis of red blood cells	0	0.00815315	0	0	FERMT3,MTA2,NCKAP1L,PLEK,TLN1
Phagocytosis of tumor cell lines	0	0	0	0	FERMT3,MTA2,NCKAP1L,PLEK,TLN1
Phosphorylation of L-tyrosine	0.0046737	0	0	0	BST1,BTK,IGHM,PTK2B,PTPRJ
Phosphorylation of protein	0	0	0	2.32547e-05	BSG,BTK,CAMP,CD47,CD48,CDK5RAP3,CFL1,CORO1C,CTSG,EIF2S1,FLNA,FLOT1,FN1,HSPB1,IGHM,ILK,ITGA2B,ITGB3KNG1,LGALS1,MAP2K1,MAP2K3,MMP9,NCKAP1L,PAK1,PECAM1,PIK3R1,PML,PPP2CA,PTK2B,PTPN12,PTPRJ,ROCK2,SLC3A2,THBS1,VRK1,VWF
Pigment dispersion syndrome	0.00400965	0	0	0	CA1,CA2
Plaque psoriasis	0	0	0	0	CAMP,LCN2,PPIA,S100A12,S100A9,STAT1,VWF
Plasma cell myeloma	0	0	0	0	CA2,CTSG,FDPS,H1-4,HLA-A,HSP90AB1,ITGB3,LCP2,MMP9,PF4,PPIA,PSMB1,PSMD1,PTPN11,SAMHD1,TUBA1A,TUBB4B,XPO1
Polarization of phagocytes	0	0	0	0	ANPEP,KNG1,LCN2,LSP1,NAMPT
Polarization of T lymphocytes	0	0.0149561	0	0	LTBP1,MYLK,RIPOR2,TLR2
Polarization of Th17 cells	0	0	0	0	LTBP1,TLR2
Polyarthritis	0	0	0	0.002069	CDA,EEF2,F11R,F13A1,FGA,FGG,ITGAM,LGALS1,RALB,RPSA,S100A12,STAT1,THBS1
Polyarticular juvenile rheumatoid arthritis	0	0	0	0	CDA,RALB,RPSA,S100A12,S100A9
Polymerization of actin	0	0.0358959	0	0	CPSF6,DNM1L,DSTN,EHD3,FGA,FGB,FGG,GSN,LIMS1,PAK1,SEPTIN2
Polymerization of actin filaments	0.00620497	0.0128424	0	0	CORO7/CORO7-PAM16,CTTN,EVL,PTK2B
Pontocerebellar hypoplasia, type 1a	0	0	0	0.000827614	CHMP1A,VRK1
Positioning of nucleosomes	0	0.0245832	0	0
Preeclampsia	0	0.000191587	0	6.99884e-05	AHNAK,ATP2A2,CHI3L1,CSRP1,CTTN,FLNA,HPSE,ILK,MYLK,PDCD4,PPBP,SELP,TAGLN2,THBS1,THRAP3,TLN1,TMED5,VCL
Pregnancy in diabetics	0.00056686	0	0	0	CA1,CA2
Primary breast cancer	0	0.0210124	0	0	FLNA,MTDH,PSIP1,TUBB1
Primary neoplasm	0	0	0	0	ATIC,BTK,CHI3L1,DPYD,FERMT3,FGA,HPSE,HSP90AB1,IGHM,IPO5,ITGB3,JPT1,LCN2,LGALS1,LTF,PCNA,PPIA,PSMB1,PSMD1,PTPN11,S100A4,S100P,STIP1,TUBA1A,TUBB4B
Primary periodic paralysis	0.00100768	0	0	0	CA1,CA2
Production of B lymphocytes	0.00614381	0	0	0	CCAR2,PTK2B
Production of mucus	0.00472117	0	0	0	CTSG,ELANE,PRTN3
Production of protein	0.00580534	0	0	0	BST1,BTK,C4A/C4B,IGHM,MMP9,PGLYRP1,RO60
Production of virus	0	0	0	0	EIF3G,HSP90AB1,LCP2,LGALS1,PPIA,PTPN11,SPN,ST13,XPO1,YBX1
Progression of malignant tumor	0	0	0	0	ANXA3,ATIC,BTK,FUS,HSP90AB1,ILK,MMP9,PAK1,PSMB1,PSMD1,PTK2B,TUBA1A,TUBB4B,XPO1
Progression of tumor	0	0	0	0	ANXA3,ATIC,BSG,BTK,FUS,HPSE,HSP90AB1,ILK,LGALS1,MMP9,PAK1,PSMB1,PSMD1,PTK2B,S100A4,STAT1,THBS1,TUBA1A,TUBB4B,TYMP,XPO1
Progressive encephalopathy	0.000416252	0	0	0	ARG1,C4A/C4B,CCT2,CFB,CFL1,CHI3L1,CTSB,DBI,DPYSL2,DYSF,EEF1A1,EEF2,EIF2S1,EIF4A1,FDPS,FLOT1,FTH1,FTL,FUS,G3BP1,GRN,HNRNPDL,HP,HSPB1,IGHM,JPT1,KNG1,LCN2,LGALS1,LIMS1,LRP1,LTF,MMP9,MPO,NAXE,PAK1,PCNA,PLCG2,PPIA,PRDX1,PSMC1,PTGES3,QARS1,RACK1,RPL13A,RPL17,S100A4,SET,SNCA,STIP1,TUBA1A,TUBB,TUBB4B
Progressive neurological disorder	0	0	0	0	ALOX5,ARG1,ATIC,BSG,C4A/C4B,CCT2,CFB,CFL1,CHI3L1,CTSB,DBI,DPYSL2,DYSF,EEF1A1,EEF2,EIF2S1,EIF4A1,FDPS,FLOT1,FTH1,FTL,FUS,G3BP1,GRN,HNRNPDL,HP,HSP90AB1,HSPB1,IGHM,ITGB3,JPT1,KNG1,LCN2,LGALS1,LIMS1,LRP1,LTF,MMP9,MPO,NAXE,PAK1,PCNA,PLCG2,PPIA,PRDX1,PSMC1,PTGES3,QARS1,RACK1,RPL13A,RPL17,S100A4,SET,SNCA,STIP1,TUBA1A,TUBB,TUBB4B
Progressive parkinsonism	0	0	0	0	CTSB,EEF1A1,FLOT1,FTH1,FTL,GRN,HNRNPDL,HSPB1,LTF,PAK1,PCNA,PSMC1,PTGES3,RPL13A,RPL17,SNCA,TUBA1A
Proliferation of blood vessel	0	0	0	0	ARG1,CAMP,CASP3,CCDC88B,EHD3,FN1,ITGA2B,ITGAM,ITGB3,LBR,LST1,LTBP1,LTF,MAVS,MMP9,MYH9,NCKAP1L,PECAM1,PF4,PLCG2,PPIA,PTPN11,SASH3,SERPINA1,SERPINB9,SH3KBP1,THBS1,TLN1
Proliferation of central nervous system cells	0	0.037061	0	0	FLNA,ILK,KHDRBS1,LIMS1,LMNB2,RSU1
Proliferation of E. coli	4.82646e-08	0	0	0	AZU1,CAMP,ELANE,LTF,ORM1
Proliferation of endothelial cells	0.000404273	0	0	3.44647e-05	CAVIN2,DYSF,EDF1,F11R,FN1,HMGB1,HMGB2,ITGB3,MAP2K1,PDCD6,PECAM1,PF4,PML,THBS1,THRAP3
Proliferation of HCASMC cells	0	0	0	0.0020354	ATP2A2,PF4
Proliferation of immune cells	0	0	0	0	ANPEP,APPL1,ARG1,BTK,CAMP,CLC,EHD4,ITGAM,LBR,LTF,MMP9,PLCG2,PPIA,PTPRJ,S100A9,SERPINB9,STAT1,STIM1
Proliferation of lung cancer cell lines	0	0	0	0	CASP3,DDX3X,DDX5,ILK,RPS14,S100A10,SLC3A2,TLR2
Proliferation of mononuclear leukocytes	0	0	0	0	ANPEP,APPL1,ARG1,BTK,CAMP,CLC,EHD4,ITGAM,LBR,LTF,MMP9,PLCG2,PPIA,PTPRJ,SERPINB9,STAT1,STIM1
Proliferation of muscle cells	0	0	0	0	ADAM10,ARG1,EMD,FN1,GPX1,H2AZ1,HDAC4,ILK,ITGB3,MMP8,MMP9,PAK1,PPIA,PTPN11,ROCK2,SIRPA,THBS1
Proliferation of neural precursor cells	0	0.0162666	0	0	ILK,LIMS1,NAP1L1,RSU1
Proliferation of smooth muscle cells	0	0	0	0	ARG1,ELANE,MMP8,MMP9,NAMPT,PAK1,PPIA,STAT1,STIM1
Proliferation of vascular smooth muscle cells	0	0	0	0	ARG1,EMD,MMP8,MMP9,PAK1,PPIA,PTPN11,ROCK2,SIRPA
Prostate cancer	0	0.0176912	0	0	AHNAK,ALDH16A1,ANK1,AP3D1,CASP3,CAVIN2,CBX5,DDX3X,EHD3,F13A1,FEN1,FLNA,GSN,HPSE,HSPB1,ILK,ITGA2B,ITGB3,KHDRBS1,LMAN1,MYLK,NCKAP1L,NDUFA4,NOMO1 (includes others),NOP56,NUP210,PDCD4,PLEK,PRAM1,PSIP1,PSMD3,RPL28,RPS15,RPS18,RPS5,SERBP1,SLC3A2,SMC3,SRRT,SRSF11,SRSF4,THRAP3,TLR2,TUBB1,UBAP2L,UQCRC2,VCL,VWF,ZYX
Prostatic carcinoma	0	0.0319797	0	0	AHNAK,ALDH16A1,ANK1,AP3D1,CAVIN2,CBX5,DDX3X,EHD3,F13A1,FEN1,GSN,HPSE,ILK,ITGA2B,ITGB3,KHDRBS1,LMAN1,MYLK,NCKAP1L,NDUFA4,NOMO1 (includes others),NOP56,NUP210,PDCD4,PLEK,PRAM1,PSMD3,RPL28,RPS15,RPS5,SERBP1,SLC3A2,SMC3,SRRT,SRSF11,SRSF4,THRAP3,TLR2,TUBB1,UBAP2L,UQCRC2,VWF,ZYX
Protein kinase cascade	0.00548524	0	0	0	BTK,DDX1,HSPB1,IGHM,ILK,LTF,MAP2K3,MMP8,OLFM4,PABPN1,PAK1,PEA15,PSMB1,PSMC1,PSMD1,PSMD3,PSME1,PSME2,PSME3,PTK2B,PTPRJ,S100A12,S100A4,SIRPA,STAT1
Proteinuria	0	0	0	0	CFB,EHD4,ILK,MMP9,VWF
Proteolysis	0	0	0	0	ALOX5,ANPEP,AZU1,CTSG,ELANE,GSN,KNG1,MMP8,MMP9,PRTN3
Pulmonary emphysema	0.00341229	0	0	0	ALOX5,ANPEP,CTSG,ELANE,MAP4,MMP9,PDLIM1,PTPRJ
Quantity of actin stress fibers	0	0	0	0	CSK,FHOD1,FLNA,FN1,PAK1,PTPN11,ROCK2
Quantity of ammonia in blood	0.00767091	0	0	0	ARG1,GPD2
Quantity of B-1 lymphocytes	0.00514211	0	0	0	BST1,BTK,IGHM,PLCG2
Quantity of blood platelets	0	0.00259678	0	0.000311406	FLNA,ITGA2B,PECAM1,PF4,THBS1,VWF
Quantity of Ca2+	0	0	0	0	BTK,ELANE,GSN,ITGAM,KNG1,ORM1,PLCG2,PPIA,PTPRJ,S100A9,STIM1,TRIM21
Quantity of carbohydrate	0.00376711	0	0	0	CAMP,CFB,GPD2,KNG1,LTF,MMP9,MPO,OLFM4,PML,RETN
Quantity of cells	0.00020388	0	0	6.52763e-05	CASP3,CD47,CD48,CDK5RAP3,CES1,CHI3L1,DMTN,DNM1L,EMD,EPB42,F13A1,FERMT3,FLNA,FN1,G3BP2,GNAQ,HLA-A,HMGB1,HPSE,HSPB1,ILK,ITGA2B,ITGB3,KHDRBS1,MAP2K1,PDCD6,PDS5B,PECAM1,PF4,PIK3R1,PML,PPP2CA,PRF1,PRTN3,RAB27B,RAP1B,SASH3,SELP,SLC2A3,THBS1,TLN1,UPF1,VCL,VWF
Quantity of cellular protrusions	0	0	0	0	CTTN,ILK,LRP1,PAK1,PTPRJ
Quantity of eosinophils	0	0	0	0	HPSE,MMP9,PGLYRP1,THBS1
Quantity of focal adhesions	0	0	0	0	FLNA,ILK,ROCK2
Quantity of GPT in blood	0	0.0151947	0	0	MTA2,PRF1,SELP,TLR2
Quantity of granulocytes	0	0	0	0	CAMP,GSN,HPSE,ITGAM,LCN2,MMP8,MMP9,PGLYRP1,PPP2CA,PRTN3,PTPN11,SELP,SERPINA1,THBS1
Quantity of heavy metal	0.00514211	0	0	0	FTH1,HP,LCN2,LTF
Quantity of helper T lymphocytes	0	0	0	0	BTK,CHI3L1,ITGAM,MMP9,PGLYRP1,SERPINB6,STAT1
Quantity of IFNG in blood	0	0	0	0	MAVS,MTA2,PRF1
Quantity of interleukin	0	0.0347214	0	0	MAVS,MTA2,PRF1,SELP,TLR2
Quantity of leukocytes	2.13631e-06	0	0	0.00182474	CASP3,CD47,CD48,CHI3L1,F13A1,FERMT3,FLNA,HLA-A,HMGB1,HPSE,ITGB3,MAP2K1,PECAM1,PIK3R1,PML,PPP2CA,PRF1,PRTN3,RAP1B,SASH3,SELP,THBS1,TLN1,UPF1
Quantity of lymph follicle	0.00521314	0	0	0	BTK,C4A/C4B,IGHM,PLCG2,PTPRJ
Quantity of lymphatic system cells	0	0	0	0	ANPEP,BST1,BTK,CAMP,CHI3L1,ITGAM,LCN2,LSP1,MMP9,NMT1,PGLYRP1,PLCG2,PPIA,PTPRJ,SERPINB6,STAT1,UPF1
Quantity of lymphocytes	0.00371863	0	0	0	BST1,BTK,CAMP,CD5L,IGHM,LCN2,MMP9,NMT1,PGLYRP1,PLCG2,PTPRJ,SERPINB6
Quantity of lymphoid tissue	0.00101708	0	0	0	ARG1,BTK,C4A/C4B,CD5L,IGHM,LCN2,NMT1,PLCG2,PTPRJ
Quantity of macrophages	0.000178678	0	0	0	APOB,ARG1,C4A/C4B,CD5L,LCN2,MMP8,MMP9,PGLYRP1
Quantity of megakaryocytes	0	0	0	0	CSK,FLNA,PECAM1,SELP,SIRPA,THBS1
Quantity of metal ion	0.00792385	0	0	0	BTK,ELANE,GRN,IGHM,KNG1,ORM1,PLCG2,PTPRJ
Quantity of monocytes	0.0024564	0	0	0	LCN2,MMP9,MPO,PML,PRTN3
Quantity of mononuclear leukocytes	0.000159924	0	0	0	BST1,BTK,CAMP,CD5L,IGHM,LCN2,MMP9,MPO,NMT1,PGLYRP1,PLCG2,PML,PRTN3,PTPRJ,SERPINB6
Quantity of myeloid cells	9.22868e-05	0	0	0	APOB,ARG1,C4A/C4B,CAMP,CD5L,LCN2,MMP8,MMP9,MPO,PGLYRP1,PML,PRTN3,PTPRJ
Quantity of polyunsaturated fatty acids	0.00278282	0	0	0	ACSL4,CAMP,KNG1,LCN2,MMP9
Quantity of succinic acid	0	0.0245832	0	0	DDX5,UQCRFS1
Quantity of thromboxane	0	0	0	0	ALOX5,CAMP,KNG1
Rearrangement of cytoskeleton	0	0	0	0	AZU1,CSK,FN1,GSN,MYH9,PACSIN2,VCL
Recessive spherocytosis	0	0	0	0.0020354	ANK1,EPB42
Recruitment of blood platelets	0	0.0179489	0	0
Recruitment of protein	0	0.00810733	0	0	CORO1C,FLNA,LIMS1,RIPOR2
Recurrent cancer	0	0	0	0	ATIC,BSG,BTK,CSK,DPYD,FDPS,HSP90AB1,PPIA,PSMB1,PSMD1,PTK2B,THBS1,TUBA1A,TUBB,TUBB4B,TYMP,XPO1
Recurrent lymphocytic cancer	0	0	0	0	ATIC,BTK,HSP90AB1,PPIA,PSMB1,PSMD1,TUBA1A,TUBB4B,XPO1
Recurrent malignant solid tumor	0	0	0	0	ATIC,BSG,BTK,DPYD,HSP90AB1,PSMB1,PSMD1,PTK2B,THBS1,TUBA1A,TUBB,TUBB4B,TYMP,XPO1
Re-epithelialization of wound	0	0	0	0	HSPB1,MMP8,MMP9
Refractory acute leukemia	0	0.0127607	0	0	PSIP1,RPL6,RPS25,STK24,TUBB1
Refractory B-cell lymphoma	0	0	0	0	BTK,HSP90AB1,PPIA,PSMB1,PSMD1,TUBA1A,TUBB4B,XPO1
Refractory hematologic cancer	0	0	0	0	BTK,CSK,EEF1A1,HSP90AB1,PPIA,PSMB1,PSMD1,PSME1,RPL34,RPS12,RPS24,TUBA1A,TUBB4B,XPO1
Refractory HER2 negative solid tumor	0	0	0	0	MMP9,TUBB1
Refractory leukemia	0	0	0	0	BTK,CSK,EEF1A1,PPIA,PSME1,RPL34,RPS12,RPS24,TUBA1A,TUBB4B
Refractory malignant solid tumor	0	0	0	0	ATIC,BTK,HSP90AB1,MMP9,PPIA,PSMB1,PSMD1,TUBA1A,TUBB4B,TYMP,XPO1
Refractory malignant tumor	0	0	0	0	ATIC,BTK,CSK,EEF1A1,HSP90AB1,MMP9,PPIA,PSMB1,PSMD1,PSME1,RPL34,RPS12,RPS24,TUBA1A,TUBB4B,TYMP,XPO1
Refractory mature B-cell lymphoma	0	0	0	0	BTK,HSP90AB1,PSMB1,PSMD1,TUBA1A,TUBB4B,XPO1
Refractory myeloid leukemia	0	0.0315697	0	0	PSIP1,RPL6,RPS25,STK24
Refractory solid tumor	0	0	0	0	ATIC,BTK,FDPS,HSP90AB1,MMP9,PPIA,PSMB1,PSMD1,TUBA1A,TUBB4B,TYMP,XPO1
Refractory tumor	0	0	0	0	ATIC,BTK,CSK,EEF1A1,FDPS,HSP90AB1,MMP9,PPIA,PSMB1,PSMD1,PSME1,RPL34,RPS12,RPS24,TUBA1A,TUBB4B,TYMP,XPO1
Regeneration of bone	0.00544036	0	0	0	GRN,LTF
Regression of tumor	0	0.0329176	0	0	CASP3,PRF1,SLC3A2,TLR2
Regrowth of microtubules	0	0	0	0	MAPRE1,PAK1,TBCB
Relapsed B-cell non-Hodgkin lymphoma	0	0	0	0	BTK,HSP90AB1,PSMB1,PSMD1,TUBA1A,TUBB4B,XPO1
Relapsed malignant solid tumor	0	0	0	0	ATIC,BSG,BTK,DPYD,HSP90AB1,PSMB1,PSMD1,PTK2B,THBS1,TUBA1A,TUBB,TUBB4B,XPO1
Relaxation of vascular smooth muscle cells	0	0	0	0.000827614	CD47,THBS1
Release of dense granule	0	0	0	0.000264257	FGA,FGG,ITGA2B
Release of histamine	0.00590682	0	0	0	BTK,C4A/C4B,CAMP
Release of secretory granules	0	0.0245832	0	0	FGA,FGG,ITGA2B,SNAP23
Release of vesicles	0	0	0	3.63407e-05	FGA,FGG,ITGA2B,ITGB3,MAP2K1,RAB27B
Remodeling of bone	0	0	0	0	CASP3,CSNK2B,GSN,ITGB3,KHDRBS1,VCL
Remodeling of cytoskeleton	0	0	0	0	EVL,GSN,VCL
Renal cancer	0	0	0	0.0012983	AHNAK,ANK1,DDX5,EHD3,FLNA,GSN,H1-2,HPSE,ITGA2B,ITGB3,KHDRBS1,PPBP,RPL6,RSU1,SELP,SMC3,THRAP3,TLR2,TUBB1,UQCRC2,UQCRFS1
Renal cell carcinoma	0	0	0	0.00134215	AHNAK,ANK1,DDX5,DMTN,EHD3,EPB42,FLNA,FN1,H1-2,HLA-A,HMGB1,HPSE,IFI16,ITGA2B,ITGB3,KHDRBS1,MAP2K1,MAP2K3,NUP62,PDXK,PIK3R1,PPBP,RSU1,SELP,SMC3,SUN2,THBS1,THRAP3,TUBB1,UPF1
Renal impairment	7.60975e-05	0	0	0	AHNAK,ANK1,C4A/C4B,CA1,CA2,CFB,DMTN,EHD3,ELANE,EPB42,FLNA,FN1,H1-2,HLA-A,HMGB1,HPSE,IFI16,ITGA2B,ITGAM,ITGB3,KHDRBS1,KNG1,LCN2,MAP2K1,MAP2K3,NUP62,PDXK,PIK3R1,PPBP,PPIA,PRTN3,RSU1,SELP,SMC3,SUN2,THBS1,THRAP3,UPF1
Reorganization of actin cytoskeleton	0	0.0072621	0	0.000340286	CD47,CTTN,FLNA,FN1,ILK,PARVB,PLEK,VWF
Replication of Influenza virus	0	0	0	0	EEF1A1,EIF3G,EIF3L,F13A1,FDPS,FERMT3,MAP2K3,MMP9,RETN,RPL13A,RPS14,RPSA,STAT1,TRIM21,TUBB,XPNPEP1,XPO1
Respiratory burst	0	0	0	0.000731745	FN1,HMGB1,IGHG3,ITGB3,LTBP1,PF4
Respiratory burst of cells	0	0	0	0	FN1,IGHG3,ITGAM,ITGB3,MPO,PF4
Respiratory burst of granulocytes	0	0	0	0.00223644	FN1,HMGB1,IGHG3,ITGB3
Respiratory burst of leukocytes	0	0	0	0.000566598	FN1,HMGB1,IGHG3,ITGB3,PF4
Respiratory burst of myeloid cells	0	0	0	0.000611334	FN1,HMGB1,IGHG3,ITGB3,PF4
Response of granulocytes	5.38594e-05	0	0	6.42361e-06	CD47,CTSG,FN1,GNAQ,HMGB1,IGHG3,ITGB3,PADI4,THBS1
Response of myeloid leukocytes	1.3801e-05	0	0	0	BTK,CAMP,CTSG,ELANE,GRN,IGHG3,ITGAM,ITGB3,LCN2,NCKAP1L,PADI4,PF4,PGLYRP1,PTPRJ,SIRPA,SNCA,THBS1
Response of tumor cell lines	0	0.0373102	0	0	AHSA1,ATP2A2,BTK,CSK,CTSB,FERMT3,GZMH,ITGAM,MBNL1,NANS,NCKAP1L,PLEK,RALB,SH3KBP1,SIRPA,SNCA,SRSF6
Ruffling	0	0	0	0	C4A/C4B,CFB,F11R,FGB,FKBP5,FN1,FTH1,GSN,HDAC1,IGHM,LST1,LTF,MEFV,MMP9,PGLYRP1,PRDX2,PTK2B,RAB1B,RPL18A,RPS16,RPS18,S100A10,SNRNP200
Rupture of heart	0.00400965	0	0	0	MMP9,MPO
Sclerotic lesion	0	0	0	0.00028934	CD47,CES1,FGG,FN1,ITGB3,MAP2K1,PECAM1,SELP,THBS1,TUBB1
Secondary glaucoma	0.00614381	0	0	0	CA1,CA2
Secretion of 5-hydroxytryptamine	0	0	0	0.00147047	PECAM1,PIK3R1,RAB27B,THBS1
Secretion of alpha granules	0	0.0374067	0	8.76743e-05	DMTN,FLNA,PECAM1,RAP1B
Secretion of dense granule	0	0	0	8.76743e-05	ATP2A3,DMTN,PECAM1,RAB27B
Secretion of exosomes	0	0.0315697	0	0.00146321	CTTN,HPSE,RAB27B
Secretion of granules	0	0.0145555	0	5.15857e-06	ATP2A3,DMTN,FLNA,PECAM1,RAB27B,RAP1B
Secretion of lipid	0.00895721	0	0	0	ACSL4,APOB,CTSG,ELANE,RETN
Secretion of molecule	8.42019e-05	0	0	0	ACSL4,APOB,BTK,CA2,CTSG,DYSF,ELANE,GRN,IGHM,KNG1,PTK2B,RETN,S100A12
Secretion of mucus	0.000348007	0	0	0	CAMP,CTSG,ELANE,PRTN3
Secretion of vesicles	0	0.0179489	0	9.12937e-06	ATP2A3,CTTN,DMTN,HPSE,PECAM1,RAB27B
Sensitivity of cells	0	0.0180904	0	0	ATP1B3,CASP3,CSNK2B,FEN1,H1-2,HMGN1,PSMD3,RAB1B
Sepsis	0.00804854	0	0	0	C4A/C4B,CAMP,LCN2,LTF,MMP9,MPO
Severe COVID-19	0.000281463	0.0285686	0	0.000353897	AHNAK,DYSF,FLNA,MMRN1,PF4,PLEK,PPBP,TAGLN2
Shape change of blood cells	0	0	0	0	FERMT3,TUBB1
Shape change of blood platelets	0	0	0	0	KNG1,LGALS1,PLCG2,SH3KBP1,THBS1,VWF
Shape change of fibroblast cell lines	0	0	0	0	CTTN,KNG1,PAK1,PTPRJ,VWF
Shape change of fibroblasts	0	0.0329176	0	0	CTTN,KNG1,PAK1,PTPRJ,VWF
Shape change of kidney cell lines	0	0	0	0	FLNA,FN1,ITGAM,ITGB3,LCN2,PAK1,THBS1
Shape change of leukocytes	0	0	0	0.000133119	CD47,FERMT3,FN1,PECAM1,RAP1B,THBS1,TLN1
Shape change of myeloid cells	0	0	0	0	FERMT3,FN1,ITGAM,PECAM1,PLCG2,PTPN11,SIRPA,TLN1
Size of animal	0	0.0227057	0	0	CSNK2B,F13A1,LMNB2,ROCK2,RPL24,VCL
Size of cells	0	0.0148896	0	0.000151793	ACTN1,AP3D1,CD47,CES1,DNM1L,DYSF,FLNA,FN1,GLUD1,GNAQ,ILK,ITGB3,LIMS1,MAP2K1,PF4,PIK3R1,RAB1B,RAB27B,RPS14
Size of focal adhesions	0	0	0	0	ACTN1,FLNA,FN1,PAK1,PTPN12
Size of infarct	0	0	0	0	FGB,FGG,GRN,HLA-A,ITGAM,KNG1,MMP9,NAMPT,PPIA,PPID,PPIF,STIP1,VWF
Size of lesion	0	0	0	0	CAMP,FGG,GRN,GSN,ITGAM,KNG1,LCN2,MMP9,MPO,NAMPT,PPIA,VWF
Size of lymphoid tissue	0.00590682	0	0	0	ARG1,BTK,C4A/C4B
Size of vessel	0	0	0	0	MMP9,PF4,THBS1
Size of vessel component	0	0	0	0	PF4,THBS1
Sjögren syndrome	0.00719723	0	0	0	HP,MMP9,MPO,PML
Solid tumor	0	0.00252986	0	0	ACTN1,AHNAK,ALDH16A1,ANK1,AP3D1,ATP1B3,ATP2A2,ATP2A3,CASP3,CAVIN2,CBX5,CCDC88B,CES1,CORO1C,CSNK2B,CSRP1,CTTN,DDX3X,DDX5,DNAJC8,EDF1,EHD3,EVL,F13A1,FBL,FEN1,FERMT3,FHOD1,FKBP3,FLNA,GLUD1,GSN,H1-2,H2AZ1,HMGN1,HPSE,HSD17B11,HSPB1,ILK,ITGA2B,ITGB3,KHDRBS1,LIMS1,LMAN1,LMNB2,LTBP1,MAPRE2,MAVS,MMRN1,MTA2,MTDH,MYLK,NCKAP1L,NDUFA4,NDUFA8,NOMO1 (includes others),NOP56,NOP58,NUP210,OGFR,PARVB,PDCD4,PDLIM1,P…
Specific granule deficiency	0.00100768	0	0	0	LTF,ORM1
Spherocytosis	0	0	0	0.00116964	ANK1,DMTN,EPB42
Stabilization of actin filaments	0	0.00252986	0	0	CTTN,FLNA,GSN
Stabilization of filaments	0	0.0134083	0	0	CTTN,FLNA,GSN,ILK,STK24
Stabilization of mRNA	0	0.0221999	0	0	FUS,HNRNPD,HSPB1,PABPC1,PSMB1,PSMC1,PSMD1,PSMD3,PSME1,PSME2,PSME3,SET,XPO1,YBX1
Stage I multiple myeloma	0	0	0	0	ANXA2,FN1,FTL,RPL7,RPS11,SERBP1,TUBB1
Stage I-II cancer	0	0	0	0	ATIC,BTK,CCT3,DPYD,EEF1A1,EIF4A1,FDPS,FGG,FTL,HSP90AB1,PPIA,PSMB1,PSMD1,RPL7,TUBA1A,TUBB4B
Stage III-IV mantle cell lymphoma	0	0	0	0	BTK,HSP90AB1,PSMB1,PSMD1,TUBA1A,TUBB4B
Stage IV malignant tumor	0	0	0	0	ATIC,BTK,C4A/C4B,DPYD,HSP90AB1,PSMB1,PSMD1,PTK2B,TUBA1A,TUBB,TUBB4B,TYMP,XPO1
ST-elevation myocardial infarction	0	0.0126339	0	0	ITGA2B,ITGB3,TUBB1,VWF
Stimulation of cells	0.00129603	0	0	0	ARG1,BSG,CAMP,CSK,CTSG,FDPS,GRN,KNG1,LBR,LCN2,LGALS1,LTF,MPO,OSTF1,PAK1,PF4,PPBP,PTPN11,S100A4,SNCA,SPN,THBS1,TYMP
Stimulation of leukocytes	0	0	0	0.000788754	CTSG,FLNA,FN1,HMGB1,LBR,PF4,PIK3R1,PPBP,ROCK2
Stimulation of mononuclear leukocytes	0	0	0	0	ARG1,CAMP,CTSG,GRN,KNG1,LBR,LCN2,LTF,MPO,PAK1
Stress response of cells	0	0	0	0	ELANE,MMP9,NAMPT,RETN,RTN1,S100A12,STIM1
Stroke	5.05735e-06	0	0	0.00181654	CA1,CA2,F13A1,GRN,HSPB1,ITGA2B,ITGAM,ITGB3,LCN2,MMP9,PRTN3,PYGL,RNASE2,S100A12,S100P,SNCA,THBS1,TUBA1A,TUBB4B,VWF
Survival of bacteria	0.00347496	0	0	0	C4A/C4B,CAMP,ELANE
Survival of megakaryocytes	0	0	0	0	PF4,PPBP,PTPN11
Survival of soft tissue	0	0	0	0.000827614	CD47,THBS1
Swelling of cells	0	0	0	0	ARG1,CTTN,HSPB1,PARVB
Synthesis of eicosanoid	0.00015933	0	0	0	ACSL4,AZU1,CAMP,IGHM,KNG1,LTF,MGST3,PTK2B
Synthesis of fatty acid	0.000400532	0	0	0	ACSL4,APOB,AZU1,CAMP,IGHM,KNG1,LTF,MGST3,PTK2B
Synthesis of lipid	0.00664262	0	0	0	ACSL4,APOB,AZU1,CAMP,IGHM,KNG1,LTF,MGST3,MMP9,PLCG2,PTK2B,RETN
Synthesis of nitric oxide	0.00318092	0	0	0	ALOX5,ARG1,CAMP,CAVIN2,CD300LF,CTSG,HSPA4,HYOU1,ILK,ITGAM,KNG1,LRP1,MGST3,MMP8,PRDX1,PTK2B,RETN,RPSA,SIRPA,SNCA,STAT1,VWF
Synthesis of prostaglandin	0.00156261	0	0	0	ACSL4,AZU1,CAMP,IGHM,KNG1,PTK2B
Synthesis of prostaglandin E2	0.00323024	0	0	0	ACSL4,AZU1,CAMP,IGHM,KNG1
Systemic inflammatory response syndrome and/or sepsis	0	0	0	0	C4A/C4B,CAMP,ITGAM,LCN2,LTF,MMP9,MPO,S100A9,STAT1,VWF
T cell migration	0	0	0	0.00191228	CD47,CTSG,FN1,HLA-A,ITGB3,PECAM1,PIK3R1,PRF1,SELP,THBS1,TLN1
Tauopathy	4.15695e-05	0	0	0	ARG1,C4A/C4B,CD63,CFB,CFL1,CHI3L1,CTSB,DPYSL2,DYSF,EEF2,EIF2S1,FDPS,G3BP1,GRN,HNRNPDL,HP,HPSE,IGHM,KNG1,LCN2,LGALS1,LIMS1,LRP1,MMP9,MPO,PAK1,PCNA,PLCG2,PRDX1,RACK1,SET,SNCA,STIP1,TUBA1A,TUBB,TUBB4B
Thickness of trabecular bone	0	0.0151947	0	0	CASP3,GSN,ILK,ITGB3
Thromboembolism	0	0	0	0	FGA,FGG,VWF
Thrombopoiesis	0	0.0042331	0	0	ACTN1,CASP3,FLNA,VWF
Thrombosis of vein	0	0	0	0	ATP2A3,CTSG,FGA,FGB,FGG,FLNA,ITGA2B,ITGAM,ITGB3,MYH9,PECAM1,PF4,PPIA,PRCP,RAP1B,ROCK2,SELP,THBS1,VWF
Toxicity of cells	0	0	0	0	CTSB,FERMT3,HLA-A,ITGAM,LCN2,NAMPT,PAK1,PFDN5,PLCG2,PTK2B,PTPN11,RAB27A,SNCA,SPN,STAT1
Trafficking of leukocytes	0	0	0	0	EVL,HPSE,RAP1B
Transactivation	0	0	0	0	API5,APPL1,CCT2,CD300LF,EWSR1,FABP5,FUS,GLRX3,ILK,KNG1,LCP2,LGALS1,LTF,MAP2K3,MMP9,NAP1L1,PA2G4,PARVB,PFDN5,PRDX1,S100A4,SAMHD1,SH3KBP1,SIRPA,STAT1,SUB1,XRCC6
Transcription of DNA	0	0.00549198	0	0	AP3D1,CAVIN2,CBX5,DDX3X,DDX5,EDF1,FHOD1,H1-2,H1-3,H1-5,H2AZ1,HMGN1,ILK,KHDRBS1,LIMS1,MAVS,MTA2,MTDH,PDCD4,PDLIM1,RBM39,RPL6,RPS14,SAP18,SRRT,THRAP3,TLR2
Transmigration of granulocytes	0	0	0	0	FN1,ITGAM,ITGB3,MMP9,MYLK,PECAM1,PPBP,SIRPA
Tubulation of cells	0	0	0	0.00160294	CAVIN2,CHI3L1,F11R,FERMT3,FLNA,PECAM1,PML,RAP1B
Tubulogenesis of endothelial cells	0	0	0	0	MMP9,THBS1
Tumorigenesis of epithelial neoplasm	0	0	0	1.19548e-05	ABHD14B,ACTN1,AHNAK,ALDH16A1,ANK1,AP3D1,ATP2A2,ATP2A3,ATP5F1C,ATP6V1H,BIN2,CALD1,CASP3,CAVIN2,CBX5,CCDC88B,CD163,CD47,CD48,CES1,CORO1C,CPSF6,CPSF7,CTSG,CTTN,DDX5,DMTN,DNAJC13,DNM1L,DTYMK,DYSF,EHD3,EIF3L,EIF3M,EMD,EPB42,F11R,F13A1,FBL,FERMT3,FGA,FGB,FGG,FLNA,FN1,G3BP1,G3BP2,GNAQ,H1-2,HCFC1,HLA-A,HMGB1,HMGB2,HNRNPUL2,HPSE,HSD17B11,HSPB1,IFI16,ILK,ITGA2B,ITGB3,KHDRBS1,LBR,LIMS1,LMAN1,LTBP1,MAP2K1,MA…
Tumorigenesis of lymphocytes	0	0.0383977	0	4.60439e-06	AHNAK,CALD1,CASP3,CAVIN2,CD163,CD47,CD48,CHI3L1,CPSF7,CTSG,CTTN,DNM1L,F11R,FKBP3,FLNA,FN1,G3BP1,H1-2,H1-4,HLA-A,HMGB1,HSPB1,IFI35,ITGB3,KHDRBS1,MAP2K1,MAP2K3,NAP1L1,PDCD4,PECAM1,PF4,PIK3R1,PML,PPP2CA,PRF1,PSIP1,ROCK2,RPS15,RPS20,SELP,THBS1,TRIM25,TUBB1,VCL,VWF,ZYX
Tumorigenesis of reproductive tract	0.00526	0	0	0
Turnover of focal adhesions	0	0.00953028	0	0.000591369	ITGB3,MAPRE2,PXN,VCL
Tyrosine phosphorylation	0	0	0	0	BSG,CSK,IGHM,ILK,ITGA2B,ITGAM,ITGB3,KNG1,LGALS1,PPIA,PRDX1,PTK2B,PTPN11,RACK1,SH3KBP1,SPN,THBS1,VWF
Ulcerative colitis associated colon cancer	0	0	0	0	FGA,MMP9
Untreated mantle cell lymphoma	0	0	0	0	BTK,HSP90AB1,PSMB1,PSMD1,TUBA1A,TUBB4B
Uptake of glycolipid	0	0.00785862	0	0	PPBP,TLR2
Uptake of virus	0	0	0	0	LTF,PAK1
Urinary tract cancer	0	0.01687	0	1.16989e-05	AHNAK,ALDH16A1,ANK1,AP3D1,CALD1,CASP3,CD48,DDX5,DMTN,DNAJC13,DNM1L,EHD3,EPB42,FERMT3,FGA,FLNA,FN1,GNAQ,H1-2,HLA-A,HMGB1,HMGB2,HPSE,HSPB1,IFI16,ITGA2B,ITGB3,KHDRBS1,MAP2K1,MAP2K3,MYO1F,NOP58,NUP62,PDXK,PIK3R1,PML,PPBP,PSIP1,RPS20,RSU1,SELP,SERBP1,SMC3,SRSF11,SUN2,THBS1,THRAP3,TLN1,TUBB1,UPF1,VCL,VWF
Urinary tract tumor	0	0	0	9.62916e-06	AHNAK,ALDH16A1,ANK1,AP3D1,CALD1,CASP3,CD48,DDX5,DMTN,DNAJC13,DNM1L,EHD3,EPB42,FERMT3,FGA,FLNA,FN1,GNAQ,H1-2,HLA-A,HMGB1,HMGB2,HPSE,HSPB1,IFI16,ITGA2B,ITGB3,KHDRBS1,MAP2K1,MAP2K3,MYO1F,NOP58,NUP62,PDXK,PECAM1,PIK3R1,PML,PPBP,PSIP1,RPS20,RSU1,SELP,SERBP1,SMC3,SRSF11,SUN2,THBS1,THRAP3,TLN1,TUBB1,UPF1,VCL,VWF
Uterine leiomyoma	0	0.0310896	0	0	CAVIN2,LTBP1,RPS15,RPS19,RPS25,STX3,ZYX
Uterine smooth muscle tumor	0	0.0134083	0	0	CAVIN2,LTBP1,RPS15,RPS19,RPS25,STX3,TUBB1,ZYX
Uveitis	0	0	0	0
Vascularization of hindlimb	0	0	0	0	CAMP,THBS1
Vasculitis	0.00419994	0	0	0	CFB,ELANE,PRTN3,PTK2B
Vasodilation of artery	0.00207551	0	0	0	KNG1,MMP9,PTK2B,S100A12
Vaso-occlusion	0	0	0	9.55086e-06	ATP2A2,CD163,CD47,CES1,CHI3L1,F13A1,FGA,FGG,FN1,GNAQ,HMGB1,ITGA2B,ITGB3,MAP2K1,PECAM1,PF4,SELP,SNRPD2,THBS1,TUBB1,VWF
Ventilator-induced lung injury	0	0	0	0	ELANE,PF4
Ventricular septal defect	0	0.0251753	0	0	ATP2A2,DDX3X,FLNA,LTBP1,TUBB1
Viability	0	0.0346469	0	0	FBL,PRF1,ROCK2,VCL

## Sheet: dis & functions z-scores
Diseases and Bio Functions	CKD1-2 vs CKD5	CKD1-2 vs CVD1	CKD5 vs CVD2	CVD1 vs CVD2	Molecules
Activation of macrophages	1.914	N/A	-3.035	-0.707	AHNAK,ANXA2,ATP2A2,ATP2A3,BPI,CAMP,CD47,FN1,HPSE,KNG1,LCN2,LTBP1,LTF,MMP9,NDRG1,PLEK,PSIP1,PTK2B,PTPRJ,RETN,SELP,STIM1,TLN1,VWF
Cell survival	-1.468	1.33	-3.024	0.823	APEX1,BANF1,C4A/C4B,CAMP,CBX5,CD47,CD48,CSE1L,DDX3X,DDX5,EWSR1,FKBP5,FN1,FTH1,FTL,FUS,GIMAP1,HDAC1,HNRNPUL2,HPSE,IGF2R,IGHM,ILK,ITGB3,LCN2,LIMS1,LTF,MEFV,MMP9,MTDH,NDRG1,NOP58,NUP210,PDCD4,PML,PPBP,PPM1G,PRDX2,PRPF8,PSIP1,PSME3,PTK2B,RBM39,RPL24,S100P,SLC2A3,SMARCC2,SMARCE1,SNRNP200,TOP1,U2AF1/U2AF1L5,UBE2I,VCL,YBX1
Binding of monocytes	N/A	N/A	-2.99	-1.091	ATP2A3,BPI,C4A/C4B,CAMP,CD47,CD48,EVL,F11R,FERMT3,FN1,HPSE,IGHM,ITGA2B,ITGB3,KNG1,LTF,PPBP,PRDX2,PTK2B,RAP1B,RIPOR2,SELP,TLN1,UBE2I,VWF
Chemotaxis of neutrophils	2.149	N/A	-2.881	-0.198	CAMP,CD47,FN1,GSN,HPSE,ITGB3,LCN2,MMP9,MYLK,PPBP,PTK2B,PTPRJ,RIPOR2,RPL13A,RPS19,SELP,STIM1,UBE2I
Recruitment of phagocytes	2.618	-0.94	-2.85	-0.237	CAMP,CD47,CD5L,FERMT3,FN1,GSN,HDAC1,HPSE,LCN2,LTF,MMP9,RAP1B,SELP,VWFGSN,VWF
Cell movement of neutrophils	2.975	-0.382	-2.828	-0.618	ANXA2,C4A/C4B,CAMP,CD47,CFB,FERMT3,FN1,GSN,ITGB3,LCN2,MAVS,MMP8,MMP9,MYLK,PPBP,RAP1B,RIPOR2,SELP,STIM1,TLN1,VWF,YBX1
Recruitment of leukocytes	2.781	-1.142	-2.821	-0.427	C4A/C4B,CAMP,CD47,CD5L,FERMT3,FN1,GSN,HDAC1,HPSE,LCN2,LTF,MMP9,RAP1B,SELP,VWF
Binding of blood cells	-0.406	-1.996	-2.654	-2.675	ATP2A3,BPI,C4A/C4B,CAMP,CD47,CD48,EVL,F11R,FERMT3,FN1,HPSE,IGHM,ITGA2B,ITGB3,KNG1,LTF,PPBP,PRDX2,PTK2B,RAP1B,RIPOR2,SELP,TLN1,UBE2I,VWF
Concentration of cholesterol	2.2	-2	-2.6	1.4	ANXA2,APOB,ACSL4,BPI,CAMP,CFB,FKBP5,FN1,GPD2,HP,KNG1,LCN2,MAP4,MMP8,MMP9,MPO,PML,RETN,S100A12,SELP
Concentration of lipid	2	-2	-2.5	1.6	ACSL4,APOB,CAMP,CFB,GPD2,HP,KNG1,LCN2,MMP8,MMP9,MPO,PML,RETN,S100A12
Adhesion of immune cells	-1.516	-2.059	-2.493	-3.056	CAMP,CD47,CD48,CTSG,CTTN,DNM1L,F11R,FERMT3,FGA,FGG,FLNA,FN1,HMGB1,HPSE,ITGB3,KNG1,LTF,MAP2K1,PECAM1,PF4,PPBP,PRDX2,PTK2B,PRTN3,RAP1B,RIPOR2,SELP,TLN1,UBE2I,VWF
Coagulation of blood	2.67	-2.6	-2.356	-0.859	ANXA2,BPI,C4A/C4B,CBX5,EHD3,FGB,GNAQ,HDAC1,ITGA2B,ITGB3,KNG1,LCN2,PLEK,PTPRJ,RAB27B,RETN,SELP,STIM1,VWF
Activation of cells	2.86	-1.396	-2.325	-0.445	AHNAK,ANXA2,ATP2A2,ATP2A3,BPI,C4A/C4B,CAMP,CD47,CD48,CLC,FN1,GNAQ,HPSE,IGF2R,IGHM,ITGA2B,ITGB3,KNG1,LCN2,LTBP1,LTF,MMP9,NDRG1,PLEK,PSIP1,PTK2B,PTPRJ,RETN,SELP,STIM1,TLN1,VWF
Recruitment of granulocytes	N/A	-1.032	-2.271	0.398	CAMP,CD47,FERMT3,GSN,HDAC1,HPSE,LCN2,LTF,MMP9,RAP1B,SELP,VWF
Coagulation	2.04	-2	-2.2	N/A	BPI,C4A/C4B,CLIC1,CTSG,F13A1,FGA,FGB,FGG,HP,ITGA2B,ITGB3,KNG1,LCN2,LCP2,PADI4,PF4,PLCG2,PLEK,PPIF,PRTN3,PTPN11,PTPRJ,RAB27A,RETN,THBS1,VWF
Chemotaxis	2.139	-1.343	-2.185	-1.31	ACTN1,ANXA2,C4A/C4B,CAMP,CD47,FN1,GSN,HPSE,IGF2R,ILK,ITGB3,KNG1,LCN2,MMP9,MYLK,PPBP,PTK2B,PTPRJ,RIPOR2,RPL13A,RPS19,SELP,STIM1,UBE2I
Inflammatory response	2.257	-0.65	3	-0.839	ADAM17,BPI,CAMP,CASP1,CASP3,CD226,CD44,CD47,CD68,CST3,DDX3X,GNLY,GZMB,HPSE,HSPA9,HSPH1,IFI16,IFI30,IFI35,IGHM,IKBKB,IL18,ILF2,ILF3,IRF5,ISG15,ITGB3,KNG1,LCN2,LGALS3,LTBP1,LTF,MAPK1,MAPK10,MAVS,MEFV,MIF,MMP8,MMP9,MX1,MYLK,NAIP,NCL,NMI,PDCD4,PGLYRP1,PML,PPBP,PRDX1,PSIP1,PTK2B,PTPRJ,RIPOR2,RPL13A,RPS19,STIM1,TLR2,TLR8,TGFB1,TMEM173,TNFAIP8L2,TRAP1,TRIM25,UBE2I
Necrosis	-2.205	-0.535	2.093	0.864	ANXA2,APEX1,ATP1B3,ATP2A2,BPI,C4A/C4B,CAMP,CBX5,CD47,CD48,CD5L,CFB,CLC,CSE1L,DDX3X,EIF3F,EIF3L,EWSR1,FKBP5,FN1,FTH1,FUS,GIMAP1,GNAQ,GSN,GZMH,HDAC1,HPSE,IGF2R,IGHM,ILK,ITGB3,KHDRBS1,KNG1,LCN2,LIMS1,LTBP1,LTF,MAP4,MAVS,MEFV,MMP8,MMP9,MTA2,MTDH,MYLK,NASP,NCL,NDRG1,NMI,PDCD4,PGLYRP1,PML,PPBP,PRDX2,PRPF8,PSIP1,PSMC1,PSMD6,PSME3,PTK2B,RBM39,RETN,RNASE3,ROCK2,RPL13A,RPL27A,RPL34,RPL5,RPL6,RPL7,RPLP0,RPS…
Metabolism of reactive oxygen species	1.042	N/A	2.23	N/A	ANXA2,CAMP,CASP3,CAT,CD47,CFB,CLIC1,CTSG,CTTN,DNM1L,ELANE,FLNA,FN1,FTH1,FTL,GPX1,GSN,GSR,GSS,GSTP1,GZMH,HMGB1,HP,HSPB1,IDIH1,ILK,ITGB3,KNG1,LTBP1,LTF,MAP2K1,MAP2K3,MYLK,NAMPT,PECAM1,PIK3R1,PPIA,PRAM1,PRDX2,PRF1,PRTN3,RETN,RPL26,SELP,SH3BP1,SNAP23,SNCA,SOD1,SOD2,TOP1,UQCRFS1
Production of reactive oxygen species	0.841	1.399	2.563	0.733	ALOX5,ANXA2,ARG1,CAMP,CASP3,CFB,CTSG,CTNN,DBI,DNM1L,FLNA,FN1,FTH1,FTL,GPX1,GPX3,GRN,GSN,GSR,GSS,GSTP1,HMGB1,HSPB1,IDIH1,ILK,ITGAM,ITGB3,LCP2,LRP1,LTBP1,LTF,MAP2K1,MYLK,PAK1,PECAM1,PIK3R1,PLCG2,PPIA,PRAM1,PRDX1,PRDX2,PRF1,PRTN3,RACK1,RETN,RPL26,SELP,SNAP23,SNCA,TLR2,TOP1,UQCRFS1
Bleeding	-2	2.81	2.589	N/A	ATP2A3,DNM1L,F13A1,FERMT3,FGA,FGB,FGG,FLNA,FN1,GNAQ,ITGA2B,ITGB3,RAB27B,RAP1B,SELP,THBS1,TUBB1,VWF
Growth of bacteria	-2.128	N/A	2.848	N/A	AZAU1,BPI,CAMP,ELANE,GSN,ITGAM,KARS1,LCN2,LTF,ORM1,PPBP,RANBP1
Inflammation of endothelial cells	N/A	N/A	3	N/A	AHNAK,ANXA3,C4A/C4B,CA1,CAMP,CD47,CD48,CD5L,CFB,CLC,DDX5,EHD3,FN1,FUS,GSN,HDAC1,IGHM,ITGB3,JPT1,KNG1,LCN2,LTBP1,LTF,MAVS,MMP8,MMP9,MTA2,MTDH,MYLK,NMI,OLFM4,PDCD4,PDLIM1,PGLYRP1,PRDX2,PTPRJ,RNASE3,S100A10,S100A12,S100A9,S100P,SELP,STIM1,TUBB1,UBE2I,VCL,VWF,YBX1,ZYX,
Synthesis of reactive oxygen species	-1.673	N/A	3.25	0.776	ALOX5,ANXA2,ARG1,CAMP,CASP3,CFB,CTSG,CTNN,DBI,DNM1L,FLNA,FN1,FTH1,FTL,GPX1,GPX3,GRN,GSN,GSR,GSS,GSTP1,HMGB1,HSPB1,IDIH1,ILK,ITGAM,ITGB3,LCP2,LRP1,LTBP1,LTF,MAP2K1,MYLK,PAK1,PECAM1,PIK3R1,PLCG2,PPIA,PRAM1,PRDX1,PRDX2,PRF1,PRTN3,RACK1,RETN,RPL26,SELP,SNAP23,SNCA,TLR2,TOP1,UQCRFS1
Damage of kidney	-2.95	2	3.5	N/A	AHNAK,ANK1,C4A/C4B,CA1,CA2,CFB,DMTN,EHD3,ELANE,EPB42,FLNA,FN1,H1-2,HLA-A,HMGB1,HPSE,IFI16,ITGA2B,ITGAM,ITGB3,KHDRBS1,KNG1,LCN2,MAP2K1,MAP2K3,NUP62,PDXK,PIK3R1,PPBP,PPIA,PRTN3,RSU1,SELP,SMC3,SUN2,THBS1,THRAP3,UPF1
Morbidity or mortality	-1.934	3	3.5	0.488	ATP2A2,CASP3,CD47,CSRP1,CTSG,CTTN,DDX5,DNM1L,EHD3,EIF3M,F13A1,FBL,FERMT3,FGA,FGG,FLNA,FN1,FTL,GNAQ,H1-2,H1-3,H2AZ1,HMGB1,HMGN1,HSPB1,ILK,ITGA2B,ITGB3,KHDRBS1,LIMS1,LTBP1,MAP2K1,MAP2K3,MTA2,NUP62,PADI4,PDCD4,PDLIM1,PDS5B,PIK3R1,PPP2CA,PRF1,PSIP1,PXN,SELP,SLC2A3,SLC3A2,SUN2,THBS1,TLN1,UPF1,VCL,VWF
Activation of blood cells	2.534	N/A	-2.099	0.397	AHNAK,ANXA2,BPI,C4A/C4B,CAMP,CD47,CD48,CLC,FN1,GNAQ,HPSE,IGF2R,IGHM,ITGA2B,ITGB3,KNG1,LCN2,LTBP1,LTF,MMP9,NDRG1,PLEK,PTPRJ,RETN,SELP,STIM1,TLN1,VWF
Adhesion of blood cells	-0.23	-2.042	-2.081	-3.303	ATP2A3,C4A/C4B,CAMP,CD47,CD48,CTSG,CTTN,DNM1L,F11R,FERMT3,CTSG,CTTN,DNM1L,FN1,HPSE,IGHM,ITGA2B,ITGB3,KNG1,LTF,MAP2K1,PECAM1,PF4,PPBP,PRDX2,PTK2B,PRTN3,RAP1B,RIPOR2,SELP,TLN1,UBE2I,VWF
Aggregation of cells	0.222	-1.989	-2.796	-2.772	ATP2A3,CD47,CES1,CTSG,DMTN,F11R,FERMT3,FGA,FGB,FGG,FN1,GNAQ,HMGB1,IGHM,ITGA2B,ITGB3,LTF,MYLK,PADI4,PECAM1,PF4,PIK3R1,PLEK,PXN,RAB27B,RAP1B,ROCK2,SELP,SLC3A2,THBS1,VWF
Adhesion of phagocytes	1	-1.422	-2.736	-1.528	CAMP,CD47,CD48,CTSG,CTTN,DNM1L,F11R,FERMT3,FGA,FGG,FLNA,FN1,HMGB1,HPSE,ITGB3,KNG1,LTF,MAP2K1,PECAM1,PF4,PPBP,PRDX2,PTK2B,PRTN3,RAP1B,RIPOR2,SELP,TLN1,UBE2I,VWF
Migration of smooth muscle cells	N/A	N/A	-2.592	-1.631	CD47,F11R,FN1,GNAQ,ILK,MMP9,RETN,SNAP23
Binding of myeloid cells	-1.49	-1.762	-2.572	-2.677	ATP2A3,BPI,CAMP,CD47,CD48,CTSG,CTTN,DNM1L,F11R,FERMT3,FGA,FGG,FLNA,FN1,HMGB1,HPSE,ITGA2B,ITGB3,KNG1,LTF,MAP2K1,PADI4,PECAM1,PF4,PIK3R1,PPBP,PRDX2,PP2CA,PRTN3,RAP1B,SELP,TLN1,VWF
Adhesion of myeloid cells	0.447	-1.641	-2.527	-1.95	FERMT3,FN1,HPSE,ITGB3,KNG1,LTF,PPBP,PRDX2,SELP,TLN1,VWF
Recruitment of myeloid cells	2.618	N/A	-2.51	-0.001	CAMP,CD47,CD5L,FERMT3,GSN,HDAC1,HPSE,LCN2,LTF,MMP9,RAP1B,SELP,VWF
Binding of leukocytes	-1.344	-1.802	-2.397	N/A	BPI,CAMP,CD47,CD48,EVL,F11R,FERMT3,FN1,HPSE,ITGB3,KNG1,LTF,PPBP,PRDX2,PTK2B,RAP1B,RIPOR2,SELP,TLN1,UBE2I,VWF
Activation of blood platelets	1.414	-1.196	-2.159	-0.859	BPI,GNAQ,ITGA2B,ITGB3,PLEK,PTPRJ,RETN,SELP,STIM1,VWF
Migration of vascular endothelial cells	1.015	N/A	-2.132	N/A	ANXA2,CAVIN2,F11R,FN1,ITGB3,MMP9,NCL,PML,PTK2B,PTPRJ
Lymphocyte migration	1.624	-1.201	-2.247	-2.648	CAMP,CD47,CD48,EVL,CTSG,F11R,FERMT3,FN1,HLA-A,ITGB3,MMP9,MYLK,PECAM1,PIK3R1,PRF1,PTK2B,RAP1B,RIPOR2,SELP,THBS1,TLN1,UBE2I
Cell movement of smooth muscle cells	N/A	N/A	-2.215	-1.34	ATP2A2,CD47,F11R,FN1,GNAQ,ILK,MMP9,RETN,SNAP23
Cell spreading	-0.179	-2.309	-2.209	-3.169	CD47,EVL,FERMT3,FLNA,FN1,IGF2R,ILK,ITGA2B,ITGB3,KNG1,MAP4,MMP9,PARVB,PECAM1,PTK2B,PXN,RAP1B,THBS1,TLN1,VCL,VWF,ZYX
Degranulation of phagocytes	1.795	N/A	-2.2	N/A	ANXA2,ANXA3,BPI,C4A/C4B,CAMP,CD47,CSNK2B,DDX3X,FTH1,FTL,GSN,HPSE,IGF2R,LCN2,LTF,MMP8,MMP9,OLFM4,PGLYRP1,PPBP,PSMD6,PTPRJ,RAP1B,RETN,RNASE3,S100P,SLC2A3,SNAP23,STIM1,STOM,VCL
Invasion of tissue	N/A	N/A	-2.18	N/A	EVL,FN1,HDAC1,HPSE,ILK,KHDRBS1,MMP9,OLFM4,PDCD4
Interaction of phagocytes	N/A	N/A	-2.171	-2.255	BPI,CAMP,CD47,CD48,CTSG,CTTN,FERMT3,FGA,FLNA,FN1,HPSE,ITGB3,KNG1,PF4,PPBP,PRDX2,PRTN3,SELP,TLN1,VWF
Adhesion of neutrophils	1	-1.184	-2.16	-1.391	FERMT3,FN1,HPSE,KNG1,PPBP,SELP,TLN1
Invasive tumor	0.506	N/A	-2.15	-1.456	ANXA2,C4A/C4B,CD47,CD48,CSE1L,FERMT3,FN1,FTL,FUS,HDAC1,HPSE,IGHM,ILK,ITGB3,KHDRBS1,LCN2,LTF,LUC7L2,MAP4,MMP8,MMP9,MYLK,NDRG1,PDCD4,PDLIM1,PML,PRDX2,PRPF8,PSIP1,PTK2B,PTPRJ,RBM39,RPL7,RPS11,S100P,SELP,STIM1,TLN1,TOP1,TUBB1,U2AF1/U2AF1L5,YBX1
Secondary tumor	0.506	N/A	-2.15	-1.456	ANXA2,C4A/C4B,CD47,CD48,CSE1L,FERMT3,FN1,FTL,FUS,HPSE,IGHM,ILK,ITGB3,KHDRBS1,LCN2,LTF,LUC7L2,MAP4,MMP8,MMP9,NDRG1,PDCD4,PDLIM1,PML,PRDX2,PRPF8,PSIP1,PTK2B,PTPRJ,RPL7,RPS11,S100P,SELP,STIM1,TLN1,TOP1,TUBB1,U2AF1/U2AF1L5,YBX1
Endocytosis by eukaryotic cells	1.234	-1.279	-2.123	-1.386	CAMP,CD47,CD5L,DDX3X,FERMT3,GSN,LCN2,MBNL1,MTA2,PGLYRP1,PLEK,PTPRJ,SNAP23,STIM1,TLN1
Adhesion of blood platelets	N/A	-1.364	-2.111	-1.886	ATP2A3,FERMT3,FN1,IGHM,ITGA2B,KNG1,SELP,VWF
Thrombus	N/A	-0.807	-2.103	-1.388	ANXA2,ATP2A3,CFB,FGB,GNAQ,ITGA2B,ITGB3,KNG1,PRDX2,PTK2B,RAP1B,ROCK2,S100A10,SELP,STIM1,VWF
Homing of cells	N/A	-1.594	-2.082	-1.526	ACTN1,ANXA2,C4A/C4B,CAMP,CD47,FN1,GSN,HPSE,IGF2R,ILK,ITGB3,KNG1,LCN2,MMP9,MYLK,PPBP,PTK2B,PTPRJ,RAP1B,RIPOR2,RPL13A,RPS19,SELP,STIM1,UBE2I
Hemostasis	2.319	-2.525	-2.059	-1.601	ANXA2,ATP2A3,BPI,C4A/C4B,CBX5,EHD3,FERMT3,FGB,FN1,GNAQ,HDAC1,IGHM,ITGA2B,ITGB3,KNG1,LCN2,PLEK,PTPRJ,RAB27B,RAP1B,RETN,SELP,STIM1,VWF
Orientation of cells	N/A	-1.758	-2.021	-1.126	CD47,CSE1L,FN1,ILK,ITGB3,KNG1,LCN2,LTBP1,MYLK,PDLIM1,PTK2B,RIPOR2,VCL
Cell movement of breast cancer cell lines	N/A	-1.529	-2.015	-1.07	ACTN1,AHNAK,ANXA2,CSE1L,CSNK2B,EVL,F11R,FN1,ITGB3,KHDRBS1,LCN2,MMP8,MMP9,NDRG1,PDCD4,PDLIM1,PTPRJ,RSU1,TLN1,UBE2I
Binding of professional phagocytic cells	0.392	-1.55	-2.013	-2.081	BPI,CAMP,CD48,FERMT3,FN1,HPSE,ITGB3,KNG1,PPBP,PRDX2,SELP,TLN1,VWF
Transmigration of leukocytes	N/A	N/A	-2.007	-1.55	CD47,F11R,FERMT3,FN1,ITGB3,MMP9,MYLK,PPBP
Aggregation of blood platelets	0.335	-1.85	-2	-2.447	ATP2A3,CD47,CES1,CTSG,DMTN,F11R,FERMT3,FGA,FGB,FGG,GNAQ,HMGB1,ITGA2B,ITGB3,MYLK,PADI4,PECAM1,PIK3R1,PLEK,RAB27B,RAP1B,SELP,THBS1,VWF
Binding of NFkB binding site	1.969	N/A	-2	N/A	BTK,KNG1,LTF,PML
Renal tumor	N/A	N/A	-2	N/A	AHNAK,ANXA2,BASP1,BLVRB,DDX5,EHD3,EWSR1,FN1,GNAQ,GSN,HIBCH,HPSE,ITGA2B,ITGB3,KHDRBS1,KNG1,LUC7L2,MMP9,NASP,PPBP,PRDX2,RPL14,RPL5,RPL6,RSU1,S100P,SELP,SMARCC2,SNRNP200,TOP1,TUBB1,UQCRFS1,VWF,YBX1
Uptake of Ca2+	N/A	-2	-2	N/A	ATP2A2,ATP2A3,CSNK2B,FUS,KNG1,PPBP
Activation of leukocytes	2.178	N/A	-1.986	1.22	AHNAK,ANXA2,BPI,C4A/C4B,CAMP,CD47,CD48,CLC,FN1,HPSE,IGF2R,IGHM,KNG1,LCN2,LTBP1,LTF,MMP9,NDRG1,PTPRJ,SELP,TLN1
Degranulation of cells	1.857	0.6	-1.985	1.195	ACTN1,ANXA2,ANXA3,BPI,C4A/C4B,CAMP,CD47,CD48,CSNK2B,DDX3X,FERMT3,FGB,FN1,FTH1,FTL,GSN,HPSE,IGF2R,ITGA2B,ITGB3,KNG1,LCN2,LTF,MMP8,MMP9,MMRN1,OLFM4,PGLYRP1,PLEK,PPBP,PSMD6,PTPRJ,RAB27B,RAP1B,RETN,RNASE3,S100P,SELP,SLC2A3,SNAP23,STIM1,STOM,TLN1,VCL,VWF
Lung injury	1.706	N/A	-1.969	N/A	ANXA2,C4A/C4B,CD5L,CFB,FN1,HPSE,MMP8,RETN,SELP,VWF
Reorganization of cytoskeleton	N/A	-1.955	-1.966	-1.725	CD47,FN1,ILK,ITGB3,KNG1,PARVB,PLEK,PTK2B,ROCK2,VWF
Infiltration by neutrophils	2.572	0.016	-1.965	N/A	ANXA2,C4A/C4B,CFB,LCN2,MAVS,MMP8,MMP9,PPBP,SELP,STIM1,VWF,YBX1
Migration of mononuclear leukocytes	N/A	N/A	-1.962	N/A	ANXA2,CAMP,CD47,CD48,EVL,F11R,FERMT3,FN1,ITGB3,MMP9,MYLK,PTK2B,RAP1B,RIPOR2,SELP,TLN1,UBE2I
Organization of actin cytoskeleton	N/A	-1.94	-1.96	-2.388	ACTN1,CD47,CORO1C,CSRP1,CTTN,DMTN,EVL,F11R,FN1,GSN,ILK,ITGB3,MYO1F,NCKAP1L,PARVB,PDLIM1,PLEK,PTK2B,ROCK2,SEPTIN2,SH3BP1,SLC3A2,TLN1,VWF
Adhesion of granulocytes	0.447	-1.421	-1.944	-1.851	FERMT3,FN1,HPSE,ITGB3,KNG1,LTF,PPBP,SELP,TLN1
Activation of myeloid cells	1.792	N/A	-1.914	-0.722	ANXA2,BPI,C4A/C4B,CAMP,CD47,CD48,FN1,HPSE,KNG1,LCN2,LTBP1,LTF,MMP9,NDRG1
Formation of thrombus	N/A	-1.342	-1.912	-1.342	ANXA2,ATP2A3,PRDX2,PTK2B,RAP1B,ROCK2,SELP,STIM1,VWF
Transport of molecule	1.482	-0.044	-1.904	-0.362	ANXA2,ATP1B3,ATP2A2,ATP2A3,CA1,CAMP,DDX3X,DDX5,FGB,FN1,FTH1,FTL,FUS,GNAQ,GSN,IGF2R,IGHM,ILK,ITGB3,KHDRBS1,KNG1,LCN2,LTF,MAVS,MTDH,NUP210,PML,PPBP,PTK2B,RAB27B,RETN,SLC2A3,SNAP23,SNX1,SRSF11,SRSF4,STIM1,U2AF1/U2AF1L5,UBE2I,YBX1
Concentration of fatty acid	0.934	N/A	-1.901	N/A	APEX1,CAMP,DDX5,GNAQ,GPD2,KNG1,LCN2,MMP9,PML,RETN,ROCK2,UQCRFS1
Recruitment of neutrophils	2.398	-0.744	-1.864	0.558	CAMP,CD47,FERMT3,GSN,LCN2,LTF,MMP9,RAP1B,SELP,VWF
Cell movement	3.381	-1.977	-1.849	-2.072	ACTN1,AHNAK,ANXA2,ANXA3,ATP1B3,ATP2A2,BIN2,C4A/C4B,CAMP,CAVIN2,CD47,CD48,CD5L,CES1,CFB,CORO1C,CSE1L,CSNK2B,CTSG,CTTN,DDX3X,DMTN,DNM1L,DYSF,EIF3F,EMD,EVL,F11R,FERMT3,FGB,FN1,FTH1,GNAQ,GSN,HDAC1,HPSE,IGF2R,IGHM,ILK,ITGA2B,ITGB3,KHDRBS1,KNG1,LCN2,LIMS1,LTF,MAP2K1,MAP2K3,MAPRE2,MTA2,MYLK,MYO1F,MAP4,MAVS,MMP8,MMP9,MTDH,NCKAP1L,NCL,NDRG1,OLFM4,PARVB,PDCD4,PDLIM1,PGLYRP1,PML,PPBP,PRDX2,PTK2B,PTPRJ,RAP1B…
Engulfment of cells	0.922	-1.383	-1.844	-1.801	ANXA3,CAMP,CD47,CD48,CD5L,DDX3X,FERMT3,FN1,GSN,IGHM,ILK,LCN2,MBNL1,MTA2,NCL,PGLYRP1,PLEK,PTPRJ,S100A10,SNAP23,STIM1,TLN1,VWF
Cell movement of lymphocytes	N/A	-0.861	-1.824	-2.82	CAMP,CD47,CD48,CTSG,EVL,F11R,FERMT3,FN1,HLA-A,ITGB3,MAVS,MMP9,MYLK,PECAM1,PF4,PIK3R1,PRF1,PTK2B,RAP1B,RIPOR2,SELP,THBS1,TLN1,UBE2I
Adhesion of mononuclear leukocytes	N/A	-2.183	-1.813	-1.693	CD47,CD48,FERMT3,FN1,PRDX2,PTK2B,RAP1B,RIPOR2,SELP,UBE2I,VWF
Adhesion of leukemia cell lines	N/A	0.387	-1.789	-1.091	CD47,F11R,FERMT3,FN1,PTK2B,SELP,UBE2I
Activation of phagocytes	2.258	N/A	-1.785	-0.386	ANXA2,BPI,C4A/C4B,CAMP,CD47,CD48,FN1,HPSE,KNG1,LCN2,LTBP1,LTF,MMP9,NDRG1
Activation of antigen presenting cells	2.053	N/A	-1.749	-0.222	AP3D1,ANXA2,BPI,CAMP,CD47,CD48,CHI3L1,DYSF,FGG,FN1,HLA-A,HPSE,HMGB1,IGHM,KNG1,LCN2,LTBP1,LTF,MAP2K1,MAP2K3,MMP9,PRF1,THBS1
Leukocyte migration	2.636	-1.422	-1.732	-1.905	ANXA2,ATP1B3,C4A/C4B,CAMP,CD47,CD48,CD5L,CFB,DDX3X,EVL,F11R,FERMT3,FGB,FN1,GSN,HDAC1,HPSE,IGHM,ILK,ITGA2B,ITGB3,KNG1,LCN2,LTF,MAVS,MMP8,MMP9,MYLK,NDRG1,OLFM4,PGLYRP1,PPBP,PTK2B,PTPRJ,RAP1B,RETN,RIPOR2,ROCK2,RPL13A,RPS19,S100A10,SELP,STIM1,TLN1,UBE2I,VWF,YBX1
Chemotaxis of myeloid cells	2.542	-0.186	-1.717	-0.333	CAMP,CD47,GSN,ITGB3,LCN2,PPBP,PTK2B,PTPRJ,RIPOR2,RPL13A,RPS19,SELP,STIM1
Metastasis of cells	N/A	-1.48	-1.712	-0.986	CSE1L,FN1,HPSE,IGHM,ILK,MAP4,MMP8,MMP9,NDRG1,PDLIM1,PRDX2,PTK2B,SELP,STIM1,TLN1
Phagocytosis	N/A	-1.668	-1.707	-1.915	ANXA3,CAMP,CD47,CD48,CD5L,DDX3X,FERMT3,GSN,ITGB3,LCN2,MBNL1,MTA2,PGLYRP1,PLEK,PTPRJ,SNAP23,STIM1,TLN1,VWF
Phagocytosis of cells	0.44	-1.668	-1.707	-1.915	ANXA3,CAMP,CD47,CD48,CD5L,DDX3X,FERMT3,GSN,LCN2,MBNL1,MTA2,PGLYRP1,PLEK,PTPRJ,SNAP23,STIM1,TLN1,VWF
Synthesis of thromboxane A2	N/A	N/A	-1.701	N/A	CAMP,PTK2B,RAP1B,VWF
Chemotaxis of granulocytes	N/A	-0.728	-1.691	N/A	CAMP,CD47,GSN,LCN2,PPBP,RIPOR2,RPS19,SELP,STIM1
Binding of vascular endothelial cells	N/A	-1.8	-1.685	-1	CD47,FERMT3,FN1,ITGB3,KNG1,PPBP,SELP,VWF
Binding of mononuclear leukocytes	N/A	-1.718	-1.684	-1.693	BPI,CD47,CD48,EVL,FERMT3,FN1,ITGB3,PRDX2,PTK2B,RAP1B,RIPOR2,SELP,UBE2I,VWF
Tyrosine phosphorylation of protein	N/A	-1.446	-1.68	-1.796	CD47,CD48,FLNA1,FN1,IGHM,ILK,ITGA2B,ITGB3,KNG1,PECAM1,PTK2B,SLC3A2,THBS1,VWF
Polarization of leukocytes	N/A	N/A	-1.672	N/A	FN1,KNG1,LCN2,LTBP1,MYLK,PTK2B,RIPOR2
Migration of cells	3.468	-1.871	-1.667	-2.306	ACTN1,AHNAK,ANXA2,ANXA3,ATP1B3,ATP2A2,C4A/C4B,CAMP,CAVIN2,CD47,CD48,CD5L,CFB,CSE1L,CSNK2B,DDX3X,EIF3F,EVL,F11R,FERMT3,FGB,FN1,FTH1,GNAQ,GSN,HDAC1,HPSE,IGF2R,IGHM,ILK,ITGA2B,ITGB3,KHDRBS1,KNG1,LCN2,LTF,MAP4,MAVS,MMP8,MMP9,MTA2,MTDH,MYLK,NCL,NDRG1,OLFM4,PDCD4,PDLIM1,PGLYRP1,PML,PPBP,PRDX2,PTK2B,PTPRJ,RAP1B,RETN,RIPOR2,ROCK2,RPL13A,RPS19,RSU1,S100A10,S100P,SCPEP1,SELP,SH3BP1,SNAP23,STIM1,TLN1,TMPO,U…
Phagocytosis of blood cells	N/A	-1.756	-1.664	-1.674	CAMP,CD47,CD5L,FERMT3,GSN,LCN2,MBNL1,MTA2,PGLYRP1,PLEK,PTPRJ,STIM1,TLN1
Transmigration of cells	N/A	N/A	-1.652	N/A	CD47,F11R,FERMT3,FN1,ITGB3,MMP9,MYLK,PPBP,PTK2B
Chemotaxis of leukocytes	2.216	-0.947	-1.629	-0.643	CAMP,CD47,FN1,GSN,HPSE,ITGB3,LCN2,MMP9,MYLK,PPBP,PTK2B,PTPRJ,RIPOR2,RPL13A,RPS19,SELP,STIM1,UBE2I
Formation of focal adhesions	N/A	-1.054	-1.625	-0.536	ACTN1,FN1,KNG1,LIMS1,PTK2B,PTPRJ,ROCK2,S100A10,VCL
Binding of blood platelets	1.387	-1.017	-1.621	-1.192	ATP2A3,FERMT3,FN1,IGHM,ITGA2B,ITGB3,KNG1,SELP,VWF
Interaction of endothelial cells	N/A	N/A	-1.572	N/A	ANXA2,CD47,FERMT3,FN1,ITGB3,KNG1,PPBP,PTK2B,S100A10,SELP,VWF
Polarization of cells	N/A	-1.206	-1.564	N/A	CD47,CSE1L,FN1,ILK,KNG1,LCN2,LTBP1,MYLK,PDLIM1,PTK2B,RIPOR2
Permeability of vascular system	2.007	N/A	-1.534	1.082	C4A/C4B,GSN,KNG1,MMP9,MYLK,PTK2B,PTPRJ,SELP,VWF
Adhesion of lymphocytes	N/A	N/A	-1.526	-1.988	CD47,CD48,FERMT3,FN1,PTK2B,RAP1B,RIPOR2,SELP,UBE2I
Neoplasia of tumor cell lines	0.373	N/A	-1.511	N/A	CSE1L,FN1,IGHM,ILK,MAP4,MMP8,MMP9,NDRG1,PDLIM1,PML,PRDX2,PSIP1,PTK2B,SELP,STIM1,TLN1
Homing of leukocytes	N/A	-1.258	-1.509	-0.891	CAMP,CD47,FN1,GSN,HPSE,ITGB3,LCN2,MMP9,MYLK,PPBP,PTK2B,PTPRJ,RAP1B,RIPOR2,RPL13A,RPS19,SELP,STIM1,UBE2I
Transmigration of phagocytes	N/A	N/A	-1.498	-0.928	CD47,F11R,FN1,ITGB3,MMP9,MYLK,PPBP
Cell movement of granulocytes	N/A	-0.347	-1.487	-0.615	ANXA2,C4A/C4B,CAMP,CD47,CD48,CFB,FERMT3,FN1,GSN,ITGB3,KNG1,LCN2,LTF,MAVS,MMP8,MMP9,MYLK,OLFM4,PPBP,RAP1B,RIPOR2,ROCK2,RPS19,SELP,STIM1,TLN1,VWF,YBX1
Metastasis of tumor cell lines	-0.6	-1.219	-1.479	N/A	CSE1L,FN1,IGHM,ILK,MAP4,MMP8,MMP9,NDRG1,PDLIM1,PRDX2,PTK2B,SELP,STIM1,TLN1
Extravasation	0.625	N/A	-1.467	-1.068	BST1,BTK,CD47,CD63,ITGB3,KNG1,LCN2,PRTN3,RIPOR2,SELP,SIRPA,VWF
Formation of actin stress fibers	N/A	-1.242	-1.462	-1.626	CD47,EVL,F11R,FN1,GNAQ,KNG1,MYLK,PDLIM1,PTK2B,ROCK2,S100A10,TPM4,ZYX
Internalization of cells	N/A	-1.789	-1.452	-1.383	CAMP,CD47,CD48,CD5L,DDX3X,FERMT3,GSN,ILK,LCN2,MBNL1,MTA2,NCL,PGLYRP1,PLEK,PTPRJ,SNAP23,STIM1,TLN1
Transmigration of neutrophils	N/A	N/A	-1.432	-0.492	CD47,FN1,ITGB3,MMP9,MYLK,PPBP
Binding of leukemia cell lines	N/A	0.387	-1.408	-1.064	ANXA2,CD47,F11R,FERMT3,FN1,ITGB3,NCL,PTK2B,SELP,UBE2I
Immune response of cells	0.398	-0.863	-1.403	-0.279	ANXA3,CAMP,CD47,CD48,CD5L,DDX3X,FERMT3,FN1,GSN,GZMH,IGHM,ITGB3,LCN2,LTBP1,LTF,MAVS,MBNL1,MTA2,PGLYRP1,PLEK,PML,PTPRJ,SNAP23,STIM1,TLN1,VWF
Response of neutrophils	N/A	N/A	-1.392	-1.214	CAMP,CD47,CD5L,FN1,GNAQ,ITGB3,LCN2,STIM1
Contraction of cells	N/A	-0.896	-1.387	-1.195	ATP2A2,CASP3,FN1,GNAQ,ITGB3,MYLK,PIK3R1,ROCK2,VCL
Cellular infiltration by granulocytes	1.688	-0.284	-1.37	-0.163	ANXA2,C4A/C4B,CD47,CD48,CFB,KNG1,LCN2,MAVS,MMP8,MMP9,MYLK,OLFM4,PPBP,SELP,STIM1,VWF,YBX1
Muscle contraction	0.152	-0.665	-1.367	-0.665	ATP2A2,C4A/C4B,CALD1,CASP3,CTTN,DYSF,EHD3,EMD,GNAQ,KNG1,LIMS1,MAP2K3,MYLK,PXN,ROCK2,TLN1,TPM4,VCL
Binding of endothelial cells	N/A	-1.426	-1.343	-1.166	CD47,CTSG,DNM1L,FERMT3,FN1,HMGB1,ITGB3,PECAM1,PF4,PIK3R1,PPBP,SELP,THBS1,VWF
Formation of stress granule	N/A	-1	-1.342	N/A	CSNK2B,DDX3X,MTDH,RPL4,RPS14
Chemotaxis of phagocytes	2.278	-0.199	-1.339	-0.341	CAMP,CD47,GSN,HPSE,ITGB3,LCN2,PPBP,PTK2B,PTPRJ,RIPOR2,RPL13A,RPS19,SELP,STIM1
Cell death of leukemia cell lines	N/A	-0.128	-1.333	-0.586	CAMP,CD47,FKBP5,FN1,FTH1,GSN,GZMH,HDAC1,MEFV,MTDH,PGLYRP1,PML,PSIP1,RPS19,TOP1
Metastasis of melanoma cell lines	N/A	N/A	-1.329	N/A	CSE1L,FN1,IGHM,MMP9,PRDX2,SELP
Cell movement of leukemia cell lines	N/A	N/A	-1.328	-1.495	ACTN1,ANXA2,CD47,FERMT3,FN1,MMP9,PTK2B,SELP
Cell movement of phagocytes	3.096	0.231	-1.326	-0.89	ANXA2,C4A/C4B,CAMP,CD47,CFB,F11R,FERMT3,FN1,GSN,HPSE,ITGB3,LCN2,MAVS,MMP8,MMP9,MYLK,NDRG1,PPBP,PTK2B,PTPRJ,RAP1B,RETN,RIPOR2,RPL13A,RPS19,S100A10,SELP,STIM1,TLN1,VWF,YBX1
Proliferation of connective tissue cells	N/A	-1.105	-1.304	-1.29	ANXA2,DDX5,FN1,FTH1,GNAQ,HPSE,ILK,ITGB3,KHDRBS1,KNG1,LTF,MMP9,NDRG1,PML,PPBP,PSME3,RAP1B,RETN,TMPO,VCL,YBX1
Migration of breast cancer cell lines	N/A	-1.281	-1.285	-0.4	ACTN1,AHNAK,ANXA2,CSE1L,CSNK2B,FN1,ITGB3,KHDRBS1,LCN2,MMP8,MMP9,NDRG1,PDCD4,PDLIM1,PTPRJ,RSU1,UBE2I
Expression of RNA	-0.232	-1.101	-1.27	-0.371	BASP1,CAVIN2,CBX5,CD47,CSE1L,DDX3X,DDX5,EDF1,EIF3F,EIF3L,ETF1,EWSR1,FN1,FUS,GNAQ,GSN,HDAC1,HPSE,ILK,ITGB3,KHDRBS1,KNG1,LCN2,LIMS1,LRPPRC,MAVS,MMP8,MTA2,MTDH,NCL,NMI,NUCKS1,PDCD4,PDLIM1,PML,PTK2B,RBM39,ROCK2,RPL10A,RPL13A,RPL24,RPL27A,RPL5,RPL6,RPS14,RPS17,RPS23,RPS4X,RPS5,RPS9,SAP18,SMARCC2,SMARCE1,SRRT,SSB,SSRP1,SUPT16H,TMPO,TOP1,UBE2I,YBX1
Growth of connective tissue	N/A	N/A	-1.262	-0.741	ANXA2,CD48,DDX5,FN1,FTH1,GNAQ,HPSE,ILK,ITGB3,KHDRBS1,KNG1,LST1,LTF,MMP9,NDRG1,PML,PPBP,PSME3,RAP1B,RETN,TMPO,VCL,YBX1
Cell movement of tumor cell lines	N/A	-0.606	-1.244	-1.701	ACTN1,AHNAK,ANXA2,CAMP,CD47,CSE1L,CSNK2B,EIF3F,EVL,F11R,FERMT3,FN1,HDAC1,ILK,ITGB3,KHDRBS1,KNG1,LCN2,MAP4,MMP8,MMP9,MTDH,NCL,NDRG1,PARVB,PDCD4,PDLIM1,PML,PPBP,PRDX2,PTK2B,PTPRJ,RAP1B,RSU1,S100A10,S100P,SELP,SH3BP1,STIM1,TLN1,TMPO,UBE2I,VCL,YBX1,ZYX
Cell movement of epithelial cells	N/A	N/A	-1.2	N/A	ANXA2,GSN,ILK,ITGB3,LCN2,LTF,MMP9,STIM1
Adhesion of T lymphocytes	N/A	N/A	-1.195	-1.724	CD47,CD48,FN1,PTK2B,RAP1B,RIPOR2,SELP,UBE2I
Response of phagocytes	N/A	N/A	-1.192	-1.163	CAMP,CD47,CD5L,FN1,GNAQ,GSN,IGHM,ITGB3,LCN2,PGLYRP1,PTPRJ,STIM1
Cell movement of leukocytes	2.322	-0.986	-1.188	-2.041	ANXA2,C4A/C4B,CAMP,CD47,CD48,CFB,EVL,F11R,FERMT3,FGB,FN1,GSN,HPSE,ILK,ITGB3,KNG1,LCN2,LTF,MAVS,MMP8,MMP9,MYLK,NDRG1,OLFM4,PGLYRP1,PPBP,PTK2B,PTPRJ,RAP1B,RETN,RIPOR2,ROCK2,RPL13A,RPS19,S100A10,SELP,STIM1,TLN1,UBE2I,VWF,YBX1
Cell movement of peripheral blood leukocytes	0.927	N/A	-1.178	N/A	ANXA2,CAMP,CD47,KNG1,PTK2B,RIPOR2,SELP
Shape change of tumor cell lines	N/A	-1.346	-1.159	-2.154	CTTN,EDF1,EVL,FERMT3,FN1,GNAQ,ILK,KNG1,MMP9,PARVB,PTK2B,RAP1B,ROCK2
Adhesion of lymphatic system cells	N/A	N/A	-1.154	N/A	ANXA2,CD47,CD48,FERMT3,FN1,PTK2B,RAP1B,RIPOR2,SELP,UBE2I
Binding of lymphocytes	N/A	N/A	-1.154	N/A	CD47,CD48,EVL,FERMT3,FN1,PTK2B,RAP1B,RIPOR2,SELP,UBE2I
Extracranial solid tumor	N/A	-0.708	-1.15	-0.872	ACAA2,ACTN1,AHNAK,ANXA2,ANXA3,APEX1,ATP1B3,ATP2A2,ATP2A3,BASP1,BLVRB,BPI,BTF3L4,C4A/C4B,CA1,CAMP,CAVIN2,CBX5,CD47,CD48,CD5L,CFB,CLC,CPSF6,CRIP1,CSE1L,CSNK2B,CSRP1,DDX3X,DDX5,DNAJC7,DNAJC8,DPY30,EDF1,EHD3,EIF3F,EIF3L,ETF1,EVL,EWSR1,F11R,FERMT3,FGB,FKBP5,FN1,FTH1,FTL,FUS,GIMAP1,GNAQ,GPD2,GSN,GZMH,HDAC1,HIBCH,HNRNPUL2,HPSE,IGF2R,IGHM,ILK,ITGA2B,ITGB3,JPT1,KHDRBS1,KNG1,LCN2,LIMS1,LRPPRC,LST1,LTBP1,LT…
Apoptosis of endocrine cell lines	N/A	N/A	-1.131	N/A	HPSE,LCN2,NMI,PRDX2
Response of myeloid cells	1.044	N/A	-1.13	-0.855	CAMP,CD47,CD5L,FN1,GNAQ,GSN,ITGB3,LCN2,PGLYRP1,PTPRJ,STIM1
Cell spreading of tumor cell lines	N/A	-1.632	-1.129	-2.12	EVL,FERMT3,FLNA,FN1,ILK,KNG1,MMP9,PARVB,PTK2B,PXN,RAP1B,THBS1
Pulmonary metastasis	1.633	N/A	-1.129	N/A	ANXA2,ITGB3,MAP4,MMP9,PDLIM1,PML,PRDX2,PTK2B,PTPRJ,SELP,TOP1
Rheumatic Disease	2.134	N/A	-1.115	0.623	ITGA2B,ITGB3
Cell spreading of sarcoma cell lines	N/A	N/A	-1.091	N/A	FN1,KNG1,MMP9,PARVB
Insulin resistance	N/A	N/A	-1.091	N/A	ATP2A2,CA1,CD5L,ITGB3,LCN2,LTF,NDUFA4,NUCKS1,PRDX2,RETN,RPL26,RPL34,RPL7,RPS15A,SELP
Neoplasia of cells	N/A	-1.123	-1.078	-0.159	AHNAK,ANXA2,APEX1,ATP2A2,BASP1,BPI,BTF3L4,C4A/C4B,CA1,CAVIN2,CD47,CD48,CFB,CSE1L,CSNK2B,DDX3X,DDX5,EIF3L,ETF1,EWSR1,F11R,FN1,FUS,GNAQ,GSN,HDAC1,HPSE,IGF2R,IGHM,ILK,ITGA2B,ITGB3,KHDRBS1,LCN2,LRPPRC,LTBP1,LTF,LUC7L2,MAP4,MBNL1,MEFV,MMP8,MMP9,MTA2,MTDH,MYLK,NASP,NCL,NDRG1,NUP210,OGFR,PDCD4,PDLIM1,PML,PPBP,PRDX2,PRPF8,PSIP1,PSME3,PTK2B,PTPRJ,RAB27B,RAP1B,RNASE3,ROCK2,RPL13A,RPL28,RPL34,RPL4,RPL5,RPL6…
Cell movement of endothelial cells	1.691	N/A	-1.072	-0.902	ANXA2,ANXA3,CAMP,CAVIN2,CSNK2B,F11R,FN1,HPSE,IGF2R,ITGB3,KNG1,MMP9,NCL,PML,PTK2B,PTPRJ,ROCK2,S100P,VWF
Immune response of neutrophils	N/A	N/A	-1.072	-0.818	CAMP,CD47,CD5L,FN1,ITGB3,LCN2,STIM1
Formation of actin filaments	N/A	-1.726	-1.045	-1.641	CD47,EVL,F11R,FN1,GNAQ,GSN,KNG1,MYLK,PDLIM1,PTK2B,ROCK2,S100A10,TPM4,ZYX
Translation of protein	N/A	N/A	-1.038	N/A	APEX1,DDX3X,EIF3F,EIF3L,ETF1,FN1,FUS,NCL,PDCD4,RPL10A,RPL13A,RPL14,RPL18,RPL18A,RPL24,RPL26,RPL27A,RPL28,RPL34,RPL4,RPL5,RPL6,RPL7,RPL8,RPLP0,RPS10,RPS11,RPS14,RPS15,RPS15A,RPS16,RPS17,RPS18,RPS19,RPS2,RPS20,RPS23,RPS27,RPS4X,RPS5,RPS8,RPS9,SSB,YBX1
Migration of endothelial cells	1.61	N/A	-1.037	-0.905	ANXA2,ANXA3,CAVIN2,CSNK2B,F11R,FN1,HPSE,IGF2R,ITGB3,KNG1,MMP9,NCL,PML,PTK2B,PTPRJ,ROCK2,S100P
Expression of protein	N/A	N/A	-1.033	-0.382	APEX1,DDX3X,EIF3F,EIF3L,ETF1,FN1,FUS,GNAQ,IGHM,KHDRBS1,NCL,PDCD4,PPM1G,RPL10A,RPL13A,RPL14,RPL18,RPL18A,RPL24,RPL26,RPL27A,RPL28,RPL34,RPL4,RPL5,RPL6,RPL7,RPL8,RPLP0,RPS10,RPS11,RPS14,RPS15,RPS15A,RPS16,RPS17,RPS18,RPS19,RPS2,RPS20,RPS23,RPS27,RPS4X,RPS5,RPS8,RPS9,SSB,YBX1
Cell movement of monocytes	2.577	N/A	-1.019	N/A	ANXA2,CAMP,CD47,F11R,FN1,MMP9,PTK2B,RETN,RPS19
Growth of neurites	N/A	N/A	-1.007	-0.414	APEX1,BASP1,CD47,CSRP1,FKBP5,FN1,GNAQ,HPSE,ILK,ITGB3,MMP9,PTK2B,RAP1B,ROCK2,RPL4,RPS14,SLC2A3,SNX1,TOP1,VCL
Vasculogenesis	1.452	2	-1.005	0.205	ANXA2,ATP1B3,BPI,CAMP,CAVIN2,CFB,EDF1,EHD3,F11R,FERMT3,FN1,GSN,ILK,ITGB3,KNG1,LCN2,LTBP1,MMP8,MMP9,MTDH,PML,PTK2B,PTPRJ,RAP1B,RETN,ROCK2,SELP,STIM1,VWF
Adhesion of nuclear matrix	N/A	N/A	-1	N/A	ILK,ITGB3,PTK2B,PTPRJ
Generation of filaments	N/A	N/A	-1	N/A	FN1,GNAQ,ITGB3,SSRP1
Migration of lung cancer cell lines	N/A	N/A	-1	N/A	CAMP,EIF3F,HDAC1,ILK,MMP9,S100A10,S100P,YBX1
Organization of actin	N/A	N/A	-0.991	N/A	FN1,GSN,PLEK,PTK2B,ROCK2
Benign lesion	1.698	-1.455	-0.99	-0.256	AHNAK,ANXA2,ANXA3,ATP2A2,CA1,CAVIN2,CD48,CFB,DDX5,FTH1,GNAQ,HPSE,IGF2R,ILK,LCN2,LTBP1,MAVS,MMP8,MMP9,NDRG1,PDCD4,PML,PRDX2,PRPF8,PTK2B,RPS15,RPS19,STIM1,TUBB1,UBE2I,ZYX
Metastatic solid tumor	1.633	N/A	-0.99	N/A	ANXA2,C4A/C4B,CD48,CSE1L,FN1,FTL,ITGB3,LCN2,LTF,MAP4,MMP9,PDLIM1,PML,PRDX2,PSIP1,PTK2B,PTPRJ,RPL7,RPS11,S100P,SELP,TOP1,TUBB1
Visceral metastasis	1.633	N/A	-0.99	N/A	ANXA2,CSE1L,ITGB3,LCN2,LTF,MAP4,MMP9,PDLIM1,PML,PRDX2,PTK2B,PTPRJ,S100P,SELP,TOP1,TUBB1
Migration of myeloid cells	N/A	N/A	-0.969	-0.835	CAMP,CD47,F11R,FN1,ITGB3,LTF,MMP9,MYLK,PPBP,RAP1B,ROCK2,SELP,TLN1
Cellular infiltration by phagocytes	2.308	0.494	-0.964	N/A	ANXA2,C4A/C4B,CFB,ITGB3,LCN2,MAVS,MMP8,MMP9,NDRG1,PPBP,PTK2B,RETN,RPL13A,S100A10,SELP,STIM1,VWF,YBX1
Cell death of lymphoma cell lines	N/A	N/A	-0.943	N/A	CASP3,PRF1
Proliferation of lymphocytes	-1.202	-0.636	-0.939	0.403	AHNAK,CAMP,CD47,CD48,CLC,EHD3,FN1,FTL,GIMAP1,IGHM,ITGA2B,ITGB3,LST1,LTBP1,LTF,MAVS,MMP9,MTA2,PDCD4,PRDX2,PTK2B,PTPRJ,STIM1,TLN1
Cell spreading of blood cells	N/A	-2	-0.937	-2.449	CD47,FERMT3,FLNA,FN1,KNG1,PECAM1,PTK2B,RAP1B,THBS1,TLN1,VWF
Renal lesion	N/A	N/A	-0.937	N/A	AHNAK,ANXA2,BASP1,BLVRB,DDX5,EHD3,EWSR1,FN1,GNAQ,GSN,HIBCH,HPSE,ITGA2B,ITGB3,KHDRBS1,KNG1,LUC7L2,MMP9,NASP,PDCD4,PPBP,PRDX2,RPL14,RPL5,RPL6,RSU1,S100P,SELP,SMARCC2,SNRNP200,TOP1,TUBB1,UQCRFS1,VWF,YBX1
Cell movement of cancer cells	N/A	N/A	-0.928	N/A	CD47,FN1,GSN,HPSE,ILK,MMP9,PTK2B,S100P
Invasion of breast cancer cell lines	-0.271	-2.039	-0.916	-1.9	AHNAK,CBX5,CSE1L,CSNK2B,F11R,FERMT3,FN1,HPSE,ITGB3,KNG1,LCN2,MMP8,MMP9,PARVB,PDCD4,PDLIM1,PTK2B,PTPRJ,SNAP23
Migration of neutrophils	N/A	-0.737	-0.879	-0.944	CAMP,CD47,FN1,ITGB3,MMP9,MYLK,PPBP,RAP1B,SELP,TLN1
Abdominal neoplasm	N/A	-1.211	-0.878	-0.609	ABHD14B,ACTN1,AHNAK,ALDH16A1,ANK1,AP3D1,ATP2A2,ATP2A3,ATP5F1C,ATP6V1H,BIN2,CALD1,CASP3,CAVIN2,CBX5,CCDC88B,CD163,CD47,CD48,CDK5RAP3,CES1,CHI3L1,CHMP1A,CORO1C,CPSF6,CPSF7,CTSG,CTTN,DDX5,DMTN,DNAJC13,DNM1L,DTYMK,DYSF,EDF1,EHD3,EIF3L,EIF3M,EMD,EPB42,F11R,F13A1,FBL,FERMT3,FGA,FGB,FGG,FKBP3,FLNA,FN1,FTL,G3BP1,G3BP2,GDI1,GLUD1,GNAQ,H1-2,HCFC1,HLA-A,HMGB1,HMGB2,HMGN1,HNRNPUL2,HPSE,HSD17B11,HSPB1,IFI16,I…
Cell movement of mononuclear leukocytes	1.205	-0.705	-0.878	-2.398	ANXA2,CAMP,CD47,CD48,CTSG,EVL,F11R,FERMT3,FN1,HLA-A,HMGB1,ILK,ITGB3,KNG1,MAVS,MMP9,MYLK,OLFM4,PTK2B,RAP1B,RETN,RIPOR2,RPS19,SELP,TLN1,UBE2I
Cell movement of myeloid cells	2.615	0.03	-0.866	-0.795	ANXA2,C4A/C4B,CAMP,CD47,CD48,CFB,F11R,FERMT3,FN1,GSN,ITGB3,KNG1,LCN2,LTF,MAVS,MMP8,MMP9,MYLK,NDRG1,OLFM4,PPBP,PTK2B,PTPRJ,RAP1B,RETN,RIPOR2,ROCK2,RPL13A,RPS19,S100A10,SELP,STIM1,TLN1,VWF,YBX1
Permeability of vasculature	1.309	N/A	-0.863	N/A	C4A/C4B,GSN,KNG1,MMP9,MYLK,PTK2B,PTPRJ,VWF
Immune response of phagocytes	1.044	N/A	-0.852	N/A	CAMP,CD47,CD5L,FN1,GSN,IGHM,ITGB3,LCN2,PGLYRP1,PTPRJ,STIM1
Inflammation of joint	2.134	N/A	-0.845	0.926	C4A/C4B,CFB,F11R,FGB,FKBP5,FN1,FTH1,FTL,GSN,HDAC1,IGHM,LST1,LTF,MEFV,MMP9,PGLYRP1,PRDX2,PSIP1,PTK2B,RAB1B,RETN,RPL18A,RPS16,RPS18,S100A10,SELP,SNRNP200,TUBB1
Proliferation of lymphatic system cells	-1.375	N/A	-0.821	0.79	AHNAK,CAMP,CD47,CD48,CLC,EHD3,FN1,FTL,GIMAP1,IGHM,ITGA2B,ITGB3,LCN2,LST1,LTBP1,LTF,MAVS,MMP9,MTA2,PDCD4,PRDX2,PTK2B,PTPRJ,STIM1,TLN1
Invasion of cells	0.365	-2.215	-0.819	-1.621	AHNAK,ANXA2,APEX1,CAMP,CAVIN2,CBX5,CSE1L,CSNK2B,EIF3F,F11R,FERMT3,FN1,GNAQ,GSN,HDAC1,HPSE,ILK,ITGB3,KNG1,LCN2,LTF,MAP4,MMP8,MMP9,MTDH,MYLK,NDRG1,OLFM4,PARVB,PDCD4,PDLIM1,PML,PTK2B,PTPRJ,S100A10,S100P,SNAP23,TMPO,VCL,YBX1
Cell proliferation of fibroblasts	1.432	-1.373	-0.818	-1.488	ANXA2,DDX5,FN1,FTH1,HPSE,ILK,ITGB3,KNG1,LTF,MMP9,NDRG1,PML,PPBP,PSME3,RAP1B,TMPO,VCL,YBX1
Permeability of epithelial tissue	1.89	N/A	-0.816	1.101	F11R,KNG1,MMP9,MYLK,PTK2B,PTPRJ
Migration of tumor cell lines	2.098	-0.296	-0.8	-1.654	ACTN1,AHNAK,CALD1,CD47,CTTN,DNM1L,FGA,FLNA,FN1,ILK,ITGB3,KHDRBS1,MAP2K1,PDCD4,PDLIM1,PECAM1,PIK3R1,PML,PPBP,PXN,RAP1B,RSU1,TNFAIP8,ZYX
Binding of T lymphocytes	N/A	N/A	-0.788	N/A	CD47,CD48,EVL,FN1,PTK2B,RAP1B,RIPOR2,SELP,UBE2I
Binding of lymphatic system cells	N/A	-1.23	-0.775	-1.52	ANXA2,CD47,CD48,EVL,FERMT3,FN1,ITGA2B,ITGB3,PTK2B,RAP1B,RIPOR2,SELP,UBE2I
Phagocytosis of neutrophils	0.975	N/A	-0.774	N/A	CAMP,CD47,CD5L,LCN2,STIM1
Proliferation of blood cells	-0.914	-0.512	-0.768	0.784	AHNAK,CAMP,CD47,CD48,CLC,EHD3,FN1,FTL,GIMAP1,IGHM,ITGA2B,ITGB3,LST1,LTBP1,LTF,MAVS,MMP9,MTA2,PDCD4,PRDX2,PTK2B,PTPRJ,RPS19,STIM1,TLN1
Cell spreading of leukocytes	-0.152	N/A	-0.762	N/A	BTK,KNG1,PLCG2,PTK2B
Migration of granulocytes	-0.52	-1.032	-0.757	-0.696	CAMP,CD47,FN1,ITGB3,LTF,MMP9,MYLK,PPBP,RAP1B,ROCK2,SELP,TLN1
Quantity of antigen presenting cells	0.594	N/A	-0.755	N/A	C4A/C4B,CAMP,CD5L,IGHM,ITGB3,LCN2,MAVS,MMP8,MMP9,PGLYRP1,SELP,YBX1
Neovascularization	1.489	N/A	-0.748	N/A	ANXA2,CAMP,CD47,CFB,HPSE,ITGB3,KNG1,LTF,MMP9,PTK2B,S100A10
Transcription	N/A	-1.016	-0.699	-0.514	BASP1,C4A/C4B,CAVIN2,CBX5,CSE1L,DDX3X,DDX5,EDF1,EWSR1,FN1,FUS,GNAQ,GSN,HDAC1,HPSE,ILK,ITGB3,KHDRBS1,KNG1,LCN2,LIMS1,LRPPRC,MAVS,MMP8,MTA2,MTDH,NCL,NMI,NUCKS1,PDCD4,PDLIM1,PML,PRPF8,PTK2B,RBM39,ROCK2,RPL5,RPL6,RPS14,SAP18,SMARCC2,SMARCE1,SRRT,SSB,SSRP1,SUPT16H,TMPO,TOP1,UBE2I,YBX1
Proliferation of fibroblast cell lines	N/A	N/A	-0.694	N/A	APEX1,CSNK2B,DDX3X,DPY30,FN1,KHDRBS1,KNG1,LTBP1,MTDH,NOP58,PML,PTK2B,S100P,SSB,TOP1
Infarction	N/A	N/A	-0.692	0.87	C4A/C4B,CA1,CD163,CD47,F13A1,FGB,FGG,FN1,HLA-A,HMBG,HSPB1,GSN,ILK,ITGA2B,ITGB3,KNG1,MMP9,PADI4,PDCD4,PECAM1,SELP,STIM1,TUBB1,VWF
Neoplasia of blood cells	0.928	N/A	-0.692	-0.125	AHNAK,ANXA2,APEX1,BASP1,C4A/C4B,CAVIN2,CD47,CD48,CSE1L,CSNK2B,DDX3X,EIF3L,ETF1,EWSR1,F11R,FN1,FUS,GNAQ,GSN,HDAC1,IGF2R,IGHM,ITGA2B,ITGB3,KHDRBS1,LCN2,LTBP1,LTF,LUC7L2,MEFV,MMP9,NASP,NUP210,PDCD4,PML,PPBP,PRPF8,PSIP1,PSME3,PTK2B,PTPRJ,ROCK2,RPL13A,RPL28,RPL34,RPL4,RPL5,RPL6,RPL7,RPLP0,RPS11,RPS14,RPS15,RPS15A,RPS16,RPS18,RPS19,RPS2,RPS20,RPS23,RPS4X,RSU1,S100A10,SELP,SH3BP1,SLC2A3,SNX1,SRSF4,SSB,S…
Shape change of connective tissue cells	N/A	N/A	-0.692	N/A	FN1,GSN,PTK2B,ROCK2,VCL
Adhesion of tumor cell lines	-1.638	-0.91	-0.69	-2.884	ANXA2,CD47,EVL,F11R,FERMT3,FN1,ILK,ITGB3,KNG1,LTF,PARVB,PTK2B,ROCK2,S100P,SELP,SNX1,TLN1,UBE2I,VCL,ZYX
Organismal death	-1.843	-0.339	-0.689	0.609	ANXA2,APEX1,ATP2A2,C4A/C4B,CAMP,CD47,CFB,CSE1L,CSNK2B,CSRP1,DDX3X,DDX5,EHD3,EWSR1,FERMT3,FN1,FTH1,FTL,FUS,GNAQ,GPD2,GSN,HDAC1,IGF2R,IGHM,ILK,ITGA2B,ITGB3,KHDRBS1,LCN2,LIMS1,LRPPRC,LTBP1,MAP4,MAVS,MBNL1,MMP8,MMP9,MTA2,MTDH,NASP,NDRG1,PDCD4,PDLIM1,PRPF8,PSIP1,PSMC1,PTK2B,PTPRJ,RPL24,RPL4,RPL5,RPL6,RPS19,S100A10,SELP,SLC2A3,SMARCC2,SNAP23,SNX1,SRRT,SSB,SSRP1,STIM1,TLN1,TOP1,U2AF1/U2AF1L5,UBA6,UBE2I,…
Apoptosis	1.656	0.784	-0.661	1.265	ANXA2,APEX1,ATP1B3,BASP1,BPI,C4A/C4B,CAMP,CBX5,CD47,CD48,CD5L,CFB,CLC,CRIP1,CSE1L,DDX3X,DDX5,EHD3,EIF3F,EWSR1,FKBP5,FN1,FTH1,FUS,GIMAP1,GNAQ,GSN,GZMH,HDAC1,HPSE,IGF2R,IGHM,ILK,ITGB3,KHDRBS1,KNG1,LCN2,LIMS1,LTBP1,LTF,MAP4,MAVS,MEFV,MMP8,MMP9,MTA2,MTDH,MYLK,NASP,NCL,NDRG1,NMI,PARVB,PDCD4,PGLYRP1,PML,PRDX2,PSIP1,PSMD6,PSME3,PTK2B,RAP1B,RETN,ROCK2,RPLP0,RPS19,S100A10,SAP18,SLC2A3,SMARCE1,SNX1,SRRT,SS…
Internalization of tumor cell lines	N/A	N/A	-0.653	N/A	CD47,CD5L,FERMT3,MBNL1,MTA2,NCL,PLEK,TLN1
Hematologic cancer	0.651	N/A	-0.651	-0.373	AHNAK,ATP6V1H,CALD1,CASP3,CAVIN2,CD163,CD47,CD48,CHI3L1,CPPED1,CPSF7,CTSG,CTTN,DNM1L,DYSF,EIF3L,F11R,FGA,FGG,FKBP3,FLNA,FN1,G3BP1,GDI1,GNAQ,H1-2,H1-4,HLA-A,HMGB1,HSPB1,IFI16,IFI35,ITGA2B,ITGB3,KHDRBS1,LTBP1,MAP2K1,MAP2K3,NAP1L1,PDCD4,PECAM1,PF4,PIK3R1,PML,PPBP,PPP2CA,PRF1,PSIP1,ROCK2,RPL28,RPS14,RPS15,RPS20,RSU1,SASH3,SELP,SLC2A3,SMC3,THBS1,THRAP3,TLN1,TRIM25,TUBB1,VCL,VWF,ZYX
Cellular infiltration by myeloid cells	1.622	0.235	-0.619	-0.101	ANXA2,C4A/C4B,CD47,CD48,CFB,ITGB3,KNG1,LCN2,MAVS,MMP8,MMP9,MYLK,NDRG1,OLFM4,PPBP,PTK2B,RETN,RPL13A,S100A10,SELP,STIM1,VWF,YBX1
Migration of cancer cells	N/A	N/A	-0.61	N/A	CD47,CSE1L,FN1,GSN,HPSE,ILK,MMP9,PTK2B,S100P
Formation of cytoskeleton	N/A	-0.933	-0.608	-1.205	CD47,EVL,F11R,FN1,GNAQ,GSN,ITGB3,KNG1,MYLK,PDLIM1,PTK2B,ROCK2,S100A10,TPM4,ZYX
Lymphoma	N/A	N/A	-0.6	-0.657	AHNAK,ANXA2,BASP1,CD47,CD48,CSE1L,CSNK2B,DDX3X,EWSR1,F11R,FN1,FUS,GSN,HDAC1,IGHM,ITGB3,MMP9,PDCD4,PML,PSIP1,PSME3,PTK2B,ROCK2,RPL5,RPS15,RPS2,RPS20,SELP,SNX1,SSB,STIM1,TOP1,TUBB1,U2AF1/U2AF1L5,UBA2,VCL,VWF
Lymphoreticular neoplasm	0.6	N/A	-0.6	-0.657	AHNAK,ANXA2,APEX1,BASP1,C4A/C4B,CD47,CD48,CSE1L,CSNK2B,DDX3X,EIF3L,ETF1,EWSR1,F11R,FN1,FUS,GNAQ,GSN,HDAC1,IGF2R,IGHM,ITGA2B,ITGB3,LCN2,LTF,LUC7L2,MEFV,MMP9,NASP,NUP210,PDCD4,PML,PPBP,PRPF8,PSIP1,PSME3,PTK2B,PTPRJ,ROCK2,RPL13A,RPL28,RPL34,RPL4,RPL5,RPL6,RPL7,RPLP0,RPS11,RPS14,RPS15,RPS15A,RPS16,RPS18,RPS19,RPS2,RPS20,RPS23,RPS4X,RSU1,SELP,SH3BP1,SLC2A3,SNX1,SRSF4,SSB,STIM1,TLN1,TOP1,TUBB1,U2AF1/U2…
Myeloid or lymphoid neoplasm	0.928	N/A	-0.6	-0.319	AHNAK,ANXA2,APEX1,BASP1,C4A/C4B,CAVIN2,CD47,CD48,CSE1L,CSNK2B,DDX3X,EIF3L,ETF1,EWSR1,F11R,FN1,FUS,GNAQ,GSN,HDAC1,IGF2R,IGHM,ITGA2B,ITGB3,KHDRBS1,LCN2,LTBP1,LTF,LUC7L2,MEFV,MMP9,NASP,NUP210,PDCD4,PML,PPBP,PRPF8,PSIP1,PSME3,PTK2B,PTPRJ,ROCK2,RPL13A,RPL28,RPL34,RPL4,RPL5,RPL6,RPL7,RPLP0,RPS11,RPS14,RPS15,RPS15A,RPS16,RPS18,RPS19,RPS2,RPS20,RPS23,RPS4X,RSU1,S100A10,SELP,SH3BP1,SLC2A3,SNX1,SRSF4,SSB,S…
Lung tumor	N/A	N/A	-0.581	N/A	ACTN1,AHNAK,ANXA2,ANXA3,APEX1,ATP1B3,C4A/C4B,CAMP,CD48,CD5L,DDX3X,DNAJC7,F11R,FGB,FKBP5,FN1,FTH1,FTL,GIMAP1,GNAQ,GPD2,GSN,HDAC1,HIBCH,IGF2R,ITGA2B,ITGB3,KHDRBS1,KNG1,LCN2,LRPPRC,LTBP1,LTF,MAP4,MBNL1,MEFV,MMP8,MMP9,MMRN1,MTA2,MTDH,NCL,NDRG1,NMI,NMT1,NUCKS1,NUP210,OGFR,OLFM4,PARVB,PDCD4,PDLIM1,PML,PRDX2,PSMC1,PTK2B,PTPRJ,RIPOR2,ROCK2,RPL5,RPL7,RPL8,RPS11,RPS15,RPS16,RPS19,RPS4X,S100A10,S100P,SELP,S…
Development of cytoplasm	N/A	-0.369	-0.578	-0.97	CAMP,CD47,EVL,F11R,FN1,GNAQ,GSN,HDAC1,ITGB3,KNG1,MYLK,PDLIM1,PTK2B,ROCK2,RPS10,RPS14,S100A10,TPM4,ZYX
Allergy	-0.485	N/A	-0.577	N/A	AHNAK,ANXA3,CAMP,GSN,HPSE,IGHM,JPT1,MMP9,RAB27B,RNASE3,S100P,SELP,STIM1,TUBB1,UBE2I,VCL,ZYX
Cell movement of lung cancer cell lines	N/A	N/A	-0.557	N/A	CAMP,EIF3F,FN1,HDAC1,ILK,MMP9,S100A10,S100P,YBX1,ZYX
Peripheral vascular disease	N/A	0.41	-0.547	1.237	ANXA2,CA1,CD47,CPSF6,FN1,FTH1,GSN,HIBCH,HMGB1,ITGA2B,ITGB3,LCN2,MMP9,PECAM1,PPP2CA,PXN,RAP1B,S100P,SLC2A3,STIM1,TUBB1,VWF
Cell movement of sarcoma cell lines	N/A	-0.806	-0.543	-0.417	AHNAK,FN1,ILK,KNG1,MMP9,PARVB,TLN1
Malignant solid tumor	0.09	-1.162	-0.54	N/A	ACAA2,ACTN1,AHNAK,ANXA2,ANXA3,APEX1,ATP1B3,ATP2A2,ATP2A3,BASP1,BLVRB,BPI,BTF3L4,C4A/C4B,CA1,CAMP,CAVIN2,CBX5,CD47,CD48,CD5L,CFB,CLC,CPSF6,CRIP1,CSE1L,CSNK2B,CSRP1,DDX3X,DDX5,DNAJC7,DNAJC8,DPY30,EDF1,EHD3,EIF3F,EIF3L,ETF1,EVL,EWSR1,F11R,FERMT3,FGB,FKBP5,FN1,FTH1,FTL,FUS,GIMAP1,GNAQ,GPD2,GSN,GZMH,HDAC1,HIBCH,HNRNPUL2,HPSE,IGF2R,IGHM,ILK,ITGA2B,ITGB3,JPT1,KHDRBS1,KNG1,LCN2,LIMS1,LRPPRC,LST1,LTBP1,LT…
Transcription of RNA	N/A	-0.446	-0.53	0.357	BASP1,CAVIN2,CBX5,CSE1L,DDX3X,DDX5,EDF1,EWSR1,FN1,FUS,GNAQ,HDAC1,HPSE,ILK,KHDRBS1,KNG1,LIMS1,LRPPRC,MAVS,MTA2,MTDH,NCL,NMI,NUCKS1,PDCD4,PDLIM1,PML,PTK2B,RBM39,RPL6,RPS14,SAP18,SMARCC2,SMARCE1,SRRT,SSB,SSRP1,SUPT16H,TMPO,TOP1,UBE2I,YBX1
Cell movement of prostate cancer cell lines	N/A	N/A	-0.522	N/A	AHNAK,ANXA2,FN1,ITGB3,KHDRBS1,NDRG1,SH3BP1,TLN1
Formation of filopodia	N/A	N/A	-0.519	N/A	CD47,CRIP1,CSRP1,FN1,KNG1,PTK2B,RIPOR2,SH3BP1,VWF
Migration of endothelial cell lines	N/A	N/A	-0.492	N/A	ATP2A2,CSNK2B,NCL,PTK2B,PTPRJ,RAP1B
Interaction of gonadal cell lines	N/A	N/A	-0.461	-1.131	CD47,CD48,F11R,FN1,HPSE,ITGA2B,ITGB3,LTF,SELP,VWF
Angiogenesis	1.932	-0.108	-0.46	0.714	ANXA2,ANXA3,ATP1B3,BPI,CAMP,CASP3,CAVIN2,CFB,CHI3L1,EDF1,EHD3,F11R,FERMT3,FN1,GSN,HPSE,IGF2R,ILK,ITGB3,KNG1,LCN2,LTBP1,MMP8,MMP9,MTDH,NCL,NDRG1,PML,PTK2B,PTPRJ,RAP1B,RETN,ROCK2,SELP,STIM1,VWF
Development of vasculature	1.932	-0.108	-0.46	0.55	ANXA2,ANXA3,ATP1B3,BPI,CAMP,CAVIN2,CFB,DDX3X,EDF1,EHD3,F11R,FERMT3,FN1,GSN,HPSE,IGF2R,IGHM,ILK,ITGB3,KNG1,LCN2,LTBP1,MMP8,MMP9,MTDH,NCL,NDRG1,PML,PTK2B,PTPRJ,RAP1B,RETN,ROCK2,SELP,STIM1,VWF
Binding of lipid	N/A	N/A	-0.447	N/A	ANXA2,BPI,CAMP,FKBP5,FN1,MAP4,SELP
Dermatitis	N/A	1.172	-0.427	N/A	AHNAK,CAMP,CD47,GSN,HDAC1,IGHM,ITGB3,JPT1,KNG1,MAVS,MTA2,PGLYRP1,RNASE3,S100P,SELP,STIM1,TUBB1,UBE2I,VCL,ZYX
Cell movement of PBMCs	N/A	N/A	-0.391	N/A	ANXA2,CD47,KNG1,PTK2B,RIPOR2,SELP
Phagocytosis of E. coli	N/A	N/A	-0.391	N/A	CAMP,CD48,DDX3X,LCN2
Invasion of tumor cell lines	0.535	-1.409	-0.387	-1.023	AHNAK,APEX1,CBX5,CSE1L,CSNK2B,EIF3F,F11R,FERMT3,FN1,HPSE,ILK,ITGB3,KNG1,LCN2,MAP4,MMP8,MMP9,MTDH,NDRG1,PARVB,PDCD4,PDLIM1,PML,PTK2B,PTPRJ,S100A10,S100P,SNAP23,TMPO,YBX1
Glucose metabolism disorder	-0.106	N/A	-0.377	N/A	ACAA2,ANXA2,ATP1B3,ATP2A2,BPI,C4A/C4B,CA1,CAVIN2,CD5L,CFB,CRIP1,FKBP5,FN1,GPD2,HDAC1,HPSE,IGHM,ITGA2B,ITGB3,LCN2,LST1,LTBP1,LTF,LUC7L2,MMP9,NDUFA4,NUCKS1,PDCD4,PLEK,PRDX2,PSMD6,PSME3,RETN,RPL26,RPL34,RPL7,RPS15A,S100A10,SELP,SLC2A3,TPM4,VWF
Dissemination of cells	N/A	N/A	-0.351	N/A	ANXA2,CAMP,CD47,FN1,HPSE,MMP9
Infection of cervical cancer cell lines	0.266	N/A	-0.345	N/A	DDX3X,ETF1,GPD2,HIBCH,LARS1,LCN2,MAP4,MMP9,NMT1,PARVB,RAB1B,RAP1B,SNU13,SSB,SUCLG2
Response of bacteria	N/A	N/A	-0.342	N/A	CAMP,CD48,DDX3X,LCN2,RETN,YBX1
Quantity of blood	N/A	N/A	-0.301	1.294	CD47,IGF2R,ITGA2B,ITGB3,LCN2,MMP9,PRDX2,RAB27B,RPS19,SELP,TMPO
Cell proliferation of T lymphocytes	-1.692	-0.251	-0.279	0.57	AHNAK,CAMP,CD47,CD48,CLC,EHD3,FN1,FTL,IGHM,ITGA2B,ITGB3,LTBP1,LTF,MMP9,MTA2,PDCD4,PRDX2,PTK2B,PTPRJ,TLN1
Outgrowth of neurites	N/A	N/A	-0.278	0.573	APEX1,BASP1,CD47,FKBP5,FN1,GNAQ,HPSE,ILK,ITGB3,MMP9,PTK2B,RAP1B,ROCK2,RPL4,RPS14,SNX1,TOP1
Cell death of muscle cells	0.291	1.141	-0.272	0.817	CAMP,GNAQ,GSN,ITGB3,KNG1,LCN2,LIMS1,NCL,PDCD4,PTK2B,RNASE3,VWF,ZYX
Permeability of cells	2.157	N/A	-0.256	2.021	BPI,CAMP,CASP3,CTSG,CTTNF11R,KNG1,PTK2B,PTPRJ,RAP1B
Infection of tumor cell lines	N/A	N/A	-0.25	N/A	DDX3X,ETF1,GPD2,HDAC1,HIBCH,IGF2R,LARS1,LCN2,MAP4,MMP9,NMT1,PARVB,RAB1B,RAP1B,SNU13,SSB,SUCLG2
Hypersensitive reaction	-0.52	N/A	-0.243	N/A	AHNAK,ANXA3,C4A/C4B,CAMP,CD47,F11R,GSN,IGHM,JPT1,MMP9,RAB27B,RNASE3,S100P,SELP,STIM1,TUBB1,UBE2I,VCL,ZYX
Interaction of DNA	N/A	N/A	-0.243	N/A	APEX1,BANF1,EVL,FN1,FUS,HDAC1,ILK,ITGB3,KNG1,LTF,NCL,PDCD4,PML,PSIP1,PSME3,TOP1,YBX1
Movement of vascular endothelial cells	0.92	N/A	-0.229	N/A	ANXA2,CAVIN2,F11R,FN1,ITGB3,KNG1,MMP9,NCL,PML,PTK2B,PTPRJ,VWF
Organization of cytoskeleton	N/A	-1.022	-0.228	-2.44	ACTN1,AHNAK,BASP1,CALD1,CASP3,CD47,CDK5,RAP3,CORO1C,CRIP1,CSRP1,CTTN,DMTN,DNM1L,EVL,F11R,F13A1,FERMT3,FN1,GSN,GDI1,HMGB1,HMGB2,HSPB1,ILK,ITGB3,KNG1,LCN2,LST1,LTF,MAP4,MAP2K1,MYLK,NDRG1,PARVB,PDLIM1,PLEK,PRPF40A,PTK2B,PTPRJ,RAP1B,RIPOR2,ROCK2,RPL4,RPS14,RSU1,SH3BP1,SMARCE1,SNX1,SSRP1,TLN1,UBA6,UBE2I,VCL,VWF,YBX1
Binding of fibroblasts	N/A	-0.913	-0.224	N/A	FN1,GSN,IGF2R,ITGB3,PML,PTPRJ,ROCK2,VCL,ZYX
Flux of Ca2+	N/A	N/A	-0.221	N/A	ANXA2,ATP2A2,C4A/C4B,CAMP,FN1,GNAQ,IGHM,KNG1,NMT1,PPBP,STIM1,VWF
Ion homeostasis of cells	-0.281	N/A	-0.221	N/A	ANXA2,ATP1B3,ATP2A2,ATP2A3,C4A/C4B,CAMP,FN1,FTH1,FTL,GNAQ,IGHM,KNG1,LCN2,NMT1,PML,PPBP,PTK2B,STIM1,VWF
Influx of Ca2+	0.203	N/A	-0.169	N/A	ANXA2,ATP2A2,C4A/C4B,CAMP,FN1,GNAQ,IGHM,KNG1,NMT1,STIM1
Binding of gonadal cell lines	N/A	N/A	-0.162	-0.853	CD48,F11R,FN1,HPSE,ITGA2B,ITGB3,LTF,SELP,VWF
Cellular infiltration by leukocytes	1.641	-0.454	-0.147	-0.455	ANXA2,C4A/C4B,CD47,CD48,CFB,FGB,FN1,ILK,ITGB3,KNG1,LCN2,LTF,MAVS,MMP8,MMP9,MYLK,NDRG1,OLFM4,PGLYRP1,PPBP,PTK2B,RETN,RPL13A,S100A10,SELP,STIM1,VWF,YBX1
Proliferation of prostate cancer cell lines	N/A	N/A	-0.108	N/A	FKBP5,FUS,GNAQ,HPSE,IGF2R,ILK,MMP9,NASP,PDCD4,SSB,TOP1,UBA6,UBE2I,YBX1
Inflammation of central nervous system	N/A	N/A	-0.1	N/A	ALOX5,ARG1,BSG,C4A/C4B,CD300LF,CTSB,EHD4,FDPS,FGA,FUS,GRN,HLA-A,IGHM,ITGB3,LCP2,LGALS1,LRP1,MMP8,MMP9,MPO,PPID,SNCA,SPN,STAT1,TYMP,VWF
Cell movement of fibroblasts	N/A	1.062	-0.079	0.711	FN1,GSN,IGF2R,ILK,ITGB3,LTF,MTA2,PDLIM1,PML,PPBP,VCL,ZYX
Binding of connective tissue cells	N/A	-0.917	-0.071	N/A	ANXA2,EVL,FN1,GSN,IGF2R,ITGB3,PML,PTK2B,PTPRJ,ROCK2,TLN1,VCL,ZYX
Chemotaxis of antigen presenting cells	1.471	N/A	-0.068	N/A	CAMP,HPSE,ITGB3,PTK2B,PTPRJ,RPL13A,RPS19,SELP
Migration of phagocytes	-0.388	-0.558	-0.065	-0.886	ANXA2,CAMP,CD47,F11R,FN1,ITGB3,MMP9,MYLK,PPBP,PTK2B,RAP1B,S100A10,SELP,TLN1
Quantity of connective tissue	N/A	N/A	-0.039	N/A	AHNAK,CD47,FN1,GNAQ,GPD2,IGF2R,IGHM,ITGA2B,ITGB3,LCN2,MMP9,NUCKS1,PRDX2,PSIP1,RAB27B,RETN,RPS19,SELP,TMPO
Cell movement of connective tissue cells	N/A	N/A	-0.023	N/A	FN1,GSN,IGF2R,ILK,ITGB3,LTF,MTA2,PDLIM1,PML,PPBP,PTK2B,RETN,VCL,ZYX
Cell movement of endothelial cell lines	N/A	N/A	-0.022	N/A	ATP2A2,CSNK2B,FN1,KNG1,NCL,PTK2B,PTPRJ,RAP1B
Translation	N/A	N/A	-0.004	N/A	APEX1,DDX3X,EIF3F,EIF3L,ETF1,FN1,FTH1,FUS,NCL,PDCD4,RPL10A,RPL13A,RPL14,RPL18,RPL18A,RPL24,RPL26,RPL27A,RPL28,RPL34,RPL4,RPL5,RPL6,RPL7,RPL8,RPLP0,RPS10,RPS11,RPS14,RPS15,RPS15A,RPS16,RPS17,RPS18,RPS19,RPS2,RPS20,RPS23,RPS27,RPS4X,RPS5,RPS8,RPS9,SSB,YBX1
Binding of bone marrow cells	N/A	N/A	0	0	ANXA2,ITGA2B,ITGB3,RAP1B
Cell movement of gonadal cell lines	N/A	N/A	0	-1.067	CD47,F11R,FN1,ITGB3,NCL,PARVB,VWF
Cerebrovascular dysfunction	N/A	0	0	N/A	CA1,CD47,FN1,GSN,ITGA2B,ITGB3,LCN2,MMP9,S100P,STIM1,TUBB1,VWF
Ischemia of brain	N/A	N/A	0	N/A	CD47,GSN,ITGA2B,ITGB3,LCN2,MMP9,VWF
Benign solid tumor	N/A	-0.762	0.152	0.463	ANXA2,ANXA3,ATP2A2,CA1,CAVIN2,CD48,DDX5,FTH1,GNAQ,HPSE,IGF2R,LCN2,LTBP1,MAVS,MMP8,MMP9,NDRG1,PDCD4,PML,PRDX2,PRPF8,PTK2B,RPS15,RPS19,TUBB1,UBE2I,ZYX
Adhesion of breast cancer cell lines	N/A	-1.133	0.168	-2.213	CTTN,FN1,ITGB3,PARVB,ROCK2,THBS1
Apoptosis of tumor cell lines	0.91	0.632	0.175	0.941	ANXA2,ATP1B3,CAMP,CBX5,CD47,CD48,CSE1L,EIF3F,EWSR1,FKBP5,FN1,FTH1,GSN,HDAC1,HPSE,IGF2R,IGHM,ILK,ITGB3,KHDRBS1,LCN2,LIMS1,LTBP1,MAVS,MMP9,MTA2,MTDH,NASP,NCL,NDRG1,NMI,PDCD4,PML,PSIP1,PSME3,PTK2B,RETN,RPLP0,RPS19,SLC2A3,SMARCE1,SNX1,SSRP1,STIM1,TLN1,TOP1,UBA2,UBE2I,YBX1
Cell death of tumor cell lines	N/A	0.398	0.18	0.678	ANXA2,APEX1,ATP1B3,ATP2A2,CAMP,CBX5,CD47,CD48,CSE1L,DDX3X,EIF3F,EWSR1,FKBP5,FN1,FTH1,GSN,GZMH,HDAC1,HPSE,IGF2R,IGHM,ILK,ITGB3,KHDRBS1,LCN2,LIMS1,LTBP1,MAVS,MEFV,MMP9,MTA2,MTDH,NASP,NCL,NDRG1,NMI,PDCD4,PGLYRP1,PML,PRDX2,PSIP1,PSME3,PTK2B,RETN,RPL27A,RPL34,RPLP0,RPS19,SLC2A3,SMARCE1,SNX1,SSB,SSRP1,STIM1,TLN1,TOP1,UBA2,UBE2I,UQCRFS1,YBX1
Cellular infiltration	1.508	N/A	0.235	N/A	ANXA2,ANXA3,C4A/C4B,CD47,CD48,CFB,FGB,FN1,IGHM,ILK,ITGB3,KNG1,LCN2,LTF,MAVS,MMP8,MMP9,MYLK,NDRG1,OLFM4,PGLYRP1,PPBP,PTK2B,RETN,RPL13A,S100A10,SELP,STIM1,VWF,YBX1
Systemic autoimmune syndrome	N/A	N/A	0.277	1.715	ANXA3,BPI,C4A/C4B,CA1,CAMP,CD47,CFB,CRIP1,EIF3L,F11R,FGB,FKBP5,FN1,FTH1,GIMAP1,GNAQ,GSN,HDAC1,HPSE,IGHM,LCN2,LST1,LTBP1,LTF,MEFV,MMP8,MMP9,MTA2,PDCD4,PGLYRP1,PLEK,PRDX2,PTK2B,RAB1B,RETN,RNASE3,RPL18,RPL18A,RPS16,RPS18,RPS19,S100A10,SELP,SNRNP200,SRSF11,UBE2I
Viral life cycle	N/A	N/A	0.283	N/A	BANF1,DDX5,LTF,MAVS,NUP210,PSIP1,UBE2I
Nonhematologic malignant neoplasm	0.132	N/A	0.296	-0.141	ACAA2,ACTN1,AHNAK,ANXA2,ANXA3,APEX1,ATP1B3,ATP2A2,ATP2A3,BASP1,BLVRB,BPI,BTF3L4,C4A/C4B,CA1,CAMP,CAVIN2,CBX5,CD47,CD48,CD5L,CFB,CLC,CPSF6,CRIP1,CSE1L,CSNK2B,CSRP1,DDX3X,DDX5,DNAJC7,DNAJC8,DPY30,EDF1,EHD3,EIF3F,EIF3L,ETF1,EVL,EWSR1,F11R,FERMT3,FGB,FKBP5,FN1,FTH1,FTL,FUS,GIMAP1,GNAQ,GPD2,GSN,GZMH,HDAC1,HIBCH,HNRNPUL2,HPSE,IGF2R,ILK,ITGA2B,ITGB3,JPT1,KHDRBS1,KNG1,LCN2,LIMS1,LRPPRC,LST1,LTBP1,LTF,LUC…
Quantity of neutrophils	-0.103	N/A	0.298	N/A	C4A/C4B,CAMP,CD47,CD5L,GSN,HPSE,LCN2,MMP8,MMP9,PGLYRP1,PML,SELP,YBX1
Epithelial neoplasm	N/A	N/A	0.306	N/A	ACAA2,ACTN1,AHNAK,ANXA2,ANXA3,APEX1,ATP1B3,ATP2A2,ATP2A3,BASP1,BLVRB,BPI,BTF3L4,C4A/C4B,CA1,CAMP,CAVIN2,CBX5,CD47,CD48,CD5L,CFB,CPSF6,CRIP1,CSE1L,CSNK2B,CSRP1,DDX3X,DDX5,DNAJC7,DNAJC8,DPY30,EDF1,EHD3,EIF3F,EIF3L,ETF1,EVL,EWSR1,F11R,FERMT3,FGB,FKBP5,FN1,FTH1,FTL,FUS,GIMAP1,GNAQ,GPD2,GSN,GZMH,HDAC1,HIBCH,HNRNPUL2,HPSE,IGF2R,ILK,ITGA2B,ITGB3,JPT1,KHDRBS1,KNG1,LCN2,LIMS1,LRPPRC,LST1,LTBP1,LTF,LUC7L2,…
Tumorigenesis of tissue	N/A	-0.32	0.306	-0.08	ACAA2,ACTN1,AHNAK,ANXA2,ANXA3,APEX1,ATP1B3,ATP2A2,ATP2A3,BASP1,BLVRB,BPI,BTF3L4,C4A/C4B,CA1,CAMP,CAVIN2,CBX5,CD47,CD48,CD5L,CFB,CPSF6,CRIP1,CSE1L,CSNK2B,CSRP1,DDX3X,DDX5,DNAJC7,DNAJC8,DPY30,EDF1,EHD3,EIF3F,EIF3L,ETF1,EVL,EWSR1,F11R,FERMT3,FGB,FKBP5,FN1,FTH1,FTL,FUS,GIMAP1,GNAQ,GPD2,GSN,GZMH,HDAC1,HIBCH,HNRNPUL2,HPSE,IGF2R,ILK,ITGA2B,ITGB3,JPT1,KHDRBS1,KNG1,LCN2,LIMS1,LRPPRC,LST1,LTBP1,LTF,LUC7L2,…
Cell cycle progression	N/A	N/A	0.312	0.5	AHNAK,BANF1,CBX5,CSE1L,CSNK2B,EWSR1,HDAC1,IGHM,ILK,KNG1,LTBP1,MAP4,NASP,NUCKS1,PDCD4,PML,PPM1G,PTK2B,ROCK2,RPL24,RPS15A,RPS9,RSU1,SMARCE1,SSRP1,TMPO,TOP1,TUBB1,U2AF1/U2AF1L5,UBA2,UBE2I
Microtubule dynamics	N/A	-0.232	0.314	-1.997	AHNAK,BASP1,CD47,CRIP1,CSRP1,EVL,FERMT3,FN1,GSN,ILK,ITGB3,KNG1,LCN2,LST1,LTF,MAP4,MYLK,NDRG1,PARVB,PTK2B,PTPRJ,RAP1B,RIPOR2,ROCK2,RPL4,RPS14,RSU1,SH3BP1,SMARCE1,SNX1,SSRP1,TLN1,UBA6,UBE2I,VCL,VWF,YBX1
Cell proliferation of tumor cell lines	1.06	0.184	0.393	-0.117	ACTN1,AHNAK,ANXA2,APEX1,ATP2A2,CAMP,CSE1L,CSNK2B,DDX3X,DDX5,EIF3F,EWSR1,FKBP5,FN1,FTH1,FTL,FUS,GNAQ,HDAC1,HPSE,IGF2R,IGHM,ILK,ITGB3,KNG1,LCN2,LTBP1,MMP8,MMP9,MTA2,MTDH,MYLK,NASP,NCL,NDRG1,OGFR,PARVB,PDCD4,PML,PRDX2,PRPF8,PTK2B,PTPRJ,RAP1B,RPS10,RPS14,RPS9,RSU1,S100A10,S100P,SELP,SLC2A3,SMARCE1,SNRNP200,SNX1,SSB,STIM1,TMPO,TOP1,UBA2,UBA6,UBE2I,YBX1
Quantity of phagocytes	-0.627	N/A	0.402	N/A	C4A/C4B,CAMP,CD47,CD5L,GSN,HPSE,IGHM,ITGB3,LCN2,MAVS,MMP8,MMP9,PGLYRP1,PML,SELP,YBX1
Movement Disorders	N/A	N/A	0.417	N/A	ANXA2,ATP2A2,BASP1,C4A/C4B,CA1,CD48,CSE1L,F11R,FTH1,FTL,FUS,GNAQ,GPD2,IGF2R,KHDRBS1,LCN2,LTF,MMP9,MTDH,NDRG1,NDUFA8,PDLIM1,PRDX2,PSMC1,PTK2B,ROCK2,RPL13A,RPS4X,S100A10,SAP18,SELP,STOM,TOP1,TUBB1
Interaction of protein	N/A	N/A	0.418	0.162	APEX1,CPSF6,EVL,FGB,FN1,IGF2R,ITGB3,KNG1,PML,SELP
Anemia	N/A	N/A	0.479	0.692	C4A/C4B,CD47,CFB,FN1,ITGB3,KHDRBS1,LCN2,PRDX2,PTPRJ,RPL18,RPL26,RPL5,RPS10,RPS14,RPS15A,RPS17,RPS19,RPS27,SELP,TUBB1,U2AF1/U2AF1L5,VWF
Metabolism of protein	0.604	0.346	0.485	0.593	APEX1,ATP1B3,C4A/C4B,DDX3X,EIF3F,EIF3L,ETF1,FN1,FTH1,FUS,GNAQ,GSN,HDAC1,IGHM,KHDRBS1,KNG1,LTBP1,LTF,MMP8,MMP9,NCL,PDCD4,PPM1G,PSME3,PTK2B,RNASE3,RPL10A,RPL13A,RPL14,RPL18,RPL18A,RPL24,RPL26,RPL27A,RPL28,RPL34,RPL4,RPL5,RPL6,RPL7,RPL8,RPLP0,RPS10,RPS11,RPS14,RPS15,RPS15A,RPS16,RPS17,RPS18,RPS19,RPS2,RPS20,RPS23,RPS27,RPS4X,RPS5,RPS8,RPS9,SNX1,SSB,UBA6,UBE2I,YBX1
Cell movement of macrophages	1.601	0.859	0.486	N/A	CAMP,FN1,GSN,ITGB3,MAVS,MMP9,MYLK,NDRG1,PTK2B,PTPRJ,RETN,RPL13A,S100A10,SELP,YBX1
Cell movement of carcinoma cell lines	N/A	0.963	0.496	N/A	CAMP,CSNK2B,EIF3F,FN1,ILK,MAP4,MTDH,NDRG1,RAP1B,S100A10,S100P,TMPO,YBX1,ZYX
Carcinoma	N/A	-0.557	0.518	-0.118	ACAA2,ACTN1,AHNAK,ANXA2,ANXA3,APEX1,ATP1B3,ATP2A2,ATP2A3,BASP1,BLVRB,BPI,BTF3L4,C4A/C4B,CA1,CAMP,CAVIN2,CBX5,CD47,CD48,CD5L,CFB,CPSF6,CRIP1,CSE1L,CSNK2B,CSRP1,DDX3X,DDX5,DNAJC7,DNAJC8,DPY30,EDF1,EHD3,EIF3F,EIF3L,ETF1,EVL,EWSR1,F11R,FERMT3,FGB,FKBP5,FN1,FTH1,FTL,FUS,GIMAP1,GNAQ,GPD2,GSN,GZMH,HDAC1,HIBCH,HNRNPUL2,HPSE,IGF2R,ILK,ITGA2B,ITGB3,JPT1,KHDRBS1,KNG1,LCN2,LIMS1,LRPPRC,LST1,LTBP1,LTF,LUC7L2,…
Cellular homeostasis	0.212	N/A	0.521	N/A	ANXA2,ATP1B3,ATP2A2,ATP2A3,BPI,C4A/C4B,CAMP,CD47,CSNK2B,F11R,FN1,FTH1,FTL,GIMAP1,GNAQ,GPD2,GSN,HDAC1,IGF2R,IGHM,KNG1,LCN2,LTBP1,LTF,MAVS,MEFV,MTDH,NDRG1,NMT1,NUCKS1,PML,PPBP,PRDX2,PTK2B,PTPRJ,RAP1B,RETN,ROCK2,RPS17,SMARCE1,STIM1,THEMIS2,VWF
Non-hematological solid tumor	N/A	-0.83	0.525	-0.561	ACAA2,ACTN1,AHNAK,ANXA2,ANXA3,APEX1,ATP1B3,ATP2A2,ATP2A3,BASP1,BLVRB,BPI,BTF3L4,C4A/C4B,CA1,CAMP,CAVIN2,CBX5,CD47,CD48,CD5L,CFB,CLC,CPSF6,CRIP1,CSE1L,CSNK2B,CSRP1,DDX3X,DDX5,DNAJC7,DNAJC8,DPY30,EDF1,EHD3,EIF3F,EIF3L,ETF1,EVL,EWSR1,F11R,FERMT3,FGB,FKBP5,FN1,FTH1,FTL,FUS,GIMAP1,GNAQ,GPD2,GSN,GZMH,HDAC1,HIBCH,HNRNPUL2,HPSE,IGF2R,ILK,ITGA2B,ITGB3,JPT1,KHDRBS1,KNG1,LCN2,LIMS1,LRPPRC,LST1,LTBP1,LTF,LUC…
Migration of connective tissue cells	N/A	N/A	0.543	1.708	FN1,ILK,ITGB3,LTF,MTA2,PDLIM1,PML,RETN,VCL,ZYX
Migration of fibroblasts	N/A	1.687	0.569	1.49	FN1,ILK,ITGB3,LTF,MTA2,PDLIM1,PML,VCL,ZYX
Differentiation of hematopoietic cells	N/A	N/A	0.57	N/A	DPY30,FN1,HDAC1,IGHM,ITGA2B,LCN2,MMP9,PSMC1,PSMD6,PSME3,RPS14,RPS19,SRSF4,U2AF1/U2AF1L5,UBE2I
Infection by RNA virus	0.332	1.135	0.585	-0.365	AHNAK,ANXA2,C4A/C4B,CFB,CPSF6,DDX3X,DDX5,ETF1,FN1,GPD2,HDAC1,HIBCH,KHDRBS1,LARS1,LCN2,LTF,MAP4,MMP9,MMRN1,NMI,NMT1,PARVB,PLEK,PML,PPBP,PRPF8,PSIP1,PSMD6,PTPRJ,RAB1B,RAP1B,RPL10A,RPL18,RPL5,SNU13,SRRT,SSB,SUCLG2,TUBB1,UQCRFS1,VWF,YBX1,ZYX
Non-melanoma solid tumor	0.353	-1.271	0.587	-0.664	ACAA2,ACTN1,AHNAK,ANXA2,ANXA3,APEX1,ATP1B3,ATP2A2,ATP2A3,BASP1,BLVRB,BPI,BTF3L4,C4A/C4B,CA1,CAMP,CAVIN2,CBX5,CD47,CD48,CD5L,CFB,CPSF6,CRIP1,CSE1L,CSNK2B,CSRP1,DDX3X,DDX5,DNAJC7,DNAJC8,DPY30,EDF1,EHD3,EIF3F,EIF3L,ETF1,EVL,EWSR1,F11R,FERMT3,FGB,FKBP5,FN1,FTH1,FTL,FUS,GIMAP1,GNAQ,GPD2,GSN,GZMH,HDAC1,HIBCH,HNRNPUL2,HPSE,IGF2R,IGHM,ILK,ITGA2B,ITGB3,JPT1,KHDRBS1,KNG1,LCN2,LIMS1,LRPPRC,LST1,LTBP1,LTF,LU…
Quantity of blood cells	N/A	N/A	0.596	1.33	C4A/C4B,CAMP,CD47,CD48,CD5L,FERMT3,GIMAP1,GSN,HPSE,IGF2R,IGHM,ITGA2B,ITGB3,LCN2,MAVS,MMP8,MMP9,NMT1,PGLYRP1,PML,PRDX2,PSME3,PTPRJ,RAB27B,RAP1B,RPS19,SELP,TLN1,TMPO,VWF,YBX1
Apoptosis of fibroblast cell lines	N/A	N/A	0.626	1.975	CASP3,DNM1L,FN1,GNAQ,HPSE,IFI16,ILK,PIK3R1,PML,PSMD6,SUN2,THBS1
Synthesis of protein	-0.271	0.978	0.654	1.058	APEX1,DDX3X,EIF3F,EIF3L,ETF1,FN1,FTH1,FUS,GNAQ,GSN,HDAC1,IGHM,KHDRBS1,NCL,PDCD4,PPM1G,PTK2B,RPL10A,RPL13A,RPL14,RPL18,RPL18A,RPL24,RPL26,RPL27A,RPL28,RPL34,RPL4,RPL5,RPL6,RPL7,RPL8,RPLP0,RPS10,RPS11,RPS14,RPS15,RPS15A,RPS16,RPS17,RPS18,RPS19,RPS2,RPS20,RPS23,RPS27,RPS4X,RPS5,RPS8,RPS9,SSB,YBX1
Osteopetrosis	N/A	N/A	0.655	N/A	FERMT3,GSN,ITGB3,MMP9,PTK2B
Cell proliferation of hepatoma cell lines	N/A	1.254	0.66	N/A	HDAC1,ILK,LTBP1,MTDH,PRDX2,PTK2B,RAP1B,RPS10,RSU1,SLC2A3,STIM1
Cell movement of antigen presenting cells	1.374	1.086	0.667	N/A	CAMP,FN1,GSN,HPSE,ITGB3,MAVS,MMP9,MYLK,NDRG1,PTK2B,PTPRJ,RETN,RPL13A,RPS19,S100A10,SELP,YBX1
Inflammation of organ	0.125	-0.484	0.683	0.255	AHNAK,ANXA3,C4A/C4B,CA1,CAMP,CD47,CD48,CD5L,CFB,CLC,DDX5,EHD3,FN1,FUS,GSN,HDAC1,IGHM,ITGB3,JPT1,KNG1,LCN2,LTBP1,LTF,MAVS,MMP8,MMP9,MTA2,MTDH,MYLK,NMI,OLFM4,PDCD4,PDLIM1,PGLYRP1,PRDX2,PTPRJ,RNASE3,S100A10,S100P,SELP,STIM1,TUBB1,UBE2I,VCL,VWF,YBX1,ZYX
Metabolism of DNA	0.762	0.004	0.726	-0.286	ANXA3,APEX1,BANF1,CAMP,CD47,DDX5,GZMH,ITGB3,NCL,NUCKS1,PML,PTK2B,SSRP1,SUPT16H,TMPO,TOP1
Infection of cells	0.332	1.135	0.768	-0.553	ANXA2,CPSF6,DDX3X,ETF1,FN1,GPD2,HDAC1,HIBCH,IGF2R,KHDRBS1,LARS1,LCN2,LTF,MAP4,MMP9,NMT1,PARVB,PML,PRPF8,PSIP1,PSMD6,PTPRJ,RAB1B,RAP1B,RPL10A,RPL18,RPL5,SNU13,SRRT,SSB,SUCLG2,UQCRFS1,VWF,YBX1,ZYX
Adhesion of fibroblasts	N/A	N/A	0.798	0.063	FN1,IGF2R,ITGB3,PML,PTPRJ,ROCK2,VCL,ZYX
Cell death of connective tissue cells	N/A	1.034	0.812	1.558	CAMP,DDX3X,FN1,FTH1,GNAQ,GSN,HPSE,IGF2R,ILK,ITGB3,KHDRBS1,MAP4,MAVS,MMP9,PGLYRP1,PML,PSMD6,PTK2B,S100P
Gastrointestinal tumor	-1.729	-1.432	0.818	-0.555	ACAA2,ACTN1,AHNAK,ANXA2,ANXA3,APEX1,ATP1B3,ATP2A2,ATP2A3,BASP1,BLVRB,BPI,BTF3L4,C4A/C4B,CA1,CAMP,CAVIN2,CBX5,CD48,CD5L,CFB,CPSF6,CRIP1,CSE1L,CSNK2B,DDX3X,DDX5,DNAJC7,DNAJC8,EDF1,EHD3,EIF3F,EIF3L,ETF1,EVL,EWSR1,F11R,FERMT3,FGB,FKBP5,FN1,FTH1,FUS,GIMAP1,GNAQ,GPD2,GSN,GZMH,HDAC1,HIBCH,HNRNPUL2,HPSE,IGF2R,ILK,ITGA2B,ITGB3,KHDRBS1,KNG1,LCN2,LRPPRC,LST1,LTBP1,LTF,LUC7L2,MAP4,MAVS,MBNL1,MEFV,MMP8,MMP9,M…
Adhesion of connective tissue cells	-1.732	0.025	0.823	-0.42	ANXA2,EVL,FN1,IGF2R,ITGB3,PML,PTK2B,PTPRJ,ROCK2,TLN1,VCL,ZYX
Digestive organ tumor	N/A	-0.459	0.83	0.268	ACAA2,ACTN1,AHNAK,ANXA2,ANXA3,APEX1,ATP1B3,ATP2A2,ATP2A3,BASP1,BLVRB,BPI,BTF3L4,C4A/C4B,CA1,CAMP,CAVIN2,CBX5,CD47,CD48,CD5L,CFB,CPSF6,CRIP1,CSE1L,CSNK2B,DDX3X,DDX5,DNAJC7,DNAJC8,EDF1,EHD3,EIF3F,EIF3L,ETF1,EVL,EWSR1,F11R,FERMT3,FGB,FKBP5,FN1,FTH1,FTL,FUS,GIMAP1,GNAQ,GPD2,GSN,GZMH,HDAC1,HIBCH,HNRNPUL2,HPSE,IGF2R,ILK,ITGA2B,ITGB3,KHDRBS1,KNG1,LCN2,LIMS1,LRPPRC,LST1,LTBP1,LTF,LUC7L2,MAP4,MAVS,MBNL1,M…
Migration of carcinoma cell lines	N/A	N/A	0.973	N/A	CAMP,CSNK2B,EIF3F,FN1,MAP4,MTDH,NDRG1,RAP1B,S100A10,S100P,TMPO,YBX1,ZYX
Detachment of cells	1.195	1.091	1	N/A	BPI,CTGS,FERMT3,FLNA,FN1,GSN,PRTN3,PTK2B,TLN1
Binding of melanoma cell lines	N/A	N/A	1.067	N/A	ITGB3,KNG1,LTF,ROCK2,SELP
Quantity of stem cells	N/A	N/A	1.101	0.83	CD47,CD5L,FN1,GIMAP1,IGHM,ILK,ITGA2B,ITGB3,LCN2,NMT1,PML,PRDX2,PSME3,PTPRJ,RAP1B,RPS19,SELP,TMPO
HIV infection	0.228	N/A	1.104	N/A	ANXA2,C4A/C4B,CPSF6,DDX3X,ETF1,FN1,GPD2,HDAC1,HIBCH,KHDRBS1,LARS1,MAP4,MMP9,NMT1,PARVB,PRPF8,PSIP1,PSMD6,PTPRJ,RAB1B,RAP1B,RPL10A,RPL18,SRRT,SSB,SUCLG2,TUBB1,UQCRFS1,VWF,YBX1,ZYX
Infection of mammalia	-2.012	N/A	1.132	N/A	AHNAK,C4A/C4B,CAMP,CD47,CD5L,IGHM,LCN2,MMP8,MMP9,OLFM4,PML,PSME3,SELP,VWF
Development of endothelial tissue	N/A	N/A	1.163	N/A	ANXA2,ATP1B3,BPI,CAMP,CAVIN2,CSNK2B,EDF1,F11R,FN1,ITGB3,KNG1,MMP9,PML,PTK2B,PTPRJ
Endothelial cell development	-0.237	N/A	1.163	2.03	ANXA2,ATP1B3,BPI,CAMP,CAVIN2,DYSF,EDF1,F11R,FN1,HMGB1,HMGB2,ITGB3,KNG1,MAP2K1,MAP2K3,MMP9,PDCD6,PECAM1,PF4,PML,PTK2B,PTPRJ,THBS1,THRAP3
Cell viability of breast cancer cell lines	N/A	N/A	1.175	N/A	APEX1,FKBP5,FN1,ILK,ITGB3,MTDH,PDCD4,PRDX2,PTK2B,TOP1,UBE2I,YBX1
Viral Infection	1.015	0.23	1.199	-2.025	ACTN1,AHNAK,ANXA2,ATP1B3,ATP2A2,BPI,C4A/C4B,CAMP,CD48,CFB,CLC,CPSF6,CSE1L,CSNK2B,DDX3X,DDX5,EIF3L,ETF1,F11R,FERMT3,FN1,FTL,GPD2,HDAC1,HIBCH,IGF2R,IGHM,ITGA2B,ITGB3,KHDRBS1,LARS1,LCN2,LTF,MAP4,MAVS,MMP9,MMRN1,NCL,NDRG1,NMI,NMT1,NUP210,PARVB,PDCD4,PGLYRP1,PLEK,PML,PPBP,PRDX2,PRPF8,PSIP1,PSMD6,PTK2B,PTPRJ,RAB1B,RAB6B,RAP1B,RETN,RPL10A,RPL13A,RPL18,RPL5,RPS10,RPS14,RPS16,RPS20,RPS23,RPS5,S100P,SLC2A3…
Thrombocytopenia	N/A	1.231	1.254	1.546	C4A/C4B,CD47,CFB,HDAC1,ITGA2B,ITGB3,LCN2,MMP9,PLEK,RAP1B,STIM1,TUBB1,VWF
Inflammation of absolute anatomical region	-1.367	N/A	1.263	-0.141	ANXA3,C4A/C4B,CA1,CAMP,CD47,CD48,CFB,DDX5,EHD3,FN1,FUS,HDAC1,IGHM,ITGB3,LCN2,LTBP1,LTF,MAVS,MMP8,MMP9,MTA2,MTDH,MYLK,NMI,OLFM4,PDCD4,PDLIM1,PRDX2,PTPRJ,S100A10,SELP,STIM1,VWF,YBX1
Infection by HIV-1	-0.08	0.946	1.334	N/A	CPSF6,DDX3X,ETF1,GPD2,HDAC1,HIBCH,KHDRBS1,LARS1,MAP4,MMP9,NMT1,PARVB,PRPF8,PSIP1,PSMD6,PTPRJ,RAB1B,RAP1B,RPL10A,RPL18,SRRT,SSB,SUCLG2,TUBB1,UQCRFS1,VWF,YBX1,ZYX
Replication of virus	N/A	0.641	1.355	N/A	ATP1B3,ATP2A2,CD48,CSE1L,DDX3X,DDX5,EIF3L,F11R,FERMT3,MAVS,MMP9,NCL,NMI,PML,PRDX2,PRPF8,PSIP1,PTK2B,RAB6B,RETN,RPL13A,RPS10,RPS14,RPS16,RPS5,SMU1,SNAP23,SSRP1,TMPO,U2AF1/U2AF1L5,UBE2I,YBX1
Replication of RNA virus	1.19	0.715	1.367	-1.729	ATP1B3,ATP2A2,CD48,CSE1L,DDX3X,DDX5,EIF3L,F11R,FERMT3,MAVS,MMP9,NCL,NMI,PML,PRDX2,PRPF8,PSIP1,PTK2B,RAB6B,RETN,RPL13A,RPS10,RPS14,RPS16,RPS5,SMU1,TMPO,U2AF1/U2AF1L5,UBE2I,YBX1
Digestive system cancer	N/A	N/A	1.387	0.301	ACAA2,ACTN1,AHNAK,ANXA2,ANXA3,APEX1,ATP1B3,ATP2A2,ATP2A3,BASP1,BLVRB,BPI,BTF3L4,C4A/C4B,CA1,CAMP,CAVIN2,CBX5,CD47,CD48,CD5L,CFB,CPSF6,CRIP1,CSE1L,CSNK2B,DDX3X,DDX5,DNAJC7,DNAJC8,EHD3,EIF3F,EIF3L,ETF1,EVL,EWSR1,F11R,FERMT3,FGB,FKBP5,FN1,FTH1,FTL,FUS,GIMAP1,GNAQ,GPD2,GSN,GZMH,HDAC1,HIBCH,HNRNPUL2,HPSE,IGF2R,ILK,ITGA2B,ITGB3,KHDRBS1,KNG1,LCN2,LIMS1,LRPPRC,LST1,LTBP1,LTF,LUC7L2,MAP4,MAVS,MBNL1,MEFV,M…
Liver tumor	N/A	N/A	1.387	N/A	ACAA2,ACTN1,AHNAK,ANXA3,APEX1,ATP1B3,ATP2A2,ATP2A3,CAVIN2,CD47,CD48,CD5L,CFB,CPSF6,CSE1L,CSNK2B,DDX3X,DNAJC8,EHD3,EWSR1,FERMT3,FGB,FN1,FTH1,FTL,FUS,GNAQ,GPD2,HDAC1,HIBCH,HNRNPUL2,HPSE,IGF2R,ITGA2B,KHDRBS1,KNG1,LIMS1,LRPPRC,LTBP1,LUC7L2,MAVS,MMP9,MMRN1,MTA2,MTDH,MYLK,NASP,NCL,NDRG1,NMT1,NOP58,NUP210,OGFR,PARVB,PDLIM1,PML,PPM1G,PRDX2,PRPF40A,PRPF8,PSIP1,PSMC1,PSMD6,PSME3,RAB27B,RAP1B,RIPOR2,ROCK2,R…
Cellular infiltration by macrophages	N/A	1.584	1.396	N/A	ITGB3,MAVS,MMP9,NDRG1,PTK2B,RETN,RPL13A,S100A10,SELP,YBX1
Liver lesion	N/A	1.065	1.412	0.162	ACAA2,ACTN1,AHNAK,ANXA3,APEX1,ATP1B3,ATP2A2,ATP2A3,C4A/C4B,CAVIN2,CD47,CD48,CD5L,CFB,CPSF6,CSE1L,CSNK2B,DDX3X,DDX5,DNAJC8,EHD3,EWSR1,FERMT3,FGB,FN1,FTH1,FTL,FUS,GNAQ,GPD2,GSN,HDAC1,HIBCH,HNRNPUL2,HPSE,IGF2R,ITGA2B,ITGB3,KHDRBS1,KNG1,LIMS1,LRPPRC,LTBP1,LUC7L2,MAVS,MMP8,MMP9,MMRN1,MTA2,MTDH,MYLK,NASP,NCL,NDRG1,NMT1,NOP58,NUP210,OGFR,PARVB,PDLIM1,PML,PPM1G,PRDX2,PRPF40A,PRPF8,PSIP1,PSMC1,PSMD6,PSME3…
Replication of Influenza A virus	1	N/A	1.414	N/A	CD48,CSE1L,EIF3L,FERMT3,MMP9,NMI,PML,PRPF8,RAB6B,RETN,RPL13A,RPS10,RPS14,RPS16,RPS5,SMU1
Inflammation of respiratory system component	-1	N/A	1.48	N/A	ANXA3,C4A/C4B,CAMP,CD48,FN1,HDAC1,HPSE,ITGB3,LCN2,LTF,MMP8,MMP9,MYLK,PTPRJ,RETN,RNASE3,SELP,TUBB1
Cell proliferation of cervical cancer cell lines	N/A	N/A	1.578	N/A	AHNAK,APEX1,CSNK2B,EWSR1,FTH1,FTL,NASP,NCL,PTK2B,S100P,SMARCE1,SSB,UBE2I
Quantity of hematopoietic progenitor cells	-0.898	N/A	1.578	1.58	CD47,CD5L,GIMAP1,IGHM,ITGA2B,ITGB3,LCN2,NMT1,PML,PRDX2,PSME3,PTPRJ,RAP1B,RPS19,SELP,TMPO
Hemorrhagic disease	-0.152	1.501	1.686	1.782	ATP2A2,C4A/C4B,CD47,CFB,FGB,HDAC1,ITGA2B,ITGB3,LCN2,LTF,MMP9,PLEK,RAP1B,RPL18,RPL5,STIM1,TUBB1,VWF
Infection of kidney cell lines	N/A	0.488	1.729	0.166	CPSF6,HDAC1,KHDRBS1,MAP4,PML,PRPF8,PSMD6,PTPRJ,RPL10A,RPL18,RPL5,SRRT,UQCRFS1,VWF,YBX1,ZYX
Survival of organism	-0.638	N/A	1.755	N/A	APEX1,C4A/C4B,CAMP,CD47,CD48,CFB,DDX3X,FTL,GSN,HDAC1,IGF2R,IGHM,ITGB3,KNG1,LCN2,LTF,MAVS,MMP8,MMP9,MTA2,MTDH,NCL,PML,RPL13A,SLC2A3,VWF
Cell viability of tumor cell lines	-1.497	N/A	1.891	0.827	APEX1,CAMP,CBX5,CSE1L,EWSR1,FKBP5,FN1,FTH1,HNRNPUL2,IGF2R,IGHM,ILK,ITGB3,MTDH,NUP210,PDCD4,PML,PPM1G,PRDX2,PRPF8,PTK2B,RBM39,RPL24,S100P,SLC2A3,SMARCC2,SMARCE1,SNRNP200,TOP1,U2AF1/U2AF1L5,UBE2I,YBX1
Infection of embryonic cell lines	N/A	0.488	1.969	N/A	CPSF6,HDAC1,KHDRBS1,MAP4,PRPF8,PSMD6,PTPRJ,RPL10A,RPL18,RPL5,SRRT,UQCRFS1,VWF,YBX1,ZYX
Infection of epithelial cell lines	N/A	0.488	1.969	0.427	CPSF6,HDAC1,KHDRBS1,MAP4,PRPF8,PSMD6,PTPRJ,RPL10A,RPL18,RPL5,SRRT,UQCRFS1,VWF,YBX1,ZYX
Joining of DNA	N/A	N/A	1.98	N/A	APEX1,EVL,FUS,TOP1
Growth of organism	-0.864	N/A	2.093	N/A	BPI,CAMP,CSE1L,CSNK2B,DDX3X,FN1,GPD2,GSN,HDAC1,IGF2R,ILK,LCN2,LIMS1,LTF,MMP9,NASP,NCL,PPBP,PSME3,RSU1,SNX1,SRRT,SSB,STIM1,TLN1,UBE2I,VCL
Abdominal adenocarcinoma	N/A	N/A	N/A	1.154	ABHD14B,ACTN1,AHNAK,ALDH16A1,ANK1,AP3D1,ATP2A2,ATP2A3,ATP5F1C,ATP6V1H,BIN2,CALD1,CASP3,CAVIN2,CBX5,CCDC88B,CD163,CD47,CD48,CDK5RAP3,CES1,CHI3L1,CORO1C,CPSF6,CPSF7,CTSG,CTTN,DDX5,DMTN,DNAJC13,DNM1L,DTYMK,DYSF,EHD3,EIF3L,EIF3M,EMD,EPB42,F13A1,FBL,FERMT3,FGA,FGB,FGG,FKBP3,FLNA,FN1,G3BP1,G3BP2,GDI1,GNAQ,H1-2,HCFC1,HLA-A,HMGB1,HMGB2,HNRNPUL2,HPSE,HSD17B11,HSPB1,IFI16,IGHG3,ILK,ITGA2B,ITGB3,KHDRBS1,LBR…
Abdominal aortic aneurysm	N/A	N/A	N/A	N/A	FTL,MMP8,MMP9,RETN,VWF
Abdominal cancer	N/A	N/A	N/A	0.192	ABHD14B,ACTN1,AHNAK,ALDH16A1,ANK1,AP3D1,ATP2A2,ATP2A3,ATP5F1C,ATP6V1H,BIN2,CALD1,CASP3,CAVIN2,CBX5,CCDC88B,CD163,CD47,CD48,CDK5RAP3,CES1,CHI3L1,CHMP1A,CORO1C,CPSF6,CPSF7,CTSG,CTTN,DDX5,DMTN,DNAJC13,DNM1L,DTYMK,DYSF,EHD3,EIF3L,EIF3M,EMD,EPB42,F11R,F13A1,FBL,FERMT3,FGA,FGB,FGG,FKBP3,FLNA,FN1,FTL,G3BP1,G3BP2,GDI1,GLUD1,GNAQ,H1-2,HCFC1,HLA-A,HMGB1,HMGB2,HNRNPUL2,HPSE,HSD17B11,HSPB1,IFI16,IGHG3,ILK,IT…
Abdominal carcinoma	N/A	N/A	N/A	0.554	ABHD14B,ACTN1,AHNAK,ALDH16A1,ANK1,AP3D1,ATP2A2,ATP2A3,ATP5F1C,ATP6V1H,BIN2,CALD1,CASP3,CAVIN2,CBX5,CCDC88B,CD163,CD47,CD48,CDK5RAP3,CES1,CHI3L1,CORO1C,CPSF6,CPSF7,CTSG,CTTN,DDX5,DMTN,DNAJC13,DNM1L,DTYMK,DYSF,EHD3,EIF3L,EIF3M,EMD,EPB42,F11R,F13A1,FBL,FERMT3,FGA,FGB,FGG,FKBP3,FLNA,FN1,FTL,G3BP1,G3BP2,GDI1,GLUD1,GNAQ,H1-2,HCFC1,HLA-A,HMGB1,HMGB2,HNRNPUL2,HPSE,HSD17B11,HSPB1,IFI16,IGHG3,ILK,ITGA2B,IT…
Abnormal bone density	0.068	N/A	N/A	N/A	CA1,CA2,MAP2K3,MMP9,PLCG2,PTK2B
Abnormal function of B lymphocytes	N/A	N/A	N/A	N/A	BST1,IGHM,PLCG2,PTPRJ
Abnormal function of neutrophils	N/A	N/A	N/A	N/A	CD47,CTTN,HSPB1,PADI4,PRAM1,PRTN3,SELP
Abnormal inflammatory response	N/A	N/A	N/A	N/A	ELANE,IGHM,MMP8
Abnormal morphology of blastocyst	N/A	N/A	N/A	N/A	CSNK2B,DDX3X,FEN1,H2AZ1,ITGB3,SNAP23,TLN1
Abnormal morphology of body cavity	N/A	N/A	N/A	N/A	ATP2A2,ATP2A3,CASP3,CD47,CES1,DNM1L,EHD3,EMD,FGA,FLNA,FN1,GNAQ,H1-2,H1-3,H2AZ1,HMGB1,ILK,ITGA2B,ITGB3,LIMS1,LTBP1,MAP2K1,MAP2K3,MYLK,PDS5B,PECAM1,PIK3R1,PPP2CA,PRF1,ROCK2,SELP,THBS1,TLN1,TRIM25,VCL
Abnormal morphology of cardiovascular system	N/A	N/A	N/A	N/A	ATP2A2,ATP2A3,CASP3,CTTN,DNM1L,EHD3,EMD,FLNA,FN1,GNAQ,H1-2,H1-3,H2AZ1,HMGB1,ILK,ITGB3,LIMS1,LTBP1,MAP2K1,MAP2K3,PDS5B,PIK3R1,PPP2CA,PXN,ROCK2,SELP,THBS1,TLN1,VCL
Abnormal morphology of embryo	N/A	N/A	N/A	N/A	CASP3,DNM1L,FLNA,FN1,GNAQ,H1-2,H1-3,H2AZ1,ITGB3,LIMS1,LTBP1,MAP2K1,PPP2CA,PXN,SUN2,TLN1,VCL
Abnormal morphology of embryonic tissue	N/A	N/A	N/A	N/A	CASP3,CSNK2B,DDX3X,FEN1,FLNA,H1-2,H1-3,H2AZ1,ITGB3,LIMS1,LTBP1,TLN1,VCL
Abnormal morphology of heart	N/A	N/A	N/A	N/A	ATP2A2,ATP2A3,CASP3,DNM1L,EMD,FLNA,FN1,GNAQ,H1-2,H1-3,H2AZ1,HMGB1,ILK,ITGB3,LIMS1,LTBP1,MAP2K1,MAP2K3,PDS5B,PIK3R1,PPP2CA,ROCK2,THBS1,TLN1,VCL
Abnormal morphology of heart ventricle	N/A	N/A	N/A	N/A	ATP2A2,ATP2A3,CASP3,DNM1L,EMD,FLNA,FN1,GNAQ,H1-2,H1-3,H2AZ1,HMGB1,ILK,ITGB3,LIMS1,LTBP1,MAP2K1,MAP2K3,PDS5B,PIK3R1,PPP2CA,ROCK2,THBS1,TLN1,VCL
Abnormal morphology of immune system	N/A	N/A	N/A	N/A	CD5L,IGHM,MMP9,PLCG2,PML,PTPRJ,SERPINB9
Abnormal morphology of leukocytes	N/A	N/A	N/A	N/A	CD5L,IGHM,MMP9,PML,PTPRJ,SERPINB9
Abnormal morphology of proamniotic cavity	N/A	N/A	N/A	N/A	LIMS1,TLN1
Abnormal morphology of thoracic cavity	N/A	N/A	N/A	N/A	ATP2A2,ATP2A3,CASP3,DNM1L,EMD,FLNA,FN1,GNAQ,H1-2,H1-3,H2AZ1,HMGB1,ILK,ITGB3,LIMS1,LTBP1,MAP2K1,MAP2K3,PDS5B,PECAM1,PIK3R1,PPP2CA,PRF1,ROCK2,SELP,THBS1,TLN1,VCL
Abnormal morphology of trophoblast	N/A	N/A	N/A	N/A	CSNK2B,DDX3X,ITGB3,TLN1
Abnormal morphology of ventricular septum	N/A	N/A	N/A	N/A	ATP2A2,ATP2A3,CASP3,DNM1L,EMD,FLNA,FN1,GNAQ,H1-2,H1-3,H2AZ1,HMGB1,ILK,ITGB3,LIMS1,LTBP1,MAP2K1,MAP2K3,PDS5B,PIK3R1,PPP2CA,ROCK2,THBS1,TLN1,VCL
Abnormal morphology of visceral yolk sac	N/A	N/A	N/A	N/A	ADAM10,FGG,FN1,H1-2,H1-3,PTPN11
Abnormality of trophoblast giant cells	N/A	N/A	N/A	N/A	CSNK2B,DDX3X,ITGB3,SSB
Accumulation of cells	0.721	N/A	N/A	N/A	PPM1G,SMARCE1,U2AF1/U2AF1L5
Accumulation of cervical cancer cell lines	N/A	N/A	N/A	N/A	PPM1G,SMARCE1,U2AF1/U2AF1L5
Accumulation of granulocytes	1.178	N/A	N/A	N/A	CTSG,ELANE,GRN,LCN2,MMP8,MMP9,PRTN3
Accumulation of leukocytes	0.87	N/A	N/A	N/A	C4A/C4B,CD5L,CTSG,ELANE,GRN,LCN2,MMP8,MMP9,PRTN3
Accumulation of myeloid cells	N/A	N/A	N/A	N/A	CTSG,ELANE,LCN2,MMP8,MMP9,PRTN3,THBS1
Accumulation of neutrophils	1.698	N/A	N/A	N/A	CTSG,ELANE,GRN,LCN2,MMP9,PRTN3
Accumulation of phagocytes	N/A	N/A	N/A	N/A	CTSG,ELANE,GRN,ITGAM,LCN2,MMP9,PRTN3,S100A9,STAT1
Acquired hemophilia	N/A	N/A	N/A	N/A	FGA,FGB,FGG
Activation of astrocytes	N/A	N/A	N/A	N/A	CHI3L1,LCN2,MMP9
Activation of B lymphocytes	-1.103	N/A	N/A	N/A	BTK,C4A/C4B,CAMP,IGHM,PLCG2
Activation of CD4+ T-lymphocytes	N/A	N/A	N/A	N/A	CCDC88B,TLN1,TLR2
Activation of dendritic cells	1.045	N/A	N/A	N/A	BTK,CAMP,MPO,RNASE2
Activation of DNA endogenous promoter	N/A	-1.264	N/A	N/A	AP3D1,CAVIN2,CBX5,DDX3X,DDX5,FHOD1,H1-2,H1-3,H1-5,H2AZ1,HMGN1,KHDRBS1,MAVS,MTA2,MTDH,PDLIM1,RPS14,SAP18,THRAP3,TLR2
Activation of embryonic cell lines	N/A	N/A	N/A	N/A	ATP2A2,ATP2A3,TLR2
Activation of endothelial cells	N/A	N/A	N/A	1	CD163,HMGB1,IFI16,PECAM1,PRTN3
Activation of epithelial cell lines	N/A	-0.152	N/A	N/A	ATP2A2,ATP2A3,PSIP1
Activation of granulocytes	N/A	N/A	N/A	N/A	FERMT3,FN1,HPSE,ITGB3,KNG1,LTF,PPBP,SELP,TLN1
Activation of kidney cell lines	N/A	N/A	N/A	N/A	ATP2A2,ATP2A3,TLR2
Activation of lymphatic system cells	N/A	N/A	N/A	N/A	ALOX5,BTK,C4A/C4B,CAMP,CD300LF,CLC,CSK,CTSG,ELANE,HLA-A,HSPA4,HYOU1,IGHM,ITGAM,LGALS1,LTF,PLCG2,PRDX1,PRTN3,PTPN11,PTPRJ,SERPINB9,SH3KBP1,SPN,STAT1,THBS1
Activation of lymphocytes	0.48	N/A	N/A	1.798	AHNAK,AP3D1,CCDC88B,CD163,CD47,CD48,CHI3L1,CTSG,DYSF,FGG,FN1,HLA-A,HMGB1,HPSE,LTBP1,MAP2K1,MAP2K3,PECAM1,PF4,PRF1,PRTN3,SASH3,SELP,THBS1,TLN1
Activation of mesenchymal cells	N/A	N/A	N/A	N/A	MMP9,PTK2B
Activation of microglia	N/A	N/A	N/A	N/A	FGG,LCN2,LRP1,MMP9
Activation of monocyte-derived dendritic cells	N/A	N/A	N/A	N/A	BTK,RNASE2
Activation of mononuclear leukocytes	0.618	N/A	N/A	1.542	ALOX5,AZU1,BTK,C4A/C4B,CAMP,CLC,CSK,CTSG,ELANE,HLA-A,HSPA4,HYOU1,IGHM,ITGAM,LGALS1,LTF,PLCG2,PPIA,PRDX1,PRTN3,PTPRJ,S100A12,SERPINB9,SH3KBP1,SPN,STAT1,THBS1
Activation of muscle cells	N/A	N/A	N/A	N/A	APOB,RETN,S100A12
Activation of neuroglia	N/A	N/A	N/A	N/A	FGA,FGG,LCN2,LRP1,MMP9
Activation of neutrophils	0.873	N/A	N/A	N/A	CD63,ELANE,GRN,ITGAM,LCN2,LTF,MPO,PF4,PRTN3,RAB27A
Activation of smooth muscle cells	N/A	N/A	N/A	N/A	PPIA,RETN,S100A12
Active stage psoriasis	N/A	N/A	N/A	N/A	ANXA3,NAMPT,S100P
Acute coronary event	N/A	N/A	N/A	N/A	F13A1,ITGA2B,ITGB3,SELP,TLR2,TUBB1,VCL
Acute coronary syndrome	N/A	N/A	N/A	N/A	F13A1,ITGA2B,ITGB3,SELP,TLR2,TUBB1
Acute lung injury	1.342	N/A	N/A	N/A	C4A/C4B,CD5L,CTSG,ELANE,MAP2K3,MMP8,PRTN3,RETN
Acute myocardial infarction	N/A	N/A	N/A	N/A	F13A1,ITGA2B,ITGB3,SELP,TLR2,TUBB1
Acute respiratory distress syndrome	N/A	N/A	N/A	N/A	C4A/C4B,CTSG,ELANE,PRTN3
Acute respiratory failure	N/A	N/A	N/A	N/A	LTF,MPO
Adenocarcinoma	N/A	N/A	N/A	N/A	ACAA2,ACTN1,AHNAK,ANXA2,ANXA3,APEX1,ATP1B3,ATP2A2,ATP2A3,BASP1,BLVRB,BPI,BTF3L4,C4A/C4B,CA1,CAVIN2,CBX5,CD47,CD48,CD5L,CFB,CPSF6,CSE1L,CSNK2B,DDX3X,DDX5,DNAJC7,DNAJC8,EHD3,EIF3F,EIF3L,ETF1,EVL,EWSR1,FERMT3,FGB,FKBP5,FN1,FTH1,FUS,GIMAP1,GNAQ,GPD2,GSN,GZMH,HDAC1,HIBCH,HNRNPUL2,HPSE,IGF2R,ILK,ITGA2B,ITGB3,JPT1,KHDRBS1,KNG1,LCN2,LRPPRC,LST1,LTBP1,LTF,LUC7L2,MAP4,MAVS,MBNL1,MEFV,MMP8,MMP9,MMRN1,MPST,M…
Adenocarcinoma in right upper lobe of lung	N/A	N/A	N/A	N/A	ACTN1,BIN2,CALD1,CPSF7,CTSG,DYSF,EPB42,FGB,HLA-A,LTBP1,MMRN1,NCKAP1L,PML,SMC3,TRIM25
Adhesion of bacteria	N/A	N/A	N/A	N/A	CD63,LTF
Adhesion of bone marrow cell lines	N/A	N/A	N/A	N/A	CTTN,FN1,SRGN,THBS1
Adhesion of bone marrow-derived neutrophils	N/A	N/A	N/A	N/A	FERMT3,FLNA
Adhesion of cancer cells	N/A	N/A	N/A	N/A	CD47,FN1,THBS1,VWF
Adhesion of carcinoma cell lines	N/A	N/A	N/A	N/A	ILK,STOML2,ZYX
Adhesion of cell-associated matrix	N/A	N/A	N/A	N/A	FGB,FN1,HPSE,ITGA2B,ITGB3,LIMS1,VCL,ZYX
Adhesion of embryonic cell lines	N/A	N/A	N/A	-0.386	DMTN,FGA,FGG,FN1,ITGB3,PPP2CA
Adhesion of endothelial cell lines	N/A	N/A	N/A	N/A	CTTN,RAP1B,SELP
Adhesion of endothelial cells	N/A	N/A	N/A	-1.067	CTSG,DNM1L,FERMT3,FN1,HMGB1,ITGB3,PECAM1,PF4,PIK3R1,PPBP,SELP,THBS1
Adhesion of endothelial tissue	N/A	N/A	N/A	N/A	CTTN,ITGAM,MPO
Adhesion of epithelial cell lines	N/A	N/A	N/A	-0.315	FGA,FGG,FN1,ITGB3,PPP2CA
Adhesion of epithelial cells	1.964	N/A	N/A	0.205	CTSG,FGA,FGG,FN1,ITGB3,MAP2K1,PPP2CA,PRTN3,ROCK2
Adhesion of gonadal cell lines	N/A	N/A	N/A	N/A	F11R,FN1,LTF,VWF
Adhesion of kidney cell lines	N/A	N/A	N/A	-0.315	FGA,FGG,FN1,ITGA2B,ITGB3,PPP2CA
Adhesion of kidney cells	N/A	N/A	N/A	N/A	ACP1,FGA,FGG,ITGA2B,ITGAM,ITGB3,LRP1,PPP2CA,SH3KBP1
Adhesion of melanoma cells	N/A	N/A	N/A	N/A	CD47,THBS1,VWF
Adhesion of peripheral T lymphocyte	N/A	N/A	N/A	N/A	FLOT1,LCP2,PTK2B,RIPOR2
Adhesion of prostate cancer cell lines	N/A	N/A	N/A	N/A	EVL,ITGB3,TLN1
Adhesion of squamous cell carcinoma cell lines	N/A	N/A	N/A	N/A	STOML2,ZYX
Adhesion of vascular endothelial cells	N/A	N/A	N/A	-0.776	CTSG,FERMT3,HMGB1,ITGB3,PECAM1,PF4,PPBP,SELP,THBS1
Adult-onset diabetes mellitus	N/A	N/A	N/A	N/A	APPL1,CA1,CA2
Advanced extracranial solid tumor	1.633	N/A	N/A	N/A	ALOX5,ARG1,ATIC,BSG,BTK,C4A/C4B,CTSB,CTSG,DPYD,DPYSL2,EEF1A1,EIF4A1,ELANE,FDPS,FGG,FTL,HSP90AB1,ITGB3,LCN2,LGALS1,LTF,MAP4,MMP9,PDLIM1,PPIA,PSMB1,PSMD1,PTK2B,PTPRJ,RPL7,S100A4,S100P,STAT1,THBS1,TUBA1A,TUBB,TUBB4B,TYMP,XPO1
Advanced lung cancer	N/A	N/A	N/A	-0.555	CTSG,FGG,FN1,FTL,G3BP2,ITGB3,MAP2K1,PDLIM1,PML,SELP,TUBB1
Advanced malignant gastrointestinal neoplasm	N/A	N/A	N/A	N/A	ANPEP,ARG1,ATIC,LCN2,LTF,MAP4,MMP9,PPIA,RTN1,S100P
Advanced malignant solid tumor	N/A	N/A	N/A	N/A	CALD1,CASP3,CD47,CD48,CDK5RAP3,CTSG,CTTN,FERMT3,FGG,FLNA,FN1,FTL,G3BP2,HMGB1,HMGB2,HMGN1,HPSE,ILK,ITGB3,KHDRBS1,MAP2K1,MAP2K3,PADI4,PDCD4,PDLIM1,PECAM1,PF4,PIK3R1,PML,PPBP,PRF1,PSIP1,PXN,SELP,THBS1,TLN1,TUBB1
Advanced malignant tumor	N/A	N/A	N/A	-1.456	ANXA2,C4A/C4B,CD47,CD48,CSE1L,FERMT3,FN1,FTL,FUS,HPSE,IGHM,ILK,ITGB3,KHDRBS1,LCN2,LTF,LUC7L2,MAP4,MMP8,MMP9,NDRG1,PDCD4,PDLIM1,PML,PPBP,PRDX2,PRPF8,PSIP1,PTK2B,PTPRJ,RPL7,RPS11,S100P,SELP,STIM1,TLN1,TOP1,TUBB1,U2AF1/U2AF1L5,YBX1
Advanced stage carcinoma	N/A	N/A	N/A	N/A	ANXA2,C4A/C4B,CD48,FN1,FTL,LCN2,MAP4,MMP9,PSIP1,PTK2B,RPL7,RPS11,TOP1,TUBB1
Affinity maturation of B lymphocytes	N/A	N/A	N/A	N/A	BTK,IGHM
Agammaglobulinemia	N/A	N/A	N/A	N/A	BTK,C4A/C4B,IGHM
Agglutination of blood platelets	N/A	N/A	N/A	N/A	IGHM,LTF
Agglutination of cells	N/A	N/A	N/A	N/A	IGHM,LTF
Aggregation of blood cells	N/A	N/A	N/A	-2.605	ATP2A3,CD47,CES1,CTSG,DMTN,F11R,FERMT3,FGA,FGB,FGG,GNAQ,HMGB1,IGHM,ITGA2B,ITGB3,MYLK,PADI4,PECAM1,PF4,PIK3R1,PLEK,RAB27B,RAP1B,SELP,THBS1,VWF
Aggregation of granulocytes	N/A	N/A	N/A	N/A	SELP,TLR2
Aggregation of lipid	N/A	N/A	N/A	N/A	CAMP,RAB27A,RAB27B
Allergic inflammation	N/A	N/A	N/A	N/A	ANXA3,ARG1,CD300LF,HPSE,MAP2K3,MMP9,PRDX1,RNASE3,TUBB
Allergy of ear	N/A	N/A	N/A	N/A	ARG1,CAMP,CD63
Alternative splicing of mRNA	N/A	N/A	N/A	N/A	DDX5,KHDRBS1,SAP18,THRAP3
Alzheimer disease	N/A	N/A	N/A	N/A	ARG1,C4A/C4B,CFB,CFL1,CHI3L1,CTSB,DPYSL2,DYSF,EEF2,EIF2S1,FDPS,G3BP1,GRN,HNRNPDL,HP,IGHM,KNG1,LCN2,LGALS1,LIMS1,LRP1,MMP9,MPO,PAK1,PCNA,PLCG2,PRDX1,RACK1,SET,SNCA,STIP1,TUBB
Aminoacylation of tRNA	N/A	N/A	N/A	N/A	AARS1,GARS1,KARS1,LARS1,QARS1,RARS1,SARS1
Amyloidosis	N/A	N/A	N/A	N/A	ARG1,C4A/C4B,CD63,CFB,CFL1,CHI3L1,CTSB,DPYSL2,DYSF,EEF2,EIF2S1,FDPS,FGA,G3BP1,GRN,HNRNPDL,HP,HPSE,IGHM,KNG1,LCN2,LGALS1,LIMS1,LRP1,MMP9,MPO,PAK1,PCNA,PLCG2,PRDX1,PSMB1,PSMD1,RACK1,SET,SNCA,STIP1,TUBB
Anaphase of tumor cell lines	N/A	N/A	N/A	N/A	ILK,UBAP2L
Aneurysm	N/A	N/A	N/A	N/A	FTL,LRP1,MMP8,MMP9,RETN,RRBP1,S100A12,S100A4,SPN,TMPO,VWF
Angiogenesis of islets of Langerhans	N/A	N/A	N/A	N/A	ATP1B3,CASP3,CAVIN2,EDF1,EHD3,FERMT3,FLNA,GSN,HPSE,HSPB1,ILK,ITGB3,LTBP1,MTDH,RAP1B,ROCK2,SELP,THRAP3,TLR2,VWF
Angiogenesis of pancreatic tumor	N/A	N/A	N/A	N/A	CTSB,LGALS1,LRP1,MMP9
Angiogenesis of tumor	N/A	N/A	N/A	N/A	CHI3L1,CTSB,FERMT3,HPSE,ITGB3,KNG1,LGALS1,LRP1,MMP9,NDRG1,PAK1,THBS1
Annealing of DNA	N/A	N/A	N/A	N/A	EVL,FUS
Anogenital cancer	N/A	N/A	N/A	N/A	ACTN1,AHNAK,ALDH16A1,ANK1,AP3D1,ATP2A3,ATP5F1C,ATP6V1H,BIN2,CALD1,CASP3,CAVIN2,CBX5,CCDC88B,CD163,CD47,CD48,CDK5RAP3,CES1,CHI3L1,CORO1C,CPSF6,CPSF7,DDX5,DMTN,DNAJC13,DNM1L,DTYMK,DYSF,EHD3,EMD,F11R,F13A1,FERMT3,FGA,FGG,FKBP3,FLNA,FN1,G3BP1,G3BP2,GLUD1,GNAQ,H1-2,HCFC1,HLA-A,HPSE,HSD17B11,HSPB1,IFI16,ILK,ITGA2B,ITGB3,KHDRBS1,LBR,LMAN1,LTBP1,MAP2K1,MAP2K3,MMRN1,MYLK,MYO1F,NCKAP1L,NUP62,PAPSS1,PARVB,P…
Anoikis	N/A	N/A	N/A	2	CTTN,FN1,ILK,ITGB3,MAP2K1,PML,THBS1,TLN1
Anoikis of carcinoma cell lines	N/A	N/A	N/A	N/A	CTTN,FN1,ILK,ITGB3,PML,TLN1
Anoikis of tumor cell lines	N/A	N/A	N/A	N/A	CTTN,FN1,ILK,ITGB3,PML,TLN1
Antibacterial response	N/A	N/A	N/A	N/A	ANXA3,BPI,CAMP,H2BC11,IGHM,LCN2,LTF,MAVS,PGLYRP1,RNASE3
Antibody response	N/A	N/A	N/A	N/A	BST1,BTK,C4A/C4B,CAMP,IGHM,LTF
Antifungal response	N/A	N/A	N/A	N/A	CTSG,ELANE,MPO,S100A12
Antimicrobial response	N/A	N/A	N/A	N/A	ANXA3,BANF1,BPI,CAMP,DDX3X,H2BC11,IGHM,LCN2,LTF,MAVS,PGLYRP1,RNASE3,RPS15A
Aortic aneurysm	N/A	N/A	N/A	N/A	FTL,MMP8,MMP9,MYLK,RETN,TMPO,VWF
Aortic valve disease	N/A	N/A	N/A	N/A	APOB,CA1,CA2,MMP9
Aphasia	N/A	N/A	N/A	N/A	CA1,CA2,GRN
Aplastic anemia	N/A	N/A	N/A	N/A	C4A/C4B,RPL18,RPL26,RPL5,RPS10,RPS15A,RPS17,RPS19,RPS27
Apoptosis of blood cells	N/A	N/A	N/A	N/A	BTK,CAMP,CHI3L1,CLC,ELANE,HSP90AB1,IGHM,ITGAM,LCN2,LGALS1,LRP1,LTF,MAP2K3,MMP8,MPO,NAMPT,PF4,PLCG2,PPIA,PRTN3,PTK2B,SERPINB9,SPN,STAT1,THBS1
Apoptosis of bone marrow cells	N/A	N/A	N/A	N/A	ELANE,LCN2,PML
Apoptosis of cardiomyocytes	0.118	N/A	N/A	N/A	CTSG,KNG1,LCN2,MAP2K3,MPO,PTK2B
Apoptosis of CD34+ cells	N/A	N/A	N/A	N/A	LCN2,PF4
Apoptosis of cervical cancer cell lines	N/A	N/A	N/A	N/A	ANXA2,ATP1B3,CAMP,CBX5,CD47,CD48,CSE1L,EIF3F,EWSR1,FKBP5,FN1,FTH1,GSN,HDAC1,HPSE,IGF2R,IGHM,ILK,ITGB3,KHDRBS1,LCN2,LIMS1,LTBP1,MAVS,MMP9,MTA2,MTDH,NASP,NCL,NDRG1,NMI,PDCD4,PML,PSIP1,PSME3,PTK2B,RETN,RPLP0,RPS19,SLC2A3,SMARCE1,SNX1,SSRP1,STIM1,TLN1,TOP1,UBA2,UBE2I,YBX1
Apoptosis of endothelial cells	0.277	N/A	N/A	N/A	AZU1,BPI,KNG1,MMP9,PRTN3,PTK2B
Apoptosis of granulocytes	N/A	N/A	N/A	N/A	CAMP,ELANE,ITGAM,LCN2,LGALS1,LTF,MMP8,MPO,NAMPT,PRTN3
Apoptosis of hepatoma cell lines	N/A	N/A	N/A	0.205	CASP3,DNM1L,ITGB3,LTBP1,MAP2K1,MAP2K3,PML,PPP2CA,SLC2A3,UBE2V1
Apoptosis of kidney	N/A	N/A	N/A	N/A	CFB,EHD4,ILK,LCN2,THBS1
Apoptosis of leukemia cell lines	N/A	0.257	N/A	-0.3	CASP3,CD47,CTSG,DNM1L,FN1,HSPB1,MAP2K1,PML,PRF1,PRTN3,PSIP1
Apoptosis of leukocytes	-0.047	N/A	N/A	N/A	BTK,CAMP,CHI3L1,CLC,ELANE,HSP90AB1,IGHM,ITGAM,LCN2,LGALS1,LRP1,LTF,MAP2K3,MMP8,MPO,NAMPT,PF4,PLCG2,PRTN3,PTK2B,SERPINB9,SPN,STAT1,THBS1
Apoptosis of lymphatic system cells	0.038	N/A	N/A	N/A
Apoptosis of lymphocytes	0.329	N/A	N/A	N/A	BTK,CLC,IGHM,LCN2,MAP2K3,PLCG2,PTK2B,SERPINB9
Apoptosis of microvascular endothelial cells	N/A	N/A	N/A	N/A	ATP1B3,AZU1,BPI,CASP3,CCDC88B,GPX1,MMP9,PECAM1,PPIA,PRTN3,PTPN11,SERPINA1,THBS1
Apoptosis of muscle cells	N/A	0.798	N/A	0.968	CASP3,CTSG,GNAQ,HMGB1,HSPB1,ITGB3,LIMS1,MAP2K1,MAP2K3,PDCD4,VWF
Apoptosis of myeloid cells	0.404	N/A	N/A	N/A	BTK,CAMP,ELANE,ITGAM,LCN2,LGALS1,LRP1,LTF,MAP2K3,MMP8,MPO,NAMPT,PF4,PRTN3,STAT1
Apoptosis of neutrophils	N/A	N/A	N/A	N/A	CAMP,ITGAM,LCN2,LTF,MMP8,MPO,NAMPT,PRTN3
Apoptosis of phagocytes	0.055	N/A	N/A	N/A	BTK,CAMP,HSP90AB1,ITGAM,LCN2,LRP1,LTF,MAP2K3,MMP8,MPO,NAMPT,PF4,PRTN3,STAT1
Apoptosis of pre-B lymphocytes	N/A	N/A	N/A	N/A	BTK,IGHM,PLCG2
Apoptosis of renal tubule	N/A	N/A	N/A	N/A	CFB,EHD4,ILK,LCN2,THBS1
Apoptosis of retinal ganglion cells	N/A	N/A	N/A	N/A	LRP1,MMP9
Apoptosis of sensory neurons	N/A	N/A	N/A	N/A	HSPB1,LRP1,MMP9
Apoptosis of smooth muscle cells	N/A	N/A	N/A	0.721	CASP3,HSPB1,ITGB3,LIMS1,MAP2K1,PDCD4
Apoptosis of T lymphocytes	N/A	N/A	N/A	-0.021	CASP3,CD47,CHI3L1,H1-2,MAP2K1,MAP2K3,PECAM1,PIK3R1,PRF1,THBS1,TLN1
Apoptosis of tubular cells	N/A	N/A	N/A	N/A	C4A/C4B,CFB,LCN2
Apoptosis of vascular smooth muscle cells	N/A	1.408	N/A	N/A	CASP3,HSPB1,ITGB3,LIMS1,PDCD4
Arrest in differentiation of B lymphocytes	N/A	N/A	N/A	N/A	BTK,IGHM,PLCG2
Arrest in lymphopoiesis of pre-B lymphocytes	N/A	N/A	N/A	N/A	BTK,PLCG2
Arrhythmia	N/A	N/A	N/A	N/A	ATP2A2,FLNA,ILK,KHDRBS1,TUBB1,VCL,VWF
Arthrogryposis, renal dysfunction, cholestasis	N/A	N/A	N/A	N/A	PF4,PPBP,SELP,THBS1
Assembly of protein-protein complex	N/A	N/A	N/A	N/A	CTTN,DMTN,DNM1L,FGA,HCFC1,NCKAP1L,NDUFA8,PF4,PML,PXN
Asthma	N/A	N/A	N/A	N/A	ALOX5,ANXA3,ARG1,C4A/C4B,CD300LF,CHI3L1,ELANE,FDPS,GSS,ITGAM,LCN2,MMP9,MPO,PRDX1,RETN,RNASE3,TUBA1A,TUBB,TUBB4B
Atherosclerosis	N/A	N/A	N/A	-1.709	CD163,CD47,CES1,CHI3L1,F13A1,FGG,FN1,HMGB1,ITGB3,MAP2K1,PECAM1,PF4,SELP,SNRPD2,THBS1,TUBB1,VWF
Atherosclerotic lesion	N/A	N/A	N/A	N/A	CD47,CES1,FGG,FN1,ITGB3,MAP2K1,PECAM1,SELP,THBS1
Atopic dermatitis	N/A	N/A	N/A	N/A	ANXA3,ARG1,CAMP,DCD,IGHM,RNASE3,S100P
Atopic disease	N/A	N/A	N/A	N/A	AHNAK,ANXA3,CAMP,GSN,IGHM,JPT1,RNASE3,S100P,SELP,TUBB1,UBE2I,VCL,ZYX
Atrial or ventricular septal defect	N/A	1.246	N/A	1.254	ATP2A2,DDX3X,FLNA,LTBP1,MYLK,TUBB1
Atrial septal defect	N/A	N/A	N/A	1.067	ATP2A2,FLNA,LTBP1,MYLK,PDS5B
Atrophy of muscle	N/A	N/A	N/A	N/A	CASP3,CHMP1A,DDX5,DNM1L,DYSF,HSPB1,MAP2K3,PDXK,VRK1
Attachment of actin cytoskeleton	N/A	N/A	N/A	N/A	EPB42,FLNA
Attachment of cells	N/A	N/A	N/A	N/A	ACP1,F11R,ILK,ITGB3,LRP1,PTK2B,PTPN11,RALB,RPSA,SIRPA,VWF
Attachment of virus	N/A	N/A	N/A	N/A	ANXA2,F11R,FTL
Autosomal dominant bleeding disorder	N/A	N/A	N/A	N/A	ACTN1,ITGA2B,ITGB3,TUBB1,VWF
Autosomal recessive agammaglobulinemia 1	N/A	N/A	N/A	N/A	BTK,IGHM
Autosomal recessive inborn error of metabolism	N/A	N/A	N/A	N/A	CTSG,DPYD,ELANE,FDPS,GRN,GSS,LTF,MESD,MMP8,MMP9,MPO,PRTN3,RAB27A
B cell cancer	N/A	N/A	N/A	N/A	AHNAK,ANXA2,CAVIN2,CD47,CD48,CSE1L,DDX3X,EWSR1,F11R,FN1,FUS,GSN,HDAC1,IGF2R,IGHM,ITGB3,KHDRBS1,MMP9,PDCD4,PML,PSIP1,PSME3,PTK2B,ROCK2,RPS15,RPS2,RPS20,S100A10,SNX1,SSB,STIM1,TUBB1,U2AF1/U2AF1L5,UBA2,VCL,ZYX
Basal cell carcinoma	N/A	N/A	N/A	N/A	CAMP,FGA,FGB,ILK,LBR,MMP8,MMRN1,NCKAP1L,PAK1
Basilar-type migraine	N/A	N/A	N/A	N/A	CA1,CA2
B-cell lymphoma	N/A	N/A	N/A	N/A	ALOX5,BTK,BUB3,CCT3,CD63,CHI3L1,DPYD,EEF1A1,EIF4A1,EWSR1,F11R,FEN1,FUS,G3BP1,HSP90AB1,IGHM,ITGB3,LGALS1,NUTF2,PCNA,PLCG2,PPIA,PPP2CA,PRDX1,PSMB1,PSMD1,PSME3,PTK2B,PTPN11,QARS1,RACK1,RPSA,S100A4,SNX1,SPN,SSB,STIP1,TUBA1A,TUBB4B,XPO1,XRCC6
B-cell neoplasm	N/A	N/A	N/A	N/A	ALOX5,BTK,BUB3,CA2,CCT3,CD63,CFL1,CHI3L1,CSK,CTSG,CTTN,DPYD,EEF1A1,EIF4A1,EWSR1,F11R,FDPS,FEN1,FUS,G3BP1,H1-4,HLA-A,HSP90AB1,HSPB1,IGHM,ITGB3,LCP2,LGALS1,MMP9,NAMPT,NUTF2,PCNA,PF4,PLCG2,PPIA,PPP2CA,PRDX1,PSMB1,PSMD1,PSME3,PTK2B,PTPN11,QARS1,RACK1,RPSA,S100A4,SAMHD1,SNX1,SPN,SSB,STIP1,TUBA1A,TUBB4B,UBA2,XPO1,XRCC6
Benign connective or soft tissue neoplasm	N/A	N/A	N/A	N/A	CAVIN2,FLNA,LTBP1,RPS15,RPS19,RPS25,STX3,TUBB1,ZYX
Benign oral disorder	N/A	N/A	N/A	N/A	C4A/C4B,EVL,FTH1,HP,IGHM,MMP8,MMP9,MPO,PML,RNASE3
Benign pelvic disease	N/A	N/A	N/A	N/A	APEX1,CAVIN2,CD48,FN1,FTH1,HDAC1,HPSE,ITGB3,LTBP1,LTF,MMP9,NDRG1,OGFR,PRPF8,RAP1B,ROCK2,RPS15,RPS19,RPS23,SLC2A3,ZYX
Benign thyroid nodule	N/A	N/A	N/A	N/A	ANXA3,CTSB,FTL,GLOD4,HSP90AB1,HSPB1,PDIA4,SERPINB6
Binding of antigen presenting cells	N/A	N/A	N/A	N/A	ATP2A3,CTTN,EVL,FERMT3,FLNA,HPSE,ITGA2B,ITGB3,PPBP,RAP1B,RIPOR2,SELP,TLN1,TLR2,VWF
Binding of carbohydrate	N/A	N/A	N/A	N/A	BPI,CAMP,FN1,PACSIN2,PRTN3,SELP,THBS1
Binding of carcinoma cells	N/A	N/A	N/A	N/A	ITGB3,SELP
Binding of cytoskeleton	N/A	N/A	N/A	-1	CD47,ITGA2B,ITGB3
Binding of DNA	N/A	N/A	N/A	N/A	ALOX5,BTK,CFL1,ELANE,HP,ILK,ITGAM,ITGB3,KNG1,LCP2,LGALS1,LTF,NCL,PAK1,PCNA,PPIA,PPP2CA,PRDX1,PSME3,PTPN11,RACK1,SET,SNCA,SPN,STAT1,SUB1,YBX1
Binding of E. coli	N/A	N/A	N/A	N/A	CD48,FN1,NCL
Binding of embryonic cell lines	N/A	N/A	N/A	N/A	FGA,FGG,ITGAM,ITGB3,KNG1,LRP1,PPP2CA,SH3KBP1
Binding of embryonic cells	N/A	N/A	N/A	-0.658	FGA,FGG,ITGAM,ITGB3,KNG1,LRP1,PPP2CA,SH3KBP1
Binding of endothelial cell lines	N/A	-0.975	N/A	-1.109	ANXA2,CD47,FERMT3,FN1,ITGB3,KNG1,PPBP,S100A10,SELP,VWF
Binding of eosinophils	N/A	N/A	N/A	N/A	FN1,ITGAM,LTF,PECAM1,SELP
Binding of epithelial cell lines	N/A	N/A	N/A	N/A	BST1,FGA,FGG,ITGAM,ITGB3,KNG1,LRP1,PPP2CA,SH3KBP1
Binding of fibroblast cell lines	N/A	N/A	N/A	N/A	DDX3X,EVL,ITGB3,VCL
Binding of granulocytes	-1.606	N/A	N/A	N/A	CSK,CTSG,CTTN,ELANE,FERMT3,FGA,HPSE,ITGAM,ITGB3,KNG1,LGALS1,LTF,MPO,PF4,PPBP,PRTN3
Binding of hematopoietic progenitor cells	N/A	N/A	N/A	N/A	CD47,ITGB3,PECAM1,PPP2CA,RAP1B
Binding of kidney cell lines	N/A	N/A	N/A	N/A	GSN,IGF2R,ITGB3,PML,PTPRJ,VCL,ZYX
Binding of lipopolysaccharide	N/A	N/A	N/A	N/A	BPI,CAMP,SELP
Binding of lung cell lines	N/A	N/A	N/A	N/A	FN1,PTPRJ,RNASE3
Binding of megakaryocytes	N/A	N/A	N/A	N/A	ITGB3,PECAM1,PPP2CA,RAP1B
Binding of neutrophils	N/A	N/A	N/A	N/A	CTSG,CTTN,ITGAM,KNG1,LSP1,PRTN3,S100A9
Binding of peritoneal macrophages	N/A	N/A	N/A	N/A	BPI,FN1,ITGB3,PRDX2,SELP,VWF
Binding of red blood cells	N/A	N/A	N/A	N/A	ITGAM,LTF,PTPN11,SELP,SIRPA
Binding of stem cells	N/A	N/A	N/A	-0.152	ITGB3,RAP1B,TLN1
Binding of tumor cell lines	N/A	N/A	N/A	-2.971	ANXA2,CAMP,CD47,EVL,F11R,FERMT3,FN1,ILK,ITGB3,KNG1,LTF,NCL,PARVB,PTK2B,ROCK2,S100A10,S100P,SELP,SNX1,TLN1,UBE2I,VCL,ZYX
Binding of tumor cells	N/A	N/A	N/A	N/A	CD47,ITGB3,SELP,THBS1
Binding of Y box	N/A	N/A	N/A	N/A	APEX1,YBX1
Bladder cancer	N/A	N/A	N/A	N/A	AHNAK,ALDH16A1,ANK1,AP3D1,CALD1,CASP3,CD48,DNAJC13,DNM1L,FERMT3,FGA,FN1,GNAQ,H1-2,HLA-A,HMGB2,HSPB1,MAP2K3,MYO1F,NOP58,PIK3R1,PML,PSIP1,RPS20,SERBP1,SMC3,SRSF11,THBS1,THRAP3,TLN1,TUBB1,VCL,VWF
Blebbing	N/A	N/A	N/A	N/A	CASP3,CTTN,HSPB1,MYLK,PARVB
Bledding of tumor cell lines	N/A	N/A	N/A	N/A	CASP3,PARVB
Bleeding of gastrointestinal tract	N/A	0.849	N/A	N/A	ITGA2B,ITGB3,TLR2,VWF
Bleeding of lung	N/A	N/A	N/A	N/A	ELANE,MMP8,MPO
Bleeding of skin	N/A	N/A	N/A	N/A	C4A/C4B,FGA,ITGB3,PPIA,PSMB1,PSMD1,VWF
Bleeding of tissue	N/A	N/A	N/A	N/A	SELP,VWF
Bleeding of tumor	N/A	N/A	N/A	N/A	SELP,VWF
Bleeding of uterus	N/A	N/A	N/A	1.969	F13A1,FGA,FGG,ITGB3
Bleeding time	N/A	N/A	N/A	N/A	ATP2A3,GNAQ,GSN,ITGA2B,ITGB3,PTK2B,SELP,TLN1,TUBB1,VWF
Bleeding time of tail	N/A	N/A	N/A	N/A	PTK2B,TLN1,VWF
Blister	N/A	N/A	N/A	N/A	CFB,ELANE,MMP9
Blood clot	N/A	-1.071	N/A	-1.604	ATP2A3,CTSG,DMTN,F13A1,FGA,FGB,FGG,FLNA,GNAQ,ITGA2B,ITGB3,PECAM1,PF4,RAP1B,ROCK2,SELP,THBS1,VWF
Bone marrow cancer	N/A	N/A	N/A	N/A	AHNAK,ANXA2,APEX1,C4A/C4B,CD48,CSNK2B,DDX3X,EIF3L,ETF1,F11R,GNAQ,HDAC1,IGF2R,ITGA2B,ITGB3,LCN2,LTF,LUC7L2,MEFV,NASP,NUP210,PML,PPBP,PRPF8,PSIP1,PTK2B,PTPRJ,RPL13A,RPL28,RPL34,RPL4,RPL5,RPL6,RPL7,RPLP0,RPS11,RPS14,RPS15A,RPS16,RPS18,RPS19,RPS20,RPS23,RPS4X,RSU1,SH3BP1,SLC2A3,SRSF4,SSB,TLN1,TOP1,TUBB1,U2AF1/U2AF1L5,UBE2I,VWF
Bone marrow neoplasm	N/A	N/A	N/A	N/A	AHNAK,ANXA2,APEX1,C4A/C4B,CD48,CSNK2B,DDX3X,EIF3L,ETF1,F11R,GNAQ,GSN,HDAC1,IGF2R,ITGA2B,ITGB3,LCN2,LTF,LUC7L2,MEFV,NASP,NUP210,PML,PPBP,PRPF8,PSIP1,PTK2B,PTPRJ,RPL13A,RPL28,RPL34,RPL4,RPL5,RPL6,RPL7,RPLP0,RPS11,RPS14,RPS15A,RPS16,RPS18,RPS19,RPS20,RPS23,RPS4X,RSU1,SH3BP1,SLC2A3,SRSF4,SSB,TLN1,TOP1,TUBB1,U2AF1/U2AF1L5,UBE2I,VWF
Brain damage	N/A	N/A	N/A	N/A	ALOX5,CA1,CA2,GSN,HP,KNG1,MMP9,VWF
Branching of epithelial tissue	N/A	N/A	N/A	N/A	MMP9,PAK1,PTPRJ,SARS1
BRCA1 mutation positive gastric tumor	N/A	N/A	N/A	N/A	ACTN1,ANK1,CALD1,TUBB1
Breakage of actin filaments	N/A	N/A	N/A	N/A	FLNA,GSN
Breakdown of connective tissue	N/A	N/A	N/A	N/A	CTSG,ELANE,PRTN3
Breast adenocarcinoma	N/A	N/A	N/A	N/A	ANK1,ATP2A3,CASP3,CD48,CES1,DYSF,FLNA,FN1,GNAQ,H1-2,HCFC1,ILK,LTBP1,MAP2K1,MYLK,PF4,PIK3R1,PML,PPP2CA,ROCK2,SMC3,THBS1,THRAP3,TUBB1,ZYX
Breast cancer	N/A	N/A	N/A	N/A	ANK1,ATP2A3,ATP5F1C,CALD1,CASP3,CD48,CES1,CHI3L1,DDX5,DNAJC13,DNM1L,DYSF,F11R,FGA,FKBP3,FLNA,FN1,G3BP2,GLUD1,GNAQ,H1-2,HCFC1,HLA-A,HSPB1,ILK,ITGB3,LMAN1,LTBP1,MAP2K1,MAP2K3,MYLK,NCKAP1L,PDCD6,PDS5B,PECAM1,PF4,PIK3R1,PML,PPP2CA,PSIP1,PXN,RAP1B,ROCK2,RPS20,SMC3,STX3,TAGLN2,THBS1,THRAP3,TLN1,TRIM25,TUBB1,UPF1,VCL,VWF,ZYX
Breast carcinoma	N/A	N/A	N/A	N/A	ANK1,ATP2A3,CALD1,CASP3,CD48,CES1,CHI3L1,DNAJC13,DNM1L,DYSF,FGA,FKBP3,FLNA,FN1,G3BP2,GLUD1,GNAQ,H1-2,HCFC1,HLA-A,HSPB1,ILK,ITGB3,LMAN1,LTBP1,MAP2K1,MYLK,NCKAP1L,PDCD6,PDS5B,PF4,PIK3R1,PML,PPP2CA,PSIP1,ROCK2,RPS20,SMC3,THBS1,THRAP3,TRIM25,TUBB1,UPF1,VWF,ZYX
Breast or colorectal cancer	N/A	N/A	N/A	N/A	ABHD14B,ACTN1,AHNAK,ALDH16A1,ANK1,AP3D1,ATP2A2,ATP2A3,ATP5F1C,ATP6V1H,CALD1,CASP3,CAVIN2,CBX5,CCDC88B,CD163,CD48,CES1,CHI3L1,CHMP1A,CORO1C,CPSF6,CTSG,DDX5,DMTN,DNAJC13,DNM1L,DYSF,EIF3L,EIF3M,EPB42,F11R,F13A1,FBL,FGA,FGB,FKBP3,FLNA,FN1,G3BP1,G3BP2,GLUD1,GNAQ,H1-2,HCFC1,HLA-A,HMGB1,HMGB2,HNRNPUL2,HSD17B11,HSPB1,IFI16,ILK,ITGA2B,ITGB3,LBR,LMAN1,LTBP1,MAP2K1,MAP2K3,MMRN1,MTA2,MYLK,MYO1F,NAP1L1,NCKAP1…
Breast or gynecological cancer	N/A	N/A	N/A	N/A	ACTN1,AHNAK,ALDH16A1,ANK1,ATP2A3,ATP5F1C,ATP6V1H,BIN2,CALD1,CASP3,CCDC88B,CD163,CD47,CD48,CES1,CHI3L1,CORO1C,CPSF6,DDX5,DMTN,DNAJC13,DNM1L,DTYMK,DYSF,EMD,F11R,F13A1,FERMT3,FGA,FGG,FKBP3,FLNA,FN1,G3BP1,G3BP2,GLUD1,GNAQ,H1-2,HCFC1,HLA-A,HPSE,HSD17B11,HSPB1,IFI16,ILK,ITGA2B,ITGB3,LBR,LMAN1,LTBP1,MAP2K1,MAP2K3,MMRN1,MYLK,MYO1F,NCKAP1L,NUP62,PARVB,PDAP1,PDCD6,PDS5B,PDXK,PECAM1,PF4,PIK3R1,PLEK,PML,PPP2…
Breast or ovarian cancer	N/A	N/A	N/A	N/A	AHNAK,ALDH16A1,ANK1,ATP2A3,ATP5F1C,CALD1,CASP3,CD47,CD48,CES1,CHI3L1,DDX5,DNAJC13,DNM1L,DYSF,EMD,F11R,F13A1,FGA,FKBP3,FLNA,FN1,G3BP2,GLUD1,GNAQ,H1-2,HCFC1,HLA-A,HSPB1,ILK,ITGB3,LMAN1,LTBP1,MAP2K1,MAP2K3,MYLK,NCKAP1L,PDAP1,PDCD6,PDS5B,PECAM1,PF4,PIK3R1,PML,PPP2CA,PRF1,PRTN3,PSIP1,PXN,RAP1B,ROCK2,RPS20,RSU1,SELP,SMC3,STOM,STX3,TAGLN2,THBS1,THRAP3,TLN1,TNPO1,TPM4,TRIM25,TUBB1,UPF1,VCL,VWF,ZYX
Breast or pancreatic cancer	N/A	N/A	N/A	N/A	AHNAK,ALDH16A1,ANK1,AP3D1,ATP2A3,ATP5F1C,BIN2,CALD1,CASP3,CD163,CD47,CD48,CDK5RAP3,CES1,CHI3L1,CPSF7,CTTN,DDX5,DNAJC13,DNM1L,DYSF,EMD,F11R,F13A1,FGA,FKBP3,FLNA,FN1,G3BP2,GDI1,GLUD1,GNAQ,H1-2,HCFC1,HLA-A,HMGB1,HPSE,HSPB1,IGHG3,ILK,ITGB3,KHDRBS1,LMAN1,LTBP1,MAP2K1,MAP2K3,MYLK,NCKAP1L,NOP58,PDAP1,PDCD6,PDS5B,PECAM1,PF4,PIK3R1,PML,PPP2CA,PRF1,PRTN3,PSIP1,PXN,RAP1B,ROCK2,RPS20,RSU1,SELP,SLC2A3,SMC3,ST…
Bundling of filaments	N/A	N/A	N/A	-1	DNM1L,MYLK,PIK3R1,ROCK2
Cancer	N/A	N/A	N/A	N/A	ABHD14B,ACTN1,AHNAK,ALDH16A1,ANK1,AP3D1,ATP2A2,ATP2A3,ATP5F1C,ATP6V1H,BIN2,CALD1,CASP3,CAVIN2,CBX5,CCDC88B,CD163,CD47,CD48,CDK5RAP3,CES1,CHI3L1,CHMP1A,CORO1C,CPPED1,CPSF6,CPSF7,CSRP1,CTSG,CTTN,DDX5,DMTN,DNAJC13,DNM1L,DTYMK,DYSF,EDF1,EHD3,EIF3L,EIF3M,EMD,EPB42,F11R,F13A1,FBL,FERMT3,FGA,FGB,FGG,FKBP3,FLNA,FN1,FTL,G3BP1,G3BP2,GDI1,GLUD1,GNAQ,H1-2,H1-4,HCFC1,HLA-A,HMGB1,HMGB2,HMGN1,HNRNPUL2,HPSE,HSD1…
Cancer of secretory structure	N/A	N/A	N/A	N/A	ACAA2,ACTN1,AHNAK,ANXA2,ANXA3,APEX1,ATP1B3,ATP2A2,ATP2A3,BASP1,BLVRB,BPI,C4A/C4B,CAVIN2,CBX5,CD47,CD48,CD5L,CFB,CPSF6,CRIP1,CSE1L,CSRP1,DDX3X,DDX5,DNAJC7,DPY30,EDF1,EHD3,EIF3F,EIF3L,ETF1,EWSR1,F11R,FERMT3,FGB,FKBP5,FN1,FUS,GIMAP1,GNAQ,GPD2,GSN,GZMH,HDAC1,HIBCH,HNRNPUL2,HPSE,IGF2R,IGHM,ILK,ITGA2B,ITGB3,JPT1,KHDRBS1,KNG1,LCN2,LIMS1,LRPPRC,LTBP1,LTF,LUC7L2,MAP4,MEFV,MMP8,MMP9,MMRN1,MPST,MTA2,MYLK,NA…
Cardiac output	N/A	N/A	N/A	N/A	APOB,LCN2,MMP9
Catabolism of protein	1.088	N/A	N/A	N/A	ALOX5,AZU1,BUB3,CCT2,CCT3,CCT7,CDC37,CFL1,CNDP2,CTSB,CTSG,DYSF,ELANE,FLOT1,FLOT2,GRN,HSP90AB1,KNG1,MMP8,MMP9,NACA,PPP2CA,PRTN3,PSME3,PTGES3,RAD23A,RNASE3,RPL23,RPS7,S100A4,SNCA,SNX1,UBXN1,UFD1,XPNPEP1,XPO1
Cell death of blood cells	N/A	N/A	N/A	N/A	BTK,CAMP,CHI3L1,CLC,CTSB,ELANE,FTH1,FUS,HSP90AB1,IGHM,ITGAM,LCN2,LGALS1,LRP1,LTF,MAP2K3,MMP8,MPO,MVP,NAMPT,PCNA,PF4,PLCG2,PPBP,PPIA,PRTN3,PTK2B,PTPN11,SERPINB9,SH3KBP1,SIRPA,SPN,STAT1,THBS1,TUBB
Cell death of bone marrow-derived neutrophils	N/A	N/A	N/A	N/A	CASP3,PRF1
Cell death of breast cancer cell lines	1.6	N/A	N/A	1.052	CASP3,CD47,FN1,HSPB1,IFI16,ILK,MAP2K1,MAP2K3,PDCD4,PML,PRTN3,PSIP1,THBS1
Cell death of cancer cells	N/A	N/A	N/A	N/A	CD47,CSE1L,EIF3F,EIF3L,HDAC1,IGHM,MMP9,NDRG1,PRPF8,PSMC1,PTK2B,RBM39,RPL13A,RPL27A,RPL5,RPL6,RPL7,RPLP0,RPS11,RPS14,RPS15A,RPS16,RPS17,RPS18,RPS19,RPS5,SUPT16H,UBE2I
Cell death of cardiomyocytes	0.43	N/A	N/A	N/A	CSK,CTSG,HSPB1,KNG1,LCN2,MAP2K3,MPO,MTPN,NAMPT,NCL,PPIF,PTK2B,PTPN11,RNASE3,RPSA,STAT1
Cell death of cervical cancer cell lines	N/A	N/A	N/A	N/A	CASP3,PRF1
Cell death of endothelial cells	0.64	N/A	N/A	N/A	AZU1,BPI,KNG1,MAP2K3,MMP9,PRTN3,PTK2B
Cell death of fibroblasts	N/A	N/A	N/A	N/A	CASP3,FEN1,ROCK2
Cell death of forebrain	N/A	N/A	N/A	N/A	CASP3,FEN1,ROCK2
Cell death of granulocytes	N/A	N/A	N/A	N/A	CAMP,ELANE,ITGAM,LCN2,LGALS1,LTF,MMP8,MPO,NAMPT,PRTN3,SIRPA
Cell death of heart	0.713	N/A	N/A	N/A	CSK,CTSG,HSPB1,KNG1,LCN2,MAP2K3,MPO,MTPN,NAMPT,NCL,PADI4,PPIF,PTK2B,PTPN11,RNASE3,RPSA,STAT1
Cell death of immune cells	0.496	N/A	N/A	0.758	CASP3,CD47,CD48,CHI3L1,FN1,H1-2,HMGB1,MAP2K1,MAP2K3,PECAM1,PF4,PIK3R1,PPBP,PRF1,PRTN3,PXN,THBS1,TLN1
Cell death of lymphatic system cells	0.784	N/A	N/A	N/A	BTK,CAMP,CLC,ELANE,FTH1,IGHM,LCN2,MAP2K3,PLCG2,PML,PTK2B,SERPINB9
Cell death of lymphocytes	1.194	N/A	N/A	N/A	BTK,CAMP,CLC,FTH1,IGHM,LCN2,MAP2K3,PLCG2,PTK2B,SERPINB9
Cell death of myeloid cells	N/A	N/A	N/A	N/A	BTK,CAMP,CTSB,ELANE,ITGAM,LCN2,LGALS1,LRP1,LTF,MAP2K3,MMP8,MPO,NAMPT,PF4,PRTN3,SIRPA,STAT1
Cell death of naive T lymphocytes	N/A	N/A	N/A	N/A	CASP3,PRF1
Cell death of osteosarcoma cells	N/A	N/A	N/A	N/A	CSE1L,EIF3F,EIF3L,PRPF8,PSMC1,RBM39,RPL13A,RPL27A,RPL5,RPL6,RPL7,RPLP0,RPS11,RPS14,RPS15A,RPS16,RPS17,RPS18,RPS19,RPS5,SUPT16H,UBE2I
Cell death of phagocytes	N/A	N/A	N/A	N/A	BTK,CAMP,CTSB,HSP90AB1,ITGAM,LCN2,LRP1,LTF,MAP2K3,MMP8,MPO,NAMPT,PF4,PRTN3,STAT1
Cell death of smooth muscle cells	N/A	N/A	N/A	0.721	CASP3,GNAQ,HSPB1,ITGB3,LIMS1,MAP2K1,PDCD4
Cell death of tumor cells	N/A	N/A	N/A	N/A	ANXA2,CD47,CSE1L,EIF3F,EIF3L,HDAC1,IGHM,MMP9,NDRG1,PRPF8,PSMC1,PTK2B,RBM39,RPL13A,RPL27A,RPL5,RPL6,RPL7,RPLP0,RPS11,RPS14,RPS15A,RPS16,RPS17,RPS18,RPS19,RPS5,SUPT16H,UBE2I
Cell death of vascular smooth muscle cells	N/A	N/A	N/A	1.408	CASP3,GNAQ,HSPB1,ITGB3,LIMS1,PDCD4
Cell movement of blood cells	N/A	N/A	N/A	N/A	ALOX5,ARG1,AZU1,BSG,BST1,BTK,C4A/C4B,CAMP,CD300LF,CD63,CFB,CHI3L1,CSK,CTSB,CTSG,CTTN,DPYSL2,DYSF,ELANE,EVL,F11R,F13A1,FABP5,FERMT3,FGB,FLOT1,GRN,HLA-A,HP,HPSE,HSPB1,IGHM,ILK,ITGA2B,ITGAM,ITGB3,KARS1,KNG1,LCN2,LCP2,LGALS1,LRP1,LTF,MAP2K3,MMP8,MMP9,MPO,NCKAP1L,NDRG1,OLFM4,PA2G4,PAK1,PF4,PGLYRP1,PLCG2,PPBP,PPIA,PPIF,PRDX1,PRTN3,PTK2B,PTPN11,PTPRJ,RAB27A,RACK1,RETN,RIPOR2,RNASE2,RPL13A,S100A12,S100A4…
Cell movement of dendritic cells	-0.254	N/A	N/A	N/A	MMP9,MPO,PLCG2,PTK2B,RNASE2
Cell movement of embryonic cell lines	N/A	-1.571	N/A	N/A	CTTN,FLNA,ILK,MYLK,ROCK2,TLR2,VCL
Cell movement of eosinophils	-0.762	N/A	N/A	N/A	CAMP,KNG1,LTF,MMP8
Cell movement of epithelial cell lines	N/A	N/A	N/A	N/A	CAMP,CTTN,FGA,FLNA,FN1,ITGAM,PAK1,PPIA,PTPN12,SARS1
Cell movement of fibroblast cell lines	N/A	N/A	N/A	-2.1	CTTN,FLNA,FN1,HMGB1,IFI16,ILK,MYLK,PIK3R1,PXN,THBS1,VCL
Cell movement of fibrosarcoma cell lines	N/A	-1.114	N/A	-1.114	AHNAK,CTTN,FLNA,FN1,PARVB
Cell movement of kidney cell lines	N/A	-0.277	N/A	-2.362	CTTN,FGA,FLNA,FN1,ITGB3,PXN,ROCK2,THBS1
Cell movement of lymphatic system cells	N/A	N/A	N/A	N/A	ALOX5,AZU1,BSG,BTK,CAMP,CTSG,DPYSL2,EVL,F11R,FABP5,FERMT3,FLOT1,HLA-A,ITGAM,ITGB3,LCP2,LGALS1,LRP1,MMP9,MPO,PF4,PLCG2,PPIA,PTK2B,RIPOR2,S100A4,SPN,STAT1,THBS1
Cell movement of muscle cells	N/A	N/A	N/A	N/A	ATP2A2,CTTN,F11R,ILK,ITGAM,LRP1,MMP9,NACA,NAMPT,PAK1,PPIA,PTPN11,RETN,S100A4,SNAP23,THBS1
Cell movement of natural killer cells	N/A	-0.849	N/A	N/A	FERMT3,RAP1B,SELP,TLR2
Cell movement of peripheral blood lymphocytes	N/A	N/A	N/A	N/A	CD47,PTK2B,RIPOR2,SELP
Cell movement of stem cells	N/A	N/A	N/A	N/A	GSN,ITGB3,SELP,SLC3A2,TLN1
Cell movement of T lymphocytes	2.414	N/A	N/A	N/A	AZU1,CAMP,CTSG,MMP9,MPO,PTK2B
Cell movement of vascular smooth muscle cells	N/A	N/A	N/A	N/A	ATP2A2,CD47,F11R,FN1,GNAQ,ILK,MMP9,RETN,SNAP23
Cell proliferation of carcinoma cell lines	N/A	1.524	N/A	N/A	CASP3,DDX3X,DDX5,H1-3,ILK,OGFR,RAP1B,S100A10,SART1,SLC3A2,STOML2,TLR2
Cell proliferation of colorectal cancer cell lines	N/A	N/A	N/A	0.451	DDX5,EIF3M,FN1,GNAQ,HSPB1,ILK,PADI4,PECAM1,PIK3R1,SLC3A2,STX3,THBS1
Cell rolling	N/A	N/A	N/A	N/A	CTTN,SELP,TLN1,VWF
Cell rolling of neutrophils	N/A	N/A	N/A	N/A	CTTN,SELP,TLN1
Cell rounding of tumor cell lines	N/A	N/A	N/A	N/A	FN1,GNAQ,PARVB,ROCK2
Cell spreading of blood platelets	N/A	N/A	N/A	N/A	FN1,KNG1,TLN1,VWF
Cell spreading of bone cancer cell lines	N/A	N/A	N/A	N/A	FN1,KNG1,MMP9
Cell spreading of endothelial cell lines	N/A	N/A	N/A	N/A	FN1,KNG1,PTK2B
Cell spreading of endothelial cells	N/A	N/A	N/A	N/A	FN1,KNG1,PTK2B,VWF
Cell spreading of fibroblast cell lines	N/A	N/A	N/A	N/A	CD47,FN1,ITGB3,PARVB
Cell spreading of fibrosarcoma cell lines	N/A	N/A	N/A	N/A	FLNA,PARVB
Cell spreading of gonadal cell lines	N/A	N/A	N/A	-0.577	ITGB3,PARVB
Cell spreading of kidney cell lines	N/A	N/A	N/A	N/A	BST1,BTK,EVL,ITGAM,KNG1,MAP4,MMP9,PAK1,PLCG2,VWF
Cell spreading of lymphatic system cells	N/A	N/A	N/A	N/A	BTK,PLCG2,PTK2B
Cell spreading of melanoma cell lines	N/A	N/A	N/A	N/A	FLNA,PARVB
Cell spreading of mononuclear leukocytes	N/A	N/A	N/A	N/A	CD47,KNG1,PTK2B,RAP1B
Cell spreading of neutrophils	N/A	N/A	N/A	N/A	CD47,KNG1,PTK2B,RAP1B
Cell spreading of PBMCs	N/A	N/A	N/A	N/A	KNG1,PTK2B
Cell spreading of phagocytes	N/A	N/A	N/A	N/A	CD47,CES1,CTSG,CTTN,DNM1L,DYSF,F11R,FERMT3,FLNA,FN1,HMGB1,HPSE,HSPB1,ITGB3,MYLK,MYO1F,NCKAP1L,PECAM1,PF4,PIK3R1,PPBP,PRTN3,RAP1B,SELP,THBS1,TLN1,VWF
Cell spreading of vascular endothelial cells	N/A	N/A	N/A	N/A	FN1,KNG1,VWF
Cell surface receptor linked signal transduction	N/A	N/A	N/A	N/A	CASP3,CD47,F13A1,FERMT3,FN1,ILK,ITGB3,PF4,PIK3R1,PLEK,PRAM1,PRTN3,PXN,SEPTIN2,STX3,TLN1,ZYX
Cell tethering or rolling of leukocytes	N/A	-0.968	N/A	N/A	CTTN,SELP,TLN1,VWF
Cell transformation	0.275	N/A	N/A	N/A	BTK,DCD,FEN1,FTH1,MAP2K3,MMP9,PLCG2,PML,PTPRJ
Cell viability	-0.788	1.268	N/A	0.849	APEX1,CAMP,CBX5,CD47,CD48,CSE1L,DDX5,EWSR1,FKBP5,FN1,FTH1,FUS,GIMAP1,HDAC1,HNRNPUL2,HPSE,IGF2R,IGHM,ILK,ITGB3,LCN2,LTF,MMP9,MTDH,NDRG1,NOP58,NUP210,PDCD4,PML,PPBP,PPM1G,PRDX2,PRPF8,PSIP1,PSME3,PTK2B,RBM39,RPL24,S100P,SLC2A3,SMARCC2,SMARCE1,SNRNP200,TOP1,U2AF1/U2AF1L5,UBE2I,YBX1
Cell viability of endocrine cell lines	N/A	N/A	N/A	N/A	HPSE,SMC3
Cell viability of leukocytes	-0.848	N/A	N/A	N/A	APOB,BTK,IGHM,PLCG2,PRTN3,PTK2B,SERPINB9
Cell viability of PBMCs	N/A	N/A	N/A	N/A	APOB,BTK
Cell-cell adhesion of leukocytes	N/A	N/A	N/A	N/A	F11R,FERMT3,PECAM1,SELP
Cell-cell contact	N/A	-1.32	N/A	-1.673	ACTN1,CASP3,CD47,CTTN,DNM1L,DYSF,F11R,FERMT3,FN1,IFI16,ITGB3,LIMS1,MAP2K1,MYLK,PECAM1,PIK3R1,ROCK2,SELP,SLC3A2,SUN2,THBS1,TLN1,VCL,ZYX
Cell-cell contact of leukocytes	N/A	N/A	N/A	N/A	CD47,F11R,FERMT3,PECAM1,SELP
Cellular infiltration by mononuclear leukocytes	N/A	N/A	N/A	-1.437	CTSG,FN1,HLA-A,ILK,MYLK,PF4,PIK3R1,PRF1,SELP
Cellular infiltration of lung	N/A	N/A	N/A	N/A	ALOX5,ANXA3,ARG1,CFB,TUBB
Cerebral ischemia	N/A	N/A	N/A	N/A	LCN2,MMP9,PRTN3
Cerebral malaria	N/A	N/A	N/A	N/A	C4A/C4B,CFB
Chemoattraction	N/A	N/A	N/A	N/A	AZU1,CAMP,LRP1,PF4,PTPRJ
Chemoattraction of fibroblasts	N/A	N/A	N/A	N/A	FN1,PF4,PPBP
Chemoattraction of monocytes	N/A	N/A	N/A	N/A	AZU1,PF4
Chemoattraction of myeloid cells	N/A	N/A	N/A	N/A	ALOX5,AZU1,BST1,CAMP,CTSG,DYSF,ELANE,FLOT1,GRN,HP,ITGAM,ITGB3,KARS1,LCN2,LGALS1,NCKAP1L,PF4,PPBP,PPIA,PRTN3,PTK2B,PTPN11,PTPRJ,RIPOR2,RPL13A,S100A12,S100A4,THBS1
Chemoattraction of neutrophils	N/A	N/A	N/A	N/A	ALOX5,AZU1,BST1,CAMP,CTSG,DYSF,ELANE,FLOT1,GRN,ITGAM,LCN2,NCKAP1L,PF4,PPBP,PRTN3,RIPOR2,S100A12
Chemoattraction of phagocytes	N/A	N/A	N/A	N/A	ALOX5,AZU1,BST1,CAMP,CTSG,DYSF,ELANE,FLOT1,GRN,HP,HPSE,ITGAM,ITGB3,KARS1,LCN2,LGALS1,NCKAP1L,PF4,PLCG2,PPBP,PPIA,PRTN3,PTK2B,PTPN11,PTPRJ,RIPOR2,RNASE2,RPL13A,S100A12,S100A4,THBS1
Chemoresistant acute myeloid leukemia	N/A	N/A	N/A	N/A	EEF1A1,PSME1,RPL34,RPS12,RPS24
Chemotaxis of lymphocytes	N/A	N/A	N/A	N/A	ALOX5,AZU1,BST1,CAMP,CTSG,DYSF,ELANE,FLOT1,GRN,GSN,HP,ITGAM,LCN2,LSP1,MMP9,PLCG2,PPIA,PRTN3,PTPRJ,RNASE2,RPL13A,S100A12,S100A9,STIM1
Chemotaxis of macrophages	1.964	N/A	N/A	N/A	AZU1,CAMP,CTSG,ITGB3,KARS1,PF4,PTK2B,PTPRJ,RPL13A,S100A4,THBS1
Chemotaxis of monocytes	1.967	N/A	N/A	N/A	AZU1,CAMP,CTSG,HP,S100A12
Chemotaxis of mononuclear leukocytes	1.556	N/A	N/A	N/A	AZU1,CAMP,CTSG,HP,MMP9,PTK2B,S100A12
Cholangiocarcinoma	N/A	N/A	N/A	N/A	FGA,HSP90AB1,KNG1,PSMB1,PSMD1,RACK1,RPL13A,RPL4,RPLP0,TUBA1A,TUBB4B
Chondrodysplasia of metaphysis	N/A	N/A	N/A	N/A	CORO7/CORO7-PAM16,MMP9
Chronic anterior uveitis	N/A	N/A	N/A	N/A	CA1,CA2
Chronic inflammatory disorder	N/A	N/A	N/A	N/A	BPI,C4A/C4B,CA1,CAMP,CFB,DDX5,F11R,FGB,FKBP5,FN1,FTH1,GSN,HDAC1,HPSE,IGHM,ITGB3,LCN2,LST1,LTF,MEFV,MMP9,PDLIM1,PGLYRP1,PRDX2,PTK2B,RAB1B,RPL18A,RPS16,RPS18,S100A10,SELP,SNRNP200
Chronic kidney disease	N/A	N/A	N/A	N/A	C4A/C4B,CA1,CA2,CDV3,DBI,EEF1B2,FDPS,GSS,KNG1,PFDN5,PPIA,PSMB1,PSMD1,RPL23,RPL34,RPL7,TUBA1A,TUBB4B
Chronic obstructive pulmonary disease	N/A	N/A	N/A	N/A	CA1,CA2,CTSG,ELANE,LCN2,LTF,MMP8,MMP9,MPO,PRTN3
Chronic psoriasis	N/A	N/A	N/A	N/A	ATP2A2,CD47,CRIP1,ETF1,LCN2,TOP1,UBE2I,UQCRFS1
Chronic renal impairment	N/A	N/A	N/A	N/A	APOB,C4A/C4B,CA1,CA2,KNG1
Chronic skin disorder	N/A	N/A	N/A	N/A	ATP2A2,C4A/C4B,CAMP,CD47,CRIP1,ETF1,LCN2,TOP1,UBE2I,UQCRFS1,VWF
Classic Marfan syndrome	N/A	N/A	N/A	N/A	FLNA,MYLK
Clearance of Pseudomonas aeruginosa	N/A	N/A	N/A	N/A	CAMP,ELANE
Cleavage of carbohydrate	1.945	N/A	N/A	N/A	BTK,CTSG,KNG1,MMP9,PLCG2
Cleavage of polysaccharide	N/A	N/A	N/A	N/A	CTSG,GLB1,MMP9
Cleavage of proteoglycan	N/A	N/A	N/A	N/A	CTSG,MMP9
Closure of wound	N/A	N/A	N/A	N/A	FGA,FGB,FGG,ILK,MMP9
Coagulation factor deficiency syndrome	N/A	N/A	N/A	N/A	F13A1,FGA,FGB,FGG,LMAN1,VWF
Cognitive impairment	N/A	N/A	N/A	N/A	FLNA,MYLK
Collagen antibody-induced arthritis	N/A	N/A	N/A	N/A	CTSG,ELANE
Collagen-induced arthritis	N/A	N/A	N/A	0.179	F13A1,FGA,FGG,THBS1
Colon cancer	N/A	N/A	N/A	N/A	ABHD14B,ACTN1,AHNAK,ALDH16A1,ANK1,AP3D1,ATP2A2,ATP2A3,ATP5F1C,ATP6V1H,CALD1,CASP3,CAVIN2,CBX5,CCDC88B,CD163,CES1,CHMP1A,CORO1C,CPSF6,CTSG,DDX5,DMTN,DNAJC13,EIF3L,EIF3M,EPB42,FBL,FGA,FGB,FLNA,FN1,G3BP1,G3BP2,GNAQ,HCFC1,HLA-A,HMGB1,HMGB2,HNRNPUL2,HSD17B11,HSPB1,IFI16,ILK,ITGA2B,LBR,LMAN1,LTBP1,MAP2K1,MMRN1,MTA2,MYLK,MYO1F,NAP1L1,NOP58,NUP62,PADI4,PAPSS1,PDCD4,PDLIM1,PDS5B,PIK3R1,PRAM1,PSIP1,PTPN18,…
Colon tumor	N/A	N/A	N/A	N/A	ABHD14B,ACTN1,AHNAK,ALDH16A1,ANK1,AP3D1,ATP2A2,ATP2A3,ATP5F1C,ATP6V1H,CALD1,CASP3,CAVIN2,CBX5,CCDC88B,CD163,CES1,CHMP1A,CORO1C,CPSF6,CTSG,DDX5,DMTN,DNAJC13,EDF1,EIF3L,EIF3M,EPB42,FBL,FGA,FGB,FLNA,FN1,G3BP1,G3BP2,GNAQ,HCFC1,HLA-A,HMGB1,HMGB2,HNRNPUL2,HPSE,HSD17B11,HSPB1,IFI16,ILK,ITGA2B,LBR,LMAN1,LTBP1,MAP2K1,MMRN1,MTA2,MYLK,MYO1F,NAP1L1,NOP58,NUP62,PADI4,PAPSS1,PDCD4,PDLIM1,PDS5B,PECAM1,PIK3R1,PM…
Colonization by Helicobacter pylori	N/A	N/A	N/A	N/A	CAMP,OLFM4
Colony formation	N/A	1.134	N/A	N/A	CES1,CSNK2B,DDX3X,DDX5,FEN1,H1-3,HPSE,ILK,KHDRBS1,LTBP1,RPS19,S100A10,SLC3A2,SMC3
Colony formation of carcinoma cell lines	N/A	-0.555	N/A	N/A	DDX3X,H1-3,HPSE,ILK,S100A10
Colony formation of cells	N/A	0.856	N/A	N/A	CSNK2B,DDX3X,DDX5,FEN1,H1-3,HPSE,ILK,KHDRBS1,LTBP1,RPS19,S100A10,SLC3A2,SMC3
Colony formation of fibroblast cell lines	N/A	N/A	N/A	-0.128	FN1,GNAQ,IFI16,KHDRBS1,MAP2K1,SLC3A2,SMC3
Colorectal cancer	N/A	N/A	N/A	N/A	ABHD14B,ACTN1,AHNAK,ALDH16A1,ANK1,AP3D1,ATP2A2,ATP2A3,ATP5F1C,ATP6V1H,CALD1,CASP3,CAVIN2,CBX5,CCDC88B,CD163,CES1,CHMP1A,CORO1C,CPSF6,CTSG,DDX5,DMTN,DNAJC13,EIF3L,EIF3M,EPB42,F13A1,FBL,FGA,FGB,FLNA,FN1,G3BP1,G3BP2,GNAQ,H1-2,HCFC1,HLA-A,HMGB1,HMGB2,HNRNPUL2,HSD17B11,HSPB1,IFI16,ILK,ITGA2B,LBR,LMAN1,LTBP1,MAP2K1,MMRN1,MTA2,MYLK,MYO1F,NAP1L1,NOP58,NUP62,PADI4,PAPSS1,PDCD4,PDLIM1,PDS5B,PECAM1,PIK3R1,P…
Colorectal tumor	N/A	N/A	N/A	N/A	ABHD14B,ACTN1,AHNAK,ALDH16A1,ANK1,AP3D1,ATP2A2,ATP2A3,ATP5F1C,ATP6V1H,CALD1,CASP3,CAVIN2,CBX5,CCDC88B,CD163,CES1,CHMP1A,CORO1C,CPSF6,CTSG,DDX5,DMTN,DNAJC13,EDF1,EIF3L,EIF3M,EPB42,F13A1,FBL,FGA,FGB,FGG,FLNA,FN1,G3BP1,G3BP2,GNAQ,H1-2,HCFC1,HLA-A,HMGB1,HMGB2,HNRNPUL2,HPSE,HSD17B11,HSPB1,IFI16,ILK,ITGA2B,LBR,LMAN1,LTBP1,MAP2K1,MMRN1,MTA2,MYLK,MYO1F,NAP1L1,NOP58,NUP62,PADI4,PAPSS1,PDCD4,PDLIM1,PDS5B,P…
Complement activation	N/A	N/A	N/A	N/A	C4A/C4B,CD5L,CFB,KNG1
Concentration of lipopolysaccharide	N/A	N/A	N/A	N/A	CAMP,CFB,KNG1
Concentration of prostaglandin	0.313	N/A	N/A	N/A	ACSL4,CAMP,KNG1,MMP9
Concentration of triacylglycerol	0.623	N/A	N/A	N/A	APOB,GPD2,LCN2,MMP8,MPO,PML,RETN
Congenital afibrinogenemia	N/A	N/A	N/A	N/A	FGA,FGB,FGG
Congenital bleeding disorder	N/A	N/A	N/A	N/A	F13A1,ITGA2B,ITGB3,TUBB1,VWF
Congenital cytopenia	N/A	N/A	N/A	N/A	ELANE,ITGA2B,TUBB1
Congenital dysfibrinogenemia	N/A	N/A	N/A	N/A	FGA,FGB,FGG
Congenital hypodysfibrinogenemia	N/A	N/A	N/A	N/A	FGA,FGG
Congenital thrombocytopenia	N/A	N/A	N/A	N/A	ELANE,ITGA2B,TUBB1
Connective or soft tissue tumor	N/A	N/A	N/A	N/A	ANK1,AP3D1,CAVIN2,CCDC88B,CORO1C,CTTN,FLNA,KHDRBS1,LMNB2,LTBP1,MAVS,PRF1,RPS15,RPS19,RPS25,RSU1,S100A10,SLC2A3,SRRT,STK24,STOML2,STX3,TLR2,TUBB1,VCL,ZYX
Contact hypersensitivity of ear	N/A	N/A	N/A	N/A	ARG1,CAMP
Contraction of cardiomyocytes	N/A	N/A	N/A	N/A	ATP2A2,CASP3,FN1,ITGB3,MYLK,PTPN11,ROCK2,VCL
Contraction of smooth muscle	0.152	N/A	N/A	N/A	C4A/C4B,CTTN,ELANE,KNG1
COVID-19	N/A	N/A	N/A	N/A	C4A/C4B,CFB,DYSF,EEF1A1,EEF2,GPD2,LGALS1,MMRN1,NAMPT,ORM1,PABPC1,PF4,PLEK,PPBP,PPIA,RACK1,RNASE2,S100A12,SSB,STAT1,TAGLN2,TUBA1A,TUBB4B
Cystic Fibrosis	N/A	N/A	N/A	N/A	CTSG,ELANE,FDPS,GSS,LTF,MMP8,MMP9,MPO,PRTN3
Cytokine and chemokine mediated signaling pathway	N/A	N/A	N/A	N/A	ADAM17,ADRBK1,ARRB2,CASP3,CREB,CSK,F13A1,FN1,GNB1,HCK,ITGAM,LCN2,MAPK1,MAPK10,MAPK14,MMP9,NCF1,PF4,PPBP,PRTN3,PTPN11,RAP1A,RAP1B,ROCK1,STAT1,STAT5B,STX3,TGFB1,TNFAIP2,TNFAIP8,TNFAIP8L2,YWHAZ
Cytolysis	N/A	N/A	N/A	N/A	BPI,C4A/C4B,CAMP,CFB,FGA,GSS,HLA-A,IGHG3,LCP2,LGALS1,PLCG2,PPIA,PRDX1,PRTN3,PSME2,RAB27A,SERPINB9,SH3BGRL3,STAT1
Cytotoxic reaction of cells	N/A	N/A	N/A	N/A	CTSG,ITGAM
Cytotoxic reaction of granulocytes	N/A	N/A	N/A	N/A	CTSG,ITGAM
Cytotoxic reaction of leukocytes	N/A	N/A	N/A	N/A	CTSG,ITGAM,SERPINB9
Cytotoxic reaction of prostate cell lines	N/A	N/A	N/A	N/A	CD47,THBS1
Cytotoxicity	N/A	N/A	N/A	N/A	CTSB,FERMT3,HLA-A,ITGAM,LCN2,NAMPT,PAK1,PFDN5,PLCG2,PPIA,PTK2B,PTPN11,RAB27A,SNCA,SPN,STAT1
Damage of endothelial cells	N/A	N/A	N/A	N/A	CTSG,CTTN,HMGB1,MAP2K3,MYLK,PECAM1,PXN
Damage of endothelial tissue	1.667	N/A	N/A	1.672	CASP3,CTSG,CTTN,F11R,HMGB1,MAP2K3,MYLK,PECAM1,PXN
Damage of epithelial tissue	1.897	N/A	N/A	1.349	AZU1,CTSG,CTTN,ELANE,F11R,HP,ITGAM,KNG1,MAP2K3,MMP9,PTK2B,PTPRJ
Damage of filaments	N/A	N/A	N/A	N/A	DYSF,FLII,GSN
Damage of intestine	N/A	N/A	N/A	N/A	CFB,LTF,MMP8
Damage of lung	N/A	N/A	N/A	N/A	C4A/C4B,CFB,CTSG,ELANE,HPSE,HYOU1,ITGAM,MAP2K3,MMP8,MVP,NAMPT,PF4,PRTN3,RETN,STAT1,VWF
Damage of mice	1.119	N/A	N/A	N/A	FTH1,GRN,IGHM,MMP9
Damage of renal tubule	N/A	N/A	N/A	N/A	C4A/C4B,CD5L,CFB,FN1,IGHM,LCN2,SELP,TLN1,YBX1
Damage of spleen	N/A	N/A	N/A	N/A	ADAM10,AZU1,CTSG,CTTN,ITGAM,MAP2K3,MYLK,PECAM1
Death of embryo	N/A	-0.246	N/A	N/A	DDX3X,FEN1,LIMS1,RPS19,SNAP23
Decay of mRNA	N/A	N/A	N/A	N/A	ETF1,NCL,RPL10A,RPL13A,RPL14,RPL18,RPL18A,RPL24,RPL26,RPL27A,RPL28,RPL34,RPL4,RPL5,RPL6,RPL7,RPL8,RPLP0,RPS10,RPS11,RPS14,RPS15,RPS15A,RPS16,RPS17,RPS18,RPS19,RPS2,RPS20,RPS23,RPS27,RPS4X,RPS5,RPS8,RPS9
Degradation of connective tissue	2	N/A	N/A	N/A	CFB,CTSG,ELANE,PRTN3
Degradation of DNA	0.457	-0.111	N/A	0.257	ALOX5,BSG,CAMP,CTSG,FEN1,GRN,GZMH,HSPB1,ITGB3,PAK1,PPIA,PRTN3,PTK2B,PTPN11,S100A4,SNCA,STAT1
Degradation of extracellular matrix	1.012	N/A	N/A	N/A	CTSB,CTTN,ELANE,FLOT1,FLOT2,MMP8,MMP9
Degradation of filaments	N/A	N/A	N/A	N/A	MMP9,PAK1,TUBB
Degradation of plasmid	N/A	N/A	N/A	N/A	CAMP,PPIA
Degranulation of blood platelets	N/A	N/A	N/A	N/A	ACTN1,FERMT3,FGB,FN1,ITGA2B,ITGB3,KNG1,MMRN1,PLEK,PPBP,RAB27B,SELP,TLN1,VCL,VWF
Degranulation of bone marrow-derived mast cells	N/A	N/A	N/A	N/A	ACTN1,F13A1,FERMT3,FLNA,ITGA2B,ITGB3,MMRN1,PLEK,PPBP,SELP,TLN1,VCL,VWF
Degranulation of granulocytes	N/A	N/A	N/A	1.067	ANXA2,ANXA3,BPI,CAMP,CD47,CD48,CSNK2B,DDX3X,FTH1,FTL,GSN,HPSE,IGF2R,LCN2,LTF,MMP8,MMP9,OLFM4,PGLYRP1,PPBP,PSMD6,PTPRJ,RAP1B,RETN,RNASE3,S100P,SLC2A3,SNAP23,STOM,VCL
Degranulation of mast cells	1	N/A	N/A	N/A	BTK,C4A/C4B,CAMP,CD63,PLCG2
Degranulation of neutrophils	2	N/A	N/A	N/A	ANXA2,ANXA3,BPI,CAMP,CD47,CSNK2B,DDX3X,FTH1,FTL,GSN,HPSE,IGF2R,LCN2,LTF,MMP8,MMP9,OLFM4,PGLYRP1,PPBP,PSMD6,PTPRJ,RAP1B,RETN,RNASE3,S100P,SLC2A3,SNAP23,STOM,VCL
Delay in initiation of occlusion of arteriole	N/A	N/A	N/A	N/A	THBS1,VWF
Dementia	N/A	N/A	N/A	N/A	ARG1,C4A/C4B,CA1,CA2,CFB,CFL1,CHI3L1,CTSB,DPYSL2,DYSF,EEF2,EIF2S1,FDPS,G3BP1,GRN,HNRNPDL,HP,IGHM,KNG1,LCN2,LGALS1,LIMS1,LRP1,MMP9,MPO,PAK1,PCNA,PLCG2,PRDX1,RACK1,SET,SNCA,STIP1,TUBB,VWF
Deposition of glycosaminoglycan	N/A	N/A	N/A	N/A	GSN,HPSE
Destruction of alveolar wall	2	N/A	N/A	N/A	CTSG,ELANE,MMP9,PRTN3
Destruction of pulmonary alveolus	N/A	N/A	N/A	N/A	CTSG,ELANE,MMP8,MMP9,MPO,PRTN3
Detachment of bronchial epithelial cells	N/A	N/A	N/A	N/A	CTSG,PRTN3
Detachment of lymphoma cell lines	N/A	N/A	N/A	N/A	FERMT3,TLN1
Development of adenocarcinoma	N/A	N/A	N/A	0.293	ACTN1,AHNAK,ALDH16A1,ANK1,ATP2A2,ATP2A3,ATP6V1H,BIN2,CALD1,CASP3,CCDC88B,CD163,CD47,CD48,CES1,CORO1C,CPSF6,CPSF7,CTSG,DMTN,DNAJC13,DTYMK,DYSF,EHD3,EMD,EPB42,F13A1,FERMT3,FGA,FGB,FGG,FLNA,FN1,G3BP1,G3BP2,GNAQ,H1-2,HCFC1,HLA-A,HMGB1,HPSE,HSD17B11,IFI16,ITGA2B,ITGB3,KHDRBS1,LBR,LTBP1,MAP2K1,MAP2K3,MMRN1,MTA2,MYLK,MYO1F,NCKAP1L,NUP62,PARVB,PDAP1,PDCD6,PDS5B,PDXK,PF4,PIK3R1,PLEK,PML,PPBP,PPP2CA,PRAM1,…
Development of benign tumor	N/A	N/A	N/A	N/A	CASP3,CD47,FLNA,FN1,HMGB2,ITGA2B,KHDRBS1,PECAM1,PF4,PML,SELP,THBS1
Development of body trunk	N/A	N/A	N/A	N/A	ABHD14B,ACTN1,AHNAK,ALDH16A1,ANK1,AP3D1,ATP2A2,ATP2A3,ATP5F1C,ATP6V1H,BIN2,CALD1,CASP3,CAVIN2,CBX5,CCDC88B,CD163,CD47,CD48,CES1,CORO1C,CPSF6,CPSF7,CTSG,CTTN,DDX5,DMTN,DNAJC13,DTYMK,DYSF,EHD3,EIF3L,EIF3M,EMD,EPB42,F11R,F13A1,FBL,FERMT3,FGA,FGB,FGG,FLNA,FN1,G3BP1,G3BP2,GNAQ,H1-2,HCFC1,HLA-A,HMGB1,HMGB2,HNRNPUL2,HPSE,HSD17B11,HSPB1,IFI16,ILK,ITGA2B,ITGB3,KHDRBS1,LBR,LIMS1,LMAN1,LTBP1,MAP2K1,MAP2K3,M…
Development of bone marrow	N/A	N/A	N/A	0.641	CALD1,CD47,CTTN,DNM1L,F11R,FLNA,FN1,GDI1,GNAQ,ITGB3,MAP2K1,MYLK,NCKAP1L,PDLIM1,PECAM1,PIK3R1,PXN,ROCK2,RPS14,THBS1,TPM4,ZYX
Development of carcinoma	N/A	-0.277	N/A	0.155	ABHD14B,ACTN1,AHNAK,ALDH16A1,ANK1,AP3D1,ATP2A2,ATP2A3,ATP5F1C,ATP6V1H,CALD1,CASP3,CAVIN2,CBX5,CCDC88B,CD163,CES1,CORO1C,CPSF6,CPSF7,CTSG,CTTN,DDX5,DMTN,DNAJC13,DYSF,EIF3L,EIF3M,EPB42,F13A1,FBL,FGA,FGB,FGG,FLNA,FN1,G3BP1,G3BP2,GNAQ,H1-2,HCFC1,HLA-A,HMGB1,HMGB2,HNRNPUL2,HPSE,HSPB1,IFI16,ILK,ITGA2B,LBR,LIMS1,LMAN1,LTBP1,MAP2K1,MMRN1,MTA2,MYLK,MYO1F,NAP1L1,NCKAP1L,NOP58,NUP62,PADI4,PAPSS1,PDLIM1,PDS5…
Development of digestive organ tumor	N/A	N/A	N/A	N/A	ACTN1,AHNAK,ALDH16A1,ANK1,AP3D1,ATP1B3,ATP2A2,ATP2A3,CASP3,CAVIN2,CBX5,CCDC88B,CES1,CORO1C,CTTN,DDX3X,DDX5,DNAJC8,EVL,F13A1,FBL,FEN1,FHOD1,FLNA,GSN,H1-2,HPSE,HSPB1,ILK,ITGA2B,LIMS1,LMAN1,LMNB2,LTBP1,MMRN1,MTA2,MTDH,MYLK,NCKAP1L,NDUFA4,NOMO1 (includes others),NOP58,NUP210,PDLIM1,PRAM1,PRF1,PRPF40A,RIPOR2,ROCK2,RPL28,RPS15,RPS20,RPS5,SELP,SLC2A3,SLC3A2,SMC3,SRRT,SRSF4,SSRP1,STK24,SUCLG2,THRAP3,TLN1…
Development of epithelial tissue	0.054	N/A	N/A	1.956	CAVIN2,DYSF,EDF1,F11R,FN1,HMGB1,HMGB2,ITGB3,MAP2K1,MAP2K3,PDCD6,PECAM1,PF4,PML,PXN,THBS1,THRAP3,VCL
Development of fibroblast cell lines	N/A	N/A	N/A	-0.478	DNM1L,FN1,GNAQ,IFI16,KHDRBS1,MAP2K1,SLC3A2,SMC3
Development of genital tumor	N/A	N/A	N/A	N/A	ACSL4,ALOX5,ANXA3,APPL1,ATIC,BASP1,BST1,BTK,C4A/C4B,CA1,CA2,CAMP,CDA,CFB,CORO7/CORO7-PAM16,CPNE3,DYSF,EEF1B2,ELANE,ETF1,EVL,FEN1,FGG,FLII,FLOT1,FTH1,G3BP1,GLB1,GRN,GSN,GYG1,HSPB1,ITGAM,KNG1,LAP3,LBR,LCN2,LRRFIP2,LSP1,LTF,MAP4,MMP8,MMP9,MMRN1,MPO,NAP1L4,NDRG1,NMT1,NUP93,ORM1,PAK1,PDCD6,PLCG2,PPP2CA,PRTN3,PTPRJ,PYGL,RANBP3,RTN3,SERPINB6,SERPINB9,SNRNP200,STAT1,STIM1,STOM,TRIM21,TUBB,UBE2V1,USP5,VRK…
Development of hematopoietic system	N/A	N/A	N/A	1.279	CASP3,CD47,FLNA,FN1,HMGB2,ITGA2B,KHDRBS1,MAP2K1,PECAM1,PF4,PIK3R1,PML,SELP,THBS1
Development of malignant tumor	N/A	-1.473	N/A	-0.36	ABHD14B,ACTN1,AHNAK,ALDH16A1,ANK1,AP3D1,ATP2A2,ATP2A3,ATP5F1C,ATP6V1H,BIN2,CALD1,CASP3,CAVIN2,CBX5,CCDC88B,CD163,CD47,CD48,CES1,CORO1C,CPSF6,CPSF7,CTSG,CTTN,DDX5,DMTN,DNAJC13,DTYMK,DYSF,EHD3,EIF3L,EIF3M,EMD,EPB42,F11R,F13A1,FBL,FERMT3,FGA,FGB,FGG,FLNA,FN1,G3BP1,G3BP2,GNAQ,H1-2,HCFC1,HLA-A,HMGB1,HMGB2,HMGN1,HNRNPUL2,HPSE,HSD17B11,HSPB1,IFI16,ILK,ITGA2B,ITGB3,KHDRBS1,LBR,LIMS1,LMAN1,LTBP1,MAP2K1,MA…
Development of neurons	N/A	N/A	N/A	-1.778	CALD1,CASP3,CD47,CSRP1,CTTN,DNM1L,FLNA,GDI1,HMGB1,HMGB2,HSPB1,ILK,ITGB3,LST1,MAP2K1,PF4,PIK3R1,PPP2CA,PXN,RAP1B,ROCK2,RPS14,SEPTIN2,STX3,SUN2,THBS1
Development of pre-B lymphocytes	N/A	N/A	N/A	N/A	BTK,IGHM,PLCG2
Development of renal-cell carcinoma	N/A	N/A	N/A	N/A	HPSE,PPBP
Development of squamous-cell carcinoma	N/A	N/A	N/A	N/A	HPSE,PPBP
Development of tumor cell lines	N/A	0.356	N/A	N/A	CSNK2B,DDX3X,FLNA,H1-3,HPSE,ILK,LTBP1,S100A10,SART1,TLR2
Development of wound	N/A	N/A	N/A	N/A	HSPB1,ITGB3,MMP8,MMP9,PRCP,THBS1
Diabetes mellitus	N/A	1.461	N/A	N/A	ACAA2,ANXA2,ATP1B3,ATP2A2,BPI,C4A/C4B,CA1,CAVIN2,CFB,CRIP1,FKBP5,FN1,GPD2,HDAC1,HPSE,IGHM,ITGA2B,ITGB3,LCN2,LST1,LTBP1,LUC7L2,MMP9,PDCD4,PLEK,PSMD6,PSME3,RETN,S100A10,SELP,SLC2A3,TPM4,VWF
Diamond blackfan anemia type 1	N/A	N/A	N/A	N/A	RPL5,RPS19
Diamond-Blackfan anemia	N/A	N/A	N/A	N/A	RPL18,RPL26,RPL5,RPS10,RPS15A,RPS17,RPS19,RPS27
Diastolic pressure of left ventricle	N/A	N/A	N/A	N/A	ATP2A2,ITGB3
Differentiation of antigen presenting cells	N/A	N/A	N/A	N/A	ALOX5,BTK,CAMP,CHI3L1,ITGAM,LTF,S100A9,STAT1
Differentiation of hematopoietic progenitor cells	N/A	N/A	N/A	N/A	BSG,BTK,DPY30,EEF2,EIF6,IGHM,ITGA2B,LCN2,LCP2,MMP9,PF4,PLCG2,PSMB1,PSMC1,PSMD1,PSMD3,PSME1,PSME2,PSME3,PTPN11,RPS14,SIRPA,THBS1
Differentiation of myeloid leukocytes	N/A	N/A	N/A	N/A	ALOX5,BTK,CAMP,CDA,CHI3L1,ITGAM,LBR,LTF,PRTN3,RALB
Differentiation of phagocytes	N/A	N/A	N/A	N/A	ALOX5,BTK,CAMP,CDA,CHI3L1,ITGAM,LBR,LTF,S100A9,STAT1
Differentiation of pre-B lymphocytes	N/A	N/A	N/A	N/A
Dilated cardiomyopathy	N/A	N/A	N/A	N/A	ATP2A2,ATP2A3,DNM1L,EMD,FN1,GPX1,ICAM3,ILK,LIMS1,MMP8,MMP9,MYH9,PPP2CA,PTPN11,SLC25A11,TLN1,VCL
Disassembly of actin filaments	N/A	N/A	N/A	N/A	GSN,PLEK,ROCK2
Disassembly of extracellular matrix	N/A	N/A	N/A	N/A	CTSG,ELANE,MMP8,MMP9
Disassembly of filaments	N/A	N/A	N/A	N/A	GSN,ILK,PLEK,ROCK2
Disassembly of focal adhesions	N/A	N/A	N/A	N/A	FLNA,PXN,ROCK2,THBS1,TLN1
Discomfort	N/A	N/A	N/A	N/A	ALOX5,CA1,CA2,ITGAM,KNG1,MMP9,MPO,STIM1,TUBB,VWF
Disorder of basal ganglia	N/A	N/A	N/A	N/A	ANXA2,ATP2A2,BASP1,C4A/C4B,CD48,CSE1L,F11R,FTH1,FTL,GPD2,KHDRBS1,KNG1,LTF,MTDH,NDRG1,NDUFA8,PDLIM1,PRDX2,PSMC1,PTK2B,ROCK2,RPL13A,RPS4X,S100A10,SAP18,STOM,TOP1,TUBB1
Disorder of pregnancy	N/A	N/A	N/A	N/A	AHNAK,ATP2A2,C4A/C4B,CA1,CSRP1,DDX3X,GSN,HPSE,IGF2R,ILK,ITGB3,KNG1,MMP8,MMP9,MYLK,PDCD4,PPBP,SELP,STIM1,TLN1,TMED5,TOP1,TUBB1,VCL
Disruption of actin filaments	N/A	N/A	N/A	N/A
Disruption of blood-brain barrier	N/A	N/A	N/A	N/A	CA1,KNG1,MMP9,MYLK
Disruption of epithelial tissue	N/A	N/A	N/A	N/A	CTSG,DSTN,FLNA,PRTN3
Disruption of intercellular junctions	N/A	N/A	N/A	N/A	CASP3,LIMS1,MYLK
Disruption of lipid bilayer	N/A	N/A	N/A	N/A	AZU1,CAMP,SNCA
Disruption of respiratory epithelium	N/A	N/A	N/A	N/A	CTSG,PRTN3
Dissemination of Pseudomonas aeruginosa	N/A	N/A	N/A	N/A	ANXA2,CAMP
Diuretic-induced hypokalemia	N/A	N/A	N/A	N/A	CA1,CA2
Ductal breast carcinoma	N/A	N/A	N/A	N/A	ANK1,ATP2A3,CASP3,CD48,CES1,DYSF,FLNA,FN1,GNAQ,HCFC1,ILK,LTBP1,MAP2K1,MYLK,PF4,PML,PPP2CA,ROCK2,SMC3,THRAP3,TUBB1,ZYX
Dysfunction of kidney	N/A	N/A	N/A	N/A	ATP1B3,CA1,CAVIN2,FKBP5,ITGB3,HPSE,LTBP1,SLC2A3,TLR2,TPM4,TUBB1,VWF
Dyskinesia	N/A	N/A	N/A	N/A	ATP2A2,CASP3,FBL,HMGN1,KHDRBS1,MTDH,NDUFA8,PDLIM1,ROCK2,S100A10,SAP18,STOM
Dystrophy of muscle	N/A	N/A	N/A	N/A	AHNAK,CALD1,CES1,CTSG,DDX5,DYSF,EMD,FN1,HLA-A,RSU1,SUN2,TPM4
Early stage diabetic nephropathy	N/A	N/A	N/A	N/A	ATP1B3,CA1,CAVIN2,FKBP5,ITGB3,LTBP1,SLC2A3,TPM4
Early stage kidney disease	N/A	N/A	N/A	N/A	ATP1B3,CA1,CAVIN2,FKBP5,ITGB3,LTBP1,SLC2A3,TPM4,TUBB1
Early stage myocardial infarction	N/A	N/A	N/A	N/A	ITGA2B,ITGB3
Early stage tumor	N/A	N/A	N/A	N/A	ATIC,BTK,CCT3,EEF1A1,EIF4A1,FDPS,FGG,FTL,HSP90AB1,PPIA,PSMB1,PSMD1,RPL7,TUBA1A,TUBB4B
Early-onset cardiovascular disorder	N/A	N/A	N/A	N/A	CA1,CA2,DYSF,MPO
Early-onset thrombocytopenia	N/A	N/A	N/A	N/A	C4A/C4B,ITGA2B,ITGB3,TUBB1
Ebola hemorrhagic fever	N/A	N/A	N/A	N/A	FGA,LTF,PAK1
Edema of lung	N/A	N/A	N/A	N/A	CA1,CA2,LTF,RETN
Efflux of cholesterol	N/A	N/A	N/A	N/A	APOB,MAP2K3,MPO,S100A12
Elongation of cells	N/A	N/A	N/A	N/A	ATP2A2,MAP4,PAK1
Embryonal tumor	N/A	N/A	N/A	N/A	ACTN1,ATP2A2,CSRP1,DDX3X,FLNA,H1-2,ITGB3,LMNB2,RSU1,SMC3,STOML2,TUBB1,VCL,VWF
Emery-Dreifuss muscular dystrophy	N/A	N/A	N/A	N/A	CALD1,EMD,RSU1,SUN2,TPM4
Encephalitis	N/A	N/A	N/A	N/A	ALOX5,ARG1,BSG,C4A/C4B,CD300LF,CTSB,EHD4,FDPS,FGA,GRN,HLA-A,IGHM,ITGB3,LCP2,LGALS1,MMP8,MMP9,MPO,PPID,SNCA,SPN,STAT1,TYMP,VWF
Endocrine carcinoma	N/A	N/A	N/A	N/A	ACAA2,ACTN1,AHNAK,ANXA2,ATP1B3,ATP2A2,ATP2A3,BASP1,BLVRB,BPI,C4A/C4B,CD47,CD48,CD5L,CFB,CRIP1,CSE1L,CSRP1,DDX3X,DDX5,DNAJC7,DPY30,EDF1,EIF3F,EIF3L,ETF1,EWSR1,F11R,FERMT3,FGB,FKBP5,FN1,FTH1,FUS,GIMAP1,GNAQ,GPD2,GSN,GZMH,HDAC1,HIBCH,HNRNPUL2,HPSE,IGF2R,ILK,ITGA2B,ITGB3,JPT1,KHDRBS1,KNG1,LIMS1,LRPPRC,LTBP1,LTF,MAP4,MBNL1,MEFV,MMP8,MMP9,MMRN1,MPST,MTA2,MYLK,NASP,NCL,NDRG1,NDUFA4,NDUFA8,NMI,NOP58,NUCK…
Endocrine gland tumor	N/A	N/A	N/A	N/A	ACAA2,ACTN1,AHNAK,ANXA2,ATP1B3,ATP2A2,ATP2A3,BASP1,BLVRB,BPI,C4A/C4B,CA1,CD47,CD48,CD5L,CFB,CRIP1,CSE1L,CSRP1,DDX3X,DDX5,DNAJC7,DPY30,EDF1,EIF3F,EIF3L,ETF1,EWSR1,F11R,FERMT3,FGB,FKBP5,FN1,FTH1,FUS,GIMAP1,GNAQ,GPD2,GSN,GZMH,HDAC1,HIBCH,HNRNPUL2,HPSE,IGF2R,ILK,ITGA2B,ITGB3,JPT1,KHDRBS1,KNG1,LIMS1,LRPPRC,LTBP1,LTF,MAP4,MBNL1,MEFV,MMP8,MMP9,MMRN1,MPST,MTA2,MYLK,NASP,NCL,NDRG1,NDUFA4,NDUFA8,NMI,NOP58,…
Endocytosis	1.886	-1.76	N/A	-1.833	CAMP,CD47,CD5L,DDX3X,FERMT3,GSN,IGF2R,IGHM,ITGB3,LCN2,MBNL1,MMP9,MTA2,MYLK,NCL,PGLYRP1,PLEK,PTPRJ,RAB27B,S100A10,SNAP23,STIM1,TLN1
Endometriosis	N/A	N/A	N/A	N/A	APEX1,CD48,FN1,HDAC1,HPSE,ITGB3,LTF,MMP9,OGFR,RAP1B,ROCK2,RPS19,RPS23,SLC2A3
Engulfment of blood cells	N/A	N/A	N/A	N/A	AHSA1,BTK,CAMP,FERMT3,GRN,HYOU1,ITGAM,LCN2,MBNL1,NANS,NCKAP1L,PADI4,PF4,PGLYRP1,PLEK,PTPRJ,SIRPA,SNCA,SRSF6,THBS1
Engulfment of myeloid cells	N/A	N/A	N/A	N/A	BTK,CAMP,GRN,HYOU1,ITGAM,LCN2,NCKAP1L,PADI4,PF4,PGLYRP1,PTPRJ,SIRPA,SNCA,THBS1
Engulfment of phagocytes	N/A	N/A	N/A	N/A	BTK,CAMP,GRN,HYOU1,ITGAM,LCN2,NCKAP1L,PADI4,PF4,PGLYRP1,PTPRJ,SIRPA,SNCA,THBS1
Engulfment of tumor cell lines	N/A	-1.209	N/A	N/A	AHSA1,BTK,CSK,FERMT3,ITGAM,MBNL1,NANS,NCKAP1L,NCL,PLEK,RACK1,RALB,RPS21,SH3KBP1,SRSF6
Enlargement of cells	N/A	N/A	N/A	N/A	CASP3,CTTN,FN1,GNAQ,H2AZ1,HMGB1,HSPB1,MAP2K1,MAP2K3,MYLK,PARVB,ROCK2,SUN2
Enlargement of heart	N/A	N/A	N/A	N/A	ATP2A2,ATP2A3,DNM1L,EMD,FN1,GNAQ,H2AZ1,HMGB1,ILK,ITGB3,LIMS1,MAP2K1,MAP2K3,PIK3R1,PPP2CA,ROCK2,TLN1,VCL
Eosinophilia	N/A	N/A	N/A	N/A	ALOX5,ANXA3,ARG1,C4A/C4B,CA2,CD300LF,CDA,CLC,HLA-A,PPIA,PRDX1,RNASE2,RNASE3,STAT1,TUBB
Eosinophilic inflammation	N/A	N/A	N/A	N/A	ALOX5,ANXA3,ARG1,CA2,CDA,CLC,RNASE3,TUBB
Epithelial-mesenchymal transition	N/A	-0.882	N/A	N/A	CSNK2B,DDX5,FLNA,ILK,ITGB3,PDCD4,PDLIM1
Epithelial-mesenchymal transition of colorectal cancer cell lines	N/A	N/A	N/A	N/A	CSNK2B,DDX5,FLNA,ILK,ITGB3,PDCD4,PDLIM1
Exanthem of skin	N/A	N/A	N/A	N/A	C4A/C4B,CAMP,FABP5,HLA-A,LCN2,PCNA,PPIA,RAB27A,RNASE3,S100A12,STAT1,VWF
Excitation of neurons	0.124	N/A	N/A	N/A	ARG1,GRN,KNG1,LCN2
Excitation of pyramidal neurons	N/A	N/A	N/A	N/A	ARG1,LCN2
Exocytosis	N/A	2.2	N/A	-2.121	ATP2A2,FGA,FGB,FGG,PECAM1,RAB27B,STX3,VWF,ZYX
Exocytosis by cells	N/A	N/A	N/A	N/A	ATP2A2,FGA,FGB,FGG
Exocytosis of norepinephrine	N/A	N/A	N/A	N/A	SNAP23,STX3
Exocytosis of Weibel-Palade bodies	N/A	N/A	N/A	N/A	TLR2,VWF,ZYX
Expansion of cytotoxic T cells	N/A	N/A	N/A	N/A	IGHM,SERPINB9
Experimentally-induced arthritis	N/A	N/A	N/A	N/A	CFB,F13A1,FGA,FGG,MMP9,THBS1
Experimentally-induced atherosclerosis	N/A	N/A	N/A	N/A	LCN2,MMP9
Export of mRNA	N/A	N/A	N/A	N/A	KHDRBS1,NUP210,SRSF11,SRSF4
Exposure of phosphatidylserine	N/A	N/A	N/A	N/A	CASP3,GSN,ITGB3
Expression of mRNA	N/A	N/A	N/A	N/A	CD47,DDX3X,DDX5,EIF3F,EIF3L,KHDRBS1,RPL10A,RPL13A,RPL24,RPL27A,RPS14,RPS17,RPS23,RPS4X,RPS5,RPS9
Extension of axons	N/A	N/A	N/A	N/A	CTTN,ILK,LRP1,PAK1
Extension of cellular protrusions	N/A	-1.342	N/A	N/A	CTTN,EVL,GSN,ILK,RSU1,VCL
Extension of neurites	N/A	N/A	N/A	-1.886	CTTN,FN1,HMGB1,HMGB2,ILK,PF4,RSU1,VCL
Extravasation of cells	N/A	-1.091	N/A	N/A	CTTN,ITGB3,RIPOR2,SELP,TLR2,VWF
Extravasation of leukocytes	N/A	-1.091	N/A	-0.322	CTTN,ITGB3,MYO1F,PECAM1,SELP,VWF
Extravasation of neutrophils	N/A	N/A	N/A	N/A	CTTN,RIPOR2,SELP
Extravasation of plasma	N/A	N/A	N/A	N/A	BTK,KNG1
Factor VIII deficiency	N/A	N/A	N/A	N/A	LMAN1,VWF
Failure of kidney	N/A	N/A	N/A	N/A	APOB,C4A/C4B,CFB,ELANE,KNG1,LCN2,PRTN3
Familial amyloidosis	N/A	N/A	N/A	N/A	GRN,LCN2,MMP9,MPO
Familial amyloidotic polyneuropathy	N/A	N/A	N/A	N/A	LCN2,MMP9
Familial aortic disorder	N/A	N/A	N/A	N/A	FLNA,ITGB3,MYLK
Familial cardiovascular disease	N/A	N/A	N/A	N/A	APOB,CA2,CFB,GRN,MMP9,RETN,RNASE2,S100A12,S100P
Familial encephalopathy	N/A	N/A	N/A	N/A	ATP2A2,ATP5F1C,CASP3,CD48,CHI3L1,CHMP1A,DNAJC13,DNM1L,F11R,FBL,FGG,FLNA,FTL,GDI1,H1-4,HCFC1,HMGB1,HMGB2,HMGN1,ITGA2B,ITGB3,KHDRBS1,MAP2K1,NDUFA12,NDUFA8,NUP62,PDLIM1,PPP2CA,ROCK2,STOM,THBS1,UPF1,VRK1,VWF
Familial platelet disorder	N/A	N/A	N/A	N/A	ITGA2B,ITGB3,STIM1,TUBB1
Familial thoracic aortic aneurysm	N/A	N/A	N/A	N/A	FLNA,MYLK
Familial vascular disease	N/A	N/A	N/A	N/A	CA2,CFB,GRN,MMP9,RNASE2,S100A12,S100P
Fatty acid metabolism	1.39	N/A	N/A	N/A	ACSL4,APOB,AZU1,CAMP,IGHM,KNG1,LTF,MAP2K3,MGST3,MPO,PML,PTK2B,S100A12
Female genital neoplasm	N/A	N/A	N/A	N/A	ACSL4,ANXA3,APOB,APPL1,BASP1,BST1,BTK,C4A/C4B,CA1,CA2,CAMP,CD5L,CFB,CORO7/CORO7-PAM16,DYSF,ELANE,ETF1,EVL,FEN1,FTH1,GRN,HP,IGHM,KNG1,LAP3,LCN2,LTF,MMP8,MMP9,MPO,NMT1,ORM1,PLCG2,PML,PRTN3,PTPRJ,RANBP3,RNASE2,S100P,SERPINB6,SERPINB9,STOM,SUPT16H,USP15
Female genital tract cancer	N/A	N/A	N/A	N/A	ACSL4,ANXA3,APOB,APPL1,BASP1,BST1,BTK,C4A/C4B,CA1,CA2,CAMP,CD5L,CFB,CORO7/CORO7-PAM16,DYSF,ELANE,ETF1,EVL,FEN1,GRN,HP,IGHM,KNG1,LAP3,LCN2,LTF,MMP8,MMP9,MPO,NMT1,ORM1,PLCG2,PML,PRTN3,PTPRJ,RANBP3,RNASE2,S100P,SERPINB6,SERPINB9,STOM,SUPT16H,USP15
Fibrin clot	N/A	N/A	N/A	N/A	F13A1,FGA,FGB,FGG,ITGB3
Fibrinolysis	N/A	N/A	N/A	N/A	FGA,FGB,FGG,THBS1
Fibrogenesis	N/A	-1.623	N/A	-1.539	CALD1,CD47,CTTN,DYSF,F11R,FN1,GNAQ,HSPB1,MAP2K1,MYLK,NCKAP1L,PDCD4,PDLIM1,PECAM1,PIK3R1,PXN,ROCK2,THBS1,TPM4,ZYX
Fibrosis	0.163	N/A	N/A	N/A	ALOX5,ARG1,ATP2A2,BSG,CDC37,CTSB,DYSF,ELANE,FGG,GSS,HP,HSPB1,IGHM,KNG1,LBR,LCN2,LIMS1,LRP1,MBNL1,MMP8,MMP9,MPO,NAMPT,NMT1,PADI4,PCNA,PF4,PPIA,PTPN11,RACK1,RETN,SHMT2,STAT1,THBS1,VWF
Fibrosis of liver	N/A	N/A	N/A	N/A	FGG,HP,HSPB1,LBR,MMP8,MMP9,MPO,NMT1,PPIA,STAT1,VWF
Folding of protein	N/A	N/A	N/A	N/A	CCT2,CCT3,CCT7,FKBP5,HSP90AB1,HSPB1,MESD,PFDN2,PPIA,PSMC1,ST13,UBXN1
Formation of actin cytoskeleton	N/A	N/A	N/A	N/A	CTTN,FLNA,FN1,ITGB3,THBS1
Formation of blood vessel	N/A	N/A	N/A	-0.447	CASP3,FN1,HMGB1,IFI16,ITGB3,LTBP1,PECAM1,PF4
Formation of cellular protrusions	N/A	-0.8	N/A	-1.917	AHNAK,CALD1,CASP3,CD47,CSRP1,CTTN,DNM1L,FERMT3,FLNA,FN1,GDI1,HMGB1,HMGB2,HSPB1,ILK,ITGB3,LST1,MAP2K1,PARVB,PF4,PPP2CA,PXN,RAP1B,ROCK2,RPS14,SEPTIN2,STX3,THBS1,VCL,VWF
Formation of endothelial tube	N/A	N/A	N/A	N/A	F13A1,FGG,FN1,PECAM1,PF4
Formation of filaments	N/A	-1.666	N/A	-1.644	CALD1,CD47,CTTN,F11R,FN1,GNAQ,HSPB1,MAP2K1,MYLK,NCKAP1L,PDLIM1,PECAM1,PIK3R1,PXN,ROCK2,THBS1,TPM4,ZYX
Formation of focal complexes	N/A	N/A	N/A	N/A	FN1,PXN,VCL
Formation of lumen	N/A	N/A	N/A	N/A	ILK,PAK1
Formation of microvesicles	N/A	N/A	N/A	N/A	FLNA,ROCK2
Formation of neovessel	N/A	N/A	N/A	N/A	MMP9,PTK2B
Formation of neutrophil extracellular trap	N/A	N/A	N/A	N/A	MPO,PADI4,RETN
Formation of nuclear envelope	N/A	N/A	N/A	N/A	LBR,PPP2CA,RTN1,RTN3,TMPO
Formation of nucleus	N/A	N/A	N/A	-1.342	FLNA,FN1,G3BP1,G3BP2,LBR,PPP2CA
Formation of podosomes	N/A	N/A	N/A	N/A	CALD1,CTTN,GSN,PAK1,PTPN11
Formation of proplatelets	N/A	N/A	N/A	N/A	MYH9,MYLK,PTPN11,RAB27B,RAP1B
Formation of vascular lesion	N/A	N/A	N/A	N/A	FGG,HPSE,LRP1,MMP9
Fragmentation of DNA	0.265	N/A	N/A	0.259	CASP3,CTSG,HMGB1,HMGB2,HSPB1,ITGB3,PIK3R1,PML,PRF1,PRTN3,PXN
Fratricide of natural killer cells	N/A	N/A	N/A	N/A	CD48,PRF1
Frequency of tumor	N/A	N/A	N/A	0.2	ABHD14B,ACTN1,AHNAK,ALDH16A1,ANK1,AP3D1,ATP2A2,ATP2A3,ATP5F1C,ATP6V1H,BIN2,CALD1,CASP3,CAVIN2,CBX5,CCDC88B,CD163,CD47,CD48,CES1,CORO1C,CPSF6,CPSF7,CTSG,CTTN,DDX5,DMTN,DNAJC13,DNM1L,DTYMK,DYSF,EHD3,EIF3L,EIF3M,EMD,EPB42,F11R,F13A1,FBL,FERMT3,FGA,FGB,FGG,FLNA,FN1,G3BP1,G3BP2,GNAQ,H1-2,HCFC1,HLA-A,HMGB1,HMGB2,HMGN1,HNRNPUL2,HPSE,HSD17B11,HSPB1,IFI16,ILK,ITGA2B,ITGB3,KHDRBS1,LBR,LIMS1,LMAN1,LTBP1,MAP…
Function of antigen presenting cells	N/A	N/A	N/A	N/A	ANPEP,BTK,CHI3L1,GRN,GSN,HSPB1,ITGAM,MMP9,PLCG2,STAT1
Function of blood cells	N/A	N/A	N/A	N/A	AHNAK,CBX5,CD47,F11R,GNAQ,GSN,IGHM,ITGA2B,ITGB3,LCN2,MAVS,MMP9,PTK2B,RAB27B,SELP,TUBB1,VWF
Function of blood platelets	N/A	N/A	N/A	N/A	CD47,GNAQ,GSN,ITGA2B,ITGB3,RAB27B,TUBB1,VWF
Function of bone cells	N/A	N/A	N/A	N/A	CASP3
Function of connective tissue cells	N/A	N/A	N/A	N/A	CASP3,GSN,ITGB3,KHDRBS1,MTA2,TLR2
Function of epithelial cells	N/A	N/A	N/A	N/A	CASP3,CES1,MTA2
Function of left ventricle	N/A	N/A	N/A	N/A	CASP3
Function of leukocytes	N/A	N/A	N/A	N/A	AHNAK,CBX5,CHI3L1,F11R,HLA-A,HMGB1,HSPB1,ITGB3,MAP2K1,MAP2K3,PECAM1,PIK3R1,PRF1,SASH3,SELP,TAGLN2
Function of lymphocytes	N/A	N/A	N/A	N/A	AHNAK,CBX5,CHI3L1,HLA-A,MAP2K1,MAP2K3,PIK3R1,PRF1,SASH3,SELP,TAGLN2
Function of myeloid cells	N/A	N/A	N/A	N/A	ANPEP,GRN,GSN,HSPB1,ITGAM,MMP9,MPO,STAT1
Function of neutrophils	N/A	N/A	N/A	N/A	MMP9,MPO
Function of osteoclasts	N/A	N/A	N/A	N/A	CASP3,GSN,ITGB3,TLR2
Function of phagocytes	N/A	N/A	N/A	N/A	BTK,CD300LF,CHI3L1,F11R,GRN,HNRNPD,HSPB1,ITGAM,ITGB3,LCN2,MMP9,MPO,PAK1,PLCG2,PTK2B,SIRPA,STAT1
Fusion of cellular membrane	N/A	N/A	N/A	N/A	PRF1,SNAP23,STX3
Fusion of transport vesicles	N/A	N/A	N/A	N/A	PDCD6,RALB
G1 phase of B lymphocytes	N/A	N/A	N/A	N/A	MYLK
Gastroenteritis	-1.355	N/A	N/A	N/A	BTK,IGHM
Gastroesophageal junction adenocarcinoma	N/A	N/A	N/A	N/A	CAMP,CFB,HP,IGHM,LCN2,LTF,MMP9,MPO,OLFM4
Gastrointestinal adenocarcinoma	N/A	N/A	N/A	N/A	ACAA2,ACTN1,AHNAK,ANXA3,APEX1,ATP1B3,ATP2A2,ATP2A3,BASP1,BLVRB,BPI,BTF3L4,C4A/C4B,CA1,CAVIN2,CBX5,CD48,CD5L,CFB,CPSF6,CSE1L,CSNK2B,DDX3X,DDX5,DNAJC7,DNAJC8,EHD3,EIF3F,EIF3L,ETF1,EVL,EWSR1,FERMT3,FGB,FKBP5,FN1,FTH1,FUS,GIMAP1,GNAQ,GPD2,GSN,GZMH,HDAC1,HIBCH,HNRNPUL2,HPSE,IGF2R,ILK,ITGA2B,ITGB3,KHDRBS1,KNG1,LCN2,LRPPRC,LST1,LTBP1,LTF,LUC7L2,MAP4,MAVS,MBNL1,MEFV,MMP8,MMP9,MMRN1,MPST,MTA2,MTDH,MYLK,NC…
Gastrointestinal carcinoma	N/A	N/A	N/A	N/A	ACAA2,ACTN1,AHNAK,ANXA3,APEX1,ATP1B3,ATP2A2,ATP2A3,BASP1,BLVRB,BPI,BTF3L4,C4A/C4B,CA1,CAVIN2,CBX5,CD48,CD5L,CFB,CPSF6,CSE1L,CSNK2B,DDX3X,DDX5,DNAJC7,DNAJC8,EHD3,EIF3F,EIF3L,ETF1,EVL,EWSR1,F11R,FERMT3,FGB,FKBP5,FN1,FTH1,FUS,GIMAP1,GNAQ,GPD2,GSN,GZMH,HDAC1,HIBCH,HNRNPUL2,HPSE,IGF2R,ILK,ITGA2B,ITGB3,KHDRBS1,KNG1,LCN2,LRPPRC,LST1,LTBP1,LTF,LUC7L2,MAP4,MAVS,MBNL1,MEFV,MMP8,MMP9,MMRN1,MPST,MTA2,MTDH,MY…
Gastrointestinal tract cancer	N/A	N/A	N/A	N/A	ACAA2,ACTN1,AHNAK,ANXA2,ANXA3,APEX1,ATP1B3,ATP2A2,ATP2A3,BASP1,BLVRB,BPI,BTF3L4,C4A/C4B,CA1,CAMP,CAVIN2,CBX5,CD48,CD5L,CFB,CPSF6,CRIP1,CSE1L,CSNK2B,DDX3X,DDX5,DNAJC7,DNAJC8,EHD3,EIF3F,EIF3L,ETF1,EVL,EWSR1,F11R,FERMT3,FGB,FKBP5,FN1,FTH1,FUS,GIMAP1,GNAQ,GPD2,GSN,GZMH,HDAC1,HIBCH,HNRNPUL2,HPSE,IGF2R,ILK,ITGA2B,ITGB3,KHDRBS1,KNG1,LCN2,LRPPRC,LST1,LTBP1,LTF,LUC7L2,MAP4,MAVS,MBNL1,MEFV,MMP8,MMP9,MMRN1,…
Generation of actin stress fibers	N/A	N/A	N/A	N/A	FN1,GNAQ,ITGB3
Genital tract cancer	N/A	N/A	N/A	N/A	ABHD14B,ACTN1,AHNAK,ALDH16A1,ANK1,AP3D1,ATP2A2,ATP2A3,ATP5F1C,ATP6V1H,BIN2,CALD1,CASP3,CAVIN2,CBX5,CCDC88B,CD163,CD48,CDK5RAP3,CES1,CHI3L1,CHMP1A,CORO1C,CPSF6,CPSF7,CTSG,CTTN,DDX5,DMTN,DNAJC13,DYSF,EHD3,EIF3L,EIF3M,EMD,EPB42,F11R,F13A1,FBL,FERMT3,FGA,FGB,FGG,FKBP3,FLNA,FN1,G3BP1,G3BP2,GDI1,GNAQ,H1-2,HCFC1,HLA-A,HMGB1,HMGB2,HNRNPUL2,HPSE,HSD17B11,HSPB1,IFI16,ILK,ITGA2B,ITGB3,KHDRBS1,LBR,LMAN1,LST1…
Genital tumor	N/A	N/A	N/A	N/A	ABHD14B,ACTN1,AHNAK,ALDH16A1,ANK1,AP3D1,ATP2A2,ATP2A3,ATP5F1C,ATP6V1H,BIN2,CALD1,CASP3,CAVIN2,CBX5,CCDC88B,CD163,CD48,CDK5RAP3,CES1,CHI3L1,CHMP1A,CORO1C,CPSF6,CPSF7,CTSG,CTTN,DDX5,DMTN,DNAJC13,DYSF,EDF1,EHD3,EIF3L,EIF3M,EMD,EPB42,F11R,F13A1,FBL,FERMT3,FGA,FGB,FGG,FKBP3,FLNA,FN1,G3BP1,G3BP2,GDI1,GNAQ,H1-2,HCFC1,HLA-A,HMGB1,HMGB2,HNRNPUL2,HPSE,HSD17B11,HSPB1,IFI16,ILK,ITGA2B,ITGB3,KHDRBS1,LBR,LMAN1…
Genitourinary adenocarcinoma	N/A	N/A	N/A	N/A	ACTN1,AHNAK,ALDH16A1,ANK1,AP3D1,ATP2A3,ATP6V1H,BIN2,CASP3,CAVIN2,CBX5,CCDC88B,CD163,CD47,CD48,CDK5RAP3,CES1,CHI3L1,CORO1C,CPSF6,DMTN,DNAJC13,DNM1L,DTYMK,DYSF,EHD3,EMD,EPB42,F13A1,FERMT3,FGA,FGG,FLNA,FN1,G3BP1,G3BP2,GNAQ,H1-2,HCFC1,HLA-A,HMGB1,HPSE,HSD17B11,IFI16,ILK,ITGA2B,ITGB3,KHDRBS1,LBR,LMAN1,LTBP1,MAP2K1,MAP2K3,MMRN1,MYLK,MYO1F,NCKAP1L,NUP62,PAPSS1,PARVB,PDAP1,PDCD4,PDCD6,PDS5B,PDXK,PF4,PIK3…
Genitourinary carcinoma	N/A	N/A	N/A	N/A	ACTN1,AHNAK,ALDH16A1,ANK1,AP3D1,ATP2A3,CASP3,CAVIN2,CBX5,CCDC88B,CES1,CORO1C,CSNK2B,DDX3X,EHD3,EVL,F13A1,FEN1,FERMT3,FKBP3,FLNA,GLUD1,GSN,H1-2,HPSE,HSD17B11,HSPB1,ILK,ITGA2B,ITGB3,KHDRBS1,LMAN1,LMNB2,LTBP1,MAVS,MMRN1,MTDH,MYLK,NCKAP1L,NDUFA4,NOMO1 (includes others),NOP56,NOP58,NUP210,PARVB,PDCD4,PLEK,PPBP,PRAM1,PRF1,PSIP1,PSMD3,RAB6B,RBM39,RIPOR2,ROCK2,RPL28,RPS15,RPS19,RPS20,RPS5,RSU1,SART1,SELP…
Genitourinary tumor	N/A	-0.557	N/A	-0.412	ACTN1,AHNAK,ALDH16A1,ANK1,AP3D1,ATP2A3,ATP5F1C,ATP6V1H,BIN2,CALD1,CASP3,CAVIN2,CBX5,CCDC88B,CD163,CD47,CD48,CDK5RAP3,CES1,CHI3L1,CORO1C,CPSF6,CPSF7,CTTN,DDX5,DMTN,DNAJC13,DNM1L,DTYMK,DYSF,EHD3,EMD,EPB42,F11R,F13A1,FERMT3,FGA,FGG,FKBP3,FLNA,FN1,G3BP1,G3BP2,GLUD1,GNAQ,H1-2,HCFC1,HLA-A,HMGB1,HMGB2,HPSE,HSD17B11,HSPB1,IFI16,ILK,ITGA2B,ITGB3,KHDRBS1,LBR,LMAN1,LTBP1,MAP2K1,MAP2K3,MMRN1,MYLK,MYO1F,NCKAP…
Glanzmann thrombasthenia	N/A	N/A	N/A	N/A	ITGA2B,ITGB3
Gonadal tumor	N/A	N/A	N/A	N/A	ATIC,C4A/C4B,CAMP,CFB,CHI3L1,CPNE3,EEF1B2,EIF3F,EVL,FLII,FLOT1,GLB1,GYG1,HP,HSPB1,KNG1,LCN2,LTF,MAP4,MMP9,MPO,PPP2CA,PRTN3,PYGL,RNASE2,RPL24,RTN3,S100P,SNRNP200,STAT1,STOM,TUBB,UPF1
Graft-vs-host disease	N/A	N/A	N/A	N/A	ALOX5,BTK,C4A/C4B,ELANE,LTF,PPIA,STAT1
Granulation tissue	N/A	N/A	N/A	N/A	CFB,F13A1,THBS1
Granulopoiesis	N/A	N/A	N/A	N/A	BTK,CDA,LBR,LTF,PRTN3,RALB
Growth of Bacillus subtilis	N/A	N/A	N/A	N/A	CAMP,ORM1
Growth of blood vessel	N/A	N/A	N/A	N/A	ARG1,EMD,FN1,ITGB3,MMP8,MMP9,PAK1,PPIA,PTPN11,RETN,ROCK2,SELP,SIRPA
Growth of Candida albicans	N/A	N/A	N/A	N/A	AZU1,BPI,CAMP,GSN,ITGAM,LCN2,LTF,ORM1,PPBP
Growth of embryo	N/A	1.369	N/A	N/A	ARG1,AZU1,CAMP,ELANE,ILK,LCN2,LIMS1,LTF,MMP9,NAP1L1,RSU1
Growth of epithelial tissue	0.724	N/A	N/A	2.576	CASP3,CAVIN2,DDX5,DYSF,EDF1,F11R,FN1,HMGB1,HMGB2,HMGN1,ITGB3,LIMS1,MAP2K1,PDCD6,PECAM1,PF4,PML,THBS1,THRAP3,TNFAIP8
Growth of Escherichia coli 25922	N/A	N/A	N/A	N/A	CAMP,LTF
Growth of Escherichia coli K12	N/A	N/A	N/A	N/A	CAMP,ELANE
Growth of Escherichia coli strain ML-35	N/A	N/A	N/A	N/A	CAMP,PPBP
Growth of hematological system tumor	N/A	N/A	N/A	N/A	BTK,IGHM,MAP2K3,PTK2B
Growth of malignant tumor	N/A	N/A	N/A	N/A	ALOX5,BTK,EIF3F,ELANE,GRN,ITGAM,LCN2,MAP2K3,MMP9,NDRG1,PAK1,PPP2CA,RALB,S100A9,STAT1
Growth of Pseudomonas aeruginosa	N/A	N/A	N/A	N/A	CAMP,ORM1
Growth of Staphylococcus aureus	N/A	N/A	N/A	N/A	CAMP,ORM1
Growth of tumor	N/A	N/A	N/A	N/A	ACSL4,ALOX5,BSG,BTK,CHI3L1,CTSB,CTTN,EEF1A1,EIF3F,ELANE,FABP5,FERMT3,FGA,FTH1,GRN,HPSE,HSPA4,HYOU1,IGHM,ILK,ITGAM,ITGB3,LCN2,LGALS1,MAP2K3,MAP4,MMP8,MMP9,NAMPT,NDRG1,PA2G4,PAK1,PCNA,PPP2CA,PTK2B,PTPN11,RAB27A,RACK1,RALB,RPS27,SET,SPN,ST13,STAT1,THBS1,UBA2,XPO1,YBX1
Growth of vessel	N/A	N/A	N/A	N/A	ARG1,MMP8,MMP9,PAK1,PPIA,RETN,S100A9,SNAP23,STAT1,STIM1
Growth of yeast	N/A	N/A	N/A	N/A	AARS1,AZU1,CAMP,EIF4A1,HSP90AB1,MAPRE1,PPBP,RACK1,RANBP1,SNCA
Head and neck cancer	N/A	N/A	N/A	N/A	ACAA2,ACTN1,AHNAK,ANXA2,APEX1,ATP1B3,ATP2A2,ATP2A3,BASP1,BLVRB,BPI,BTF3L4,C4A/C4B,CA1,CAVIN2,CD47,CD48,CD5L,CFB,CRIP1,CSE1L,CSNK2B,CSRP1,DDX3X,DDX5,DNAJC7,DPY30,EDF1,EIF3F,EIF3L,ETF1,EVL,EWSR1,F11R,FERMT3,FGB,FKBP5,FN1,FUS,GIMAP1,GNAQ,GPD2,GSN,GZMH,HDAC1,HIBCH,HNRNPUL2,HPSE,IGF2R,ILK,ITGA2B,ITGB3,JPT1,KHDRBS1,KNG1,LIMS1,LRPPRC,LTBP1,LTF,LUC7L2,MAP4,MBNL1,MEFV,MMP8,MMP9,MMRN1,MPST,MTA2,MTDH,MYLK,N…
Head and neck carcinoma	N/A	N/A	N/A	N/A	ACAA2,ACTN1,AHNAK,ANXA2,ATP1B3,ATP2A2,ATP2A3,BASP1,BLVRB,BPI,BTF3L4,C4A/C4B,CA1,CD47,CD48,CD5L,CFB,CRIP1,CSE1L,CSNK2B,CSRP1,DDX3X,DDX5,DNAJC7,DPY30,EDF1,EIF3F,EIF3L,ETF1,EWSR1,F11R,FERMT3,FGB,FKBP5,FN1,FUS,GIMAP1,GNAQ,GPD2,GSN,GZMH,HDAC1,HIBCH,HNRNPUL2,HPSE,IGF2R,ILK,ITGA2B,ITGB3,JPT1,KHDRBS1,KNG1,LIMS1,LRPPRC,LTBP1,LTF,LUC7L2,MAP4,MBNL1,MEFV,MMP8,MMP9,MMRN1,MPST,MTA2,MTDH,MYLK,NASP,NCL,NDRG1,NDU…
Head and neck tumor	N/A	N/A	N/A	N/A	ACAA2,ACTN1,AHNAK,ANXA2,APEX1,ATP1B3,ATP2A2,ATP2A3,BASP1,BLVRB,BPI,BTF3L4,C4A/C4B,CA1,CAVIN2,CBX5,CD47,CD48,CD5L,CFB,CPSF6,CRIP1,CSE1L,CSNK2B,CSRP1,DDX3X,DDX5,DNAJC7,DPY30,EDF1,EIF3F,EIF3L,ETF1,EVL,EWSR1,F11R,FERMT3,FGB,FKBP5,FN1,FUS,GIMAP1,GNAQ,GPD2,GSN,GZMH,HDAC1,HIBCH,HNRNPUL2,HPSE,IGF2R,ILK,ITGA2B,ITGB3,JPT1,KHDRBS1,KNG1,LIMS1,LRPPRC,LTBP1,LTF,LUC7L2,MAP4,MBNL1,MEFV,MMP8,MMP9,MMRN1,MPST,MTA2,…
Healing of lesion	N/A	N/A	N/A	N/A	FGA,FN1,HMGB1,HPSE,HSPB1,ILK,ITGB3,PECAM1,PIK3R1,SLC3A2,THBS1
Healing of tumor cell lines	N/A	N/A	N/A	N/A	CAMP,GRN
Healing of wound	N/A	N/A	N/A	N/A	FGA,FN1,HPSE,HSPB1,ILK,ITGB3,PECAM1,SLC3A2,THBS1
Heart rate	N/A	N/A	N/A	-1.211	ATP2A2,CASP3,CD47,DNM1L,EHD3,GNAQ,ITGB3,MAP2K3,MYLK,PADI4,THBS1,VWF
Hematologic cancer of cells	N/A	N/A	N/A	-0.316	AHNAK,CALD1,CASP3,CD163,CD47,CD48,CHI3L1,CPSF7,CTTN,DNM1L,F11R,FKBP3,FN1,G3BP1,H1-2,HLA-A,HMGB1,HSPB1,IFI35,ITGB3,LTBP1,MAP2K1,MAP2K3,NAP1L1,PDCD4,PECAM1,PIK3R1,PML,PPP2CA,PRF1,PSIP1,ROCK2,RPS15,RPS20,SELP,THBS1,TRIM25,TUBB1,VCL,VWF,ZYX
Hemoperitoneum	N/A	N/A	N/A	N/A	F13A1,FGA
Hemophilia	N/A	N/A	N/A	N/A	FGA,FGB,FGG,VWF
Hepatitis B surface antigen-negative hepatitis C virus negative hepatocellular carcinoma	N/A	N/A	N/A	N/A	CLIC1,CTSB,EEF2,FGB,RACK1,TST
Hepatitis B virus-related hepatocellular carcinoma	N/A	N/A	N/A	N/A	CLIC1,EEF2,FGB,HSPA4,RACK1,RPSA,RRBP1,TST,TUBB
Hereditary bleeding disorder	N/A	N/A	N/A	N/A	ACTN1,ATP2A2,ITGA2B,ITGB3,TUBB1,VWF
Hereditary myopathy	N/A	N/A	N/A	N/A	AHNAK,CALD1,CES1,CHMP1A,CTSG,DDX5,DNM1L,DYSF,EMD,FN1,HLA-A,HSPB1,ILK,NDUFA12,PDXK,RSU1,SUN2,TPM4,VCL,VRK1
High bone mass disease	N/A	N/A	N/A	N/A	CA2,FDPS,FERMT3,ITGB3,MMP9,PLCG2,PTK2B,PTPN11
High-altitude pulmonary edema	N/A	N/A	N/A	N/A	CA1,CA2
HIV encephalopathy	N/A	N/A	N/A	N/A	LIMS1,MYLK
Homeostasis of red blood cells	N/A	N/A	N/A	N/A	NCKAP1L,PRDX1,RPS17,RPS24
Homing of inflammatory leukocytes	N/A	N/A	N/A	N/A	MMP9,PPIA
Homing of lymphocytes	N/A	N/A	N/A	N/A	GSN,HPSE,ITGB3,MYLK,NCKAP1L,PPBP,RAP1B,RIPOR2,RPS19,SELP,TLR2
Homing of mononuclear leukocytes	N/A	N/A	N/A	N/A	GSN,HPSE,ITGB3,MYLK,NCKAP1L,PPBP,RAP1B,RIPOR2,RPS19,SELP,TLR2
Homo-oligomerization of protein	N/A	N/A	N/A	N/A	EHD3,PRF1,RIPOR2
Huntington Disease	N/A	N/A	N/A	N/A	BASP1,C4A/C4B,CA2,CHI3L1,FGG,GPD2,HP,ITGAM,KCNAB2,NDRG1,PDLIM1,PPIA,RPSA,STOM
Hydrolysis of phosphatidylinositol 4,5-diphosphate	N/A	N/A	N/A	N/A	BTK,KNG1,PLCG2
Hydrolysis of protein	N/A	N/A	N/A	N/A	ALOX5,ANPEP,AZU1,CTSG,ELANE,KNG1,MMP8,MMP9,PRTN3
Hydrolysis of protein fragment	N/A	N/A	N/A	N/A	AZU1,CTSG,ELANE,KNG1,MMP8,MMP9,PRTN3
Hyperkalemic periodic paralysis	N/A	N/A	N/A	N/A	CA1,CA2
Hyperplasia of epithelial cells	2	N/A	N/A	N/A	CTSG,ELANE,MMP9,PRTN3
Hyperplasia of epithelial tissue	N/A	N/A	N/A	N/A	ATP2A2,CTSG,ELANE,MMP9,PRTN3,THBS1
Hyperplasia of exocrine gland	N/A	N/A	N/A	N/A	CTSG,ELANE,ILK,PAK1,PRTN3
Hyperplasia of gastric epithelium	N/A	N/A	N/A	N/A	ATP2A2,THBS1
Hyperplasia of gastrointestinal tract	N/A	N/A	N/A	N/A	ATP2A2,CTSG,ELANE,PRTN3,THBS1
Hyperplasia of goblet cells	N/A	N/A	N/A	N/A	CTSG,ELANE,PRTN3
Hyperplasia of secretory structure	N/A	N/A	N/A	N/A	CTSG,EHD4,ELANE,ILK,PAK1,PRTN3,THBS1
Hyperplasia of tissue	N/A	N/A	N/A	N/A	ATP2A2,CTSG,ELANE,F13A1,LIMS1,MMP9,PRTN3,THBS1
Hypertension	N/A	N/A	N/A	N/A	AHNAK,ATP2A2,ATP2A3,CHI3L1,CSRP1,CTTN,FLNA,HPSE,ILK,MYLK,PDCD4,PPBP,SELP,TAGLN2,THBS1,THRAP3,TLN1,TMED5,VCL,VWF
Hypokalemic periodic paralysis	N/A	N/A	N/A	N/A	CA1,CA2
Hypoplasia of vascular smooth muscle cells	N/A	N/A	N/A	N/A	MMP9,PTPRJ
Hypoplasia of vessel	N/A	N/A	N/A	N/A	ATP2A2,MMP9,PTPRJ
I-kappaB kinase/NF-kappaB cascade	N/A	N/A	N/A	N/A	BTK,HSPB1,LTF,OLFM4,S100A12,STAT1,UBE2V1
Immediate hypersensitivity	N/A	N/A	N/A	N/A	AHNAK,ANXA3,CAMP,GSN,IGHM,JPT1,RAB27B,RNASE3,S100P,SELP,STIM1,TUBB1,UBE2I,VCL,ZYX
Immune response of antigen presenting cells	0.378	N/A	N/A	N/A	BTK,CAMP,CD5L,GRN,IGHM,PGLYRP1,PTPRJ,SERPINB9
Immune response of brain	0.054	N/A	N/A	N/A	ALOX5,ARG1,BSG,C4A/C4B,CD300LF,CTSB,EHD4,FDPS,FGA,GRN,HLA-A,IGHM,ITGB3,KNG1,LCP2,LGALS1,MMP8,MMP9,MPO,PPID,SNCA,SPN,STAT1,TYMP,VWF
Immune response of leukocytes	0.976	N/A	N/A	-0.173	CD47,CD48,CTSG,FN1,HMGB1,IGHG3,ITGB3,NCKAP1L,PADI4,PF4,PXN,THBS1
Immune response of tumor cell lines	N/A	-1.736	N/A	N/A	AHSA1,BTK,CSK,CTSB,FERMT3,GZMH,ITGAM,MBNL1,NANS,NCKAP1L,PLEK,RALB,SH3KBP1,SIRPA,SNCA,SRSF6
Immune thrombocytopenia	N/A	N/A	N/A	N/A	AZU1,C4A/C4B,MMP9,PPIA,PRTN3,PSMB1,PSMD1,PTPN11,THBS1
Immunodeficiency	N/A	N/A	N/A	N/A	BTK,C4A/C4B,CFB,IGHM,LTF,ORM1,PLCG2
Inborn error of metal metabolism	N/A	N/A	N/A	N/A	CA1,CA2,FTH1
Incidence of tumor	-0.592	-0.832	N/A	-0.125	ABHD14B,ACTN1,AHNAK,ALDH16A1,ANK1,AP3D1,ATP2A2,ATP2A3,ATP5F1C,ATP6V1H,BIN2,CALD1,CASP3,CAVIN2,CBX5,CCDC88B,CD163,CD47,CD48,CES1,CORO1C,CPSF6,CPSF7,CTSG,CTTN,DDX5,DMTN,DNAJC13,DNM1L,DTYMK,DYSF,EHD3,EIF3L,EIF3M,EMD,EPB42,F11R,F13A1,FBL,FERMT3,FGA,FGB,FGG,FLNA,FN1,G3BP1,G3BP2,GNAQ,H1-2,HCFC1,HLA-A,HMGB1,HMGB2,HMGN1,HNRNPUL2,HPSE,HSD17B11,HSPB1,IFI16,ILK,ITGA2B,ITGB3,KHDRBS1,LBR,LIMS1,LMAN1,LTBP1,MAP…
Increased Levels of Blood Urea Nitrogen	N/A	N/A	N/A	N/A	C4A/C4B,CFB,PADI4
Induction of prostaglandin	N/A	N/A	N/A	N/A	CAMP,KNG1
Infection by coronavirus	N/A	N/A	N/A	N/A	C4A/C4B,CFB,DYSF,EEF1A1,EEF2,GPD2,LGALS1,MMRN1,NAMPT,ORM1,PABPC1,PF4,PLEK,PPBP,PPIA,RAB5B,RACK1,RNASE2,S100A12,SSB,STAT1,TAGLN2,TUBA1A,TUBB4B
Infection by Zaire ebolavirus	N/A	N/A	N/A	N/A	LTF,PAK1,RPL18
Infection of lung	N/A	N/A	N/A	N/A	CAMP,ITGAM,MMP9,STAT1
Infection of respiratory tract	N/A	N/A	N/A	N/A	ALOX5,BPI,CAMP,CD63,CLC,ELOB,FLOT2,GYG1,HP,ITGA2B,ITGAM,LCN2,LTF,NCL,NDRG1,PABPC1,PADI4,PGLYRP1,PYGL,RNASE2,S100A12,S100P,TUBB4B
Infectious conjunctivitis	N/A	N/A	N/A	N/A	CA1,CA2,RPS12
Inflammation of airway	N/A	N/A	N/A	N/A	ALOX5,ANXA3,ARG1,C4A/C4B,CD300LF,CHI3L1,ELANE,FDPS,GSS,HPSE,ITGAM,LCN2,LTF,MMP9,MPO,PPIA,PRDX1,RETN,RNASE3,STAT1,TUBA1A,TUBB,TUBB4B
Inflammation of body cavity	-1.262	N/A	N/A	N/A	ALOX5,ANXA3,ARG1,BSG,C4A/C4B,CAMP,CD300LF,CFB,CSK,CTSB,FGA,G3BP1,GRN,GSS,HLA-A,HP,IGHM,ITGAM,ITGB3,LCN2,LCP2,LGALS1,LTF,MAP2K3,MMP8,MMP9,MPO,OLFM4,PDLIM1,PF4,PLCG2,PPIA,PPP2CA,PRDX1,PSMB1,PSMD1,PTPN11,PTPRJ,RACK1,S100A4,STAT1,THBS1,TUBB,TYMP,YBX1
Inflammation of eye	N/A	N/A	N/A	N/A	CA1,CA2,PPIA,RPS12,STAT1
Inflammation of gastrointestinal tract	-1.355	N/A	N/A	N/A	CA2,CAMP,CFB,CLC,HP,IGHM,LCN2,LTF,MMP9,MPO,OLFM4
Inflammation of lung	-1	N/A	N/A	N/A	ALOX5,ANXA3,ARG1,BSG,C4A/C4B,CAMP,CD300LF,CSK,HLA-A,ITGB3,LCP2,LGALS1,MAP2K3,MMP8,MMP9,PRDX1,PTPRJ,S100A4,STAT1,THBS1,TUBB
Inflammation of wound	N/A	N/A	N/A	N/A	MMP8,MMP9
Influx of leukocytes	1	N/A	N/A	N/A	IGHM,LCN2,MMP9,MPO
Influx of neutrophils	N/A	N/A	N/A	N/A	IGHM,LCN2,MPO
Initiation of translation of protein	N/A	N/A	N/A	N/A	DDX3X,EIF3F,EIF3L,RPL10A,RPL13A,RPL14,RPL18,RPL18A,RPL24,RPL26,RPL27A,RPL28,RPL34,RPL4,RPL5,RPL6,RPL7,RPL8,RPLP0,RPS10,RPS11,RPS14,RPS15,RPS15A,RPS16,RPS17,RPS18,RPS19,RPS2,RPS20,RPS23,RPS27,RPS4X,RPS5,RPS8,RPS9
Injury of endothelial tissue	N/A	N/A	N/A	N/A	HP,MAP2K3
Injury of kidney	N/A	N/A	N/A	N/A	CD5L,CFB,IGHM,LCN2,MAP2K3
Innate immune response	N/A	N/A	N/A	N/A	APPL1,BTK,CAMP,GRN,IGHM,LCN2,PML,RNASE3,S100A12
Interaction of leukemia cell lines	N/A	N/A	N/A	N/A	ACP1,DYSF,F11R,FERMT3,HLA-A,ITGAM,ITGB3,LCP2,NCL,PTK2B,PTPN11,RPSA,SPN
Interaction of lymphocytes	N/A	-0.765	N/A	N/A	EVL,FERMT3,RAP1B,RIPOR2,SELP,TLR2
Interaction of mononuclear leukocytes	N/A	-1.158	N/A	N/A	EVL,FERMT3,ITGB3,RAP1B,RIPOR2,SELP,TLR2,VWF
Interaction of stromal cell lines	N/A	N/A	N/A	N/A	FN1,RAP1B,SRGN
Interaction of T lymphocytes	N/A	-0.277	N/A	N/A	EVL,RAP1B,RIPOR2,SELP,TLR2
Interphase	N/A	N/A	N/A	N/A	ARG1,BTK,FEN1,HSPB1,MAP2K3,MMP9,NDRG1,PAK1,PDCD6,PPP2CA,PPP6C,RALB,S100P,STAT1,TMPO,TRIM21,TUBB
Interrupted aortic arch	N/A	N/A	N/A	N/A	FLNA,LTBP1
Invasion by cancer-associated fibroblasts	N/A	N/A	N/A	N/A	FN1,ITGB3
Invasion by vascular endothelial cells	N/A	-2	N/A	N/A	CAVIN2,MTDH,PTPRJ
Invasion of endothelial cells	N/A	N/A	N/A	N/A	ADAM10,ARG1,CAMP,CASP3,CAVIN2,CHI3L1,CNDP2,CSK,CTTN,DNM1L,FERMT3,FHOD1,FLNA,FN1,GSN,HPSE,ILK,ITGAM,ITGB3,LCN2,LTF,MAP4,MMP8,MMP9,MYLK,OLFM4,PAK1,PARVB,PDLIM1,PECAM1,PPIF,SERPINA1,SRGN,STK24,TAGLN2,THBS1,TNFAIP8,VCL,WBP2
Invasion of epithelial tissue	N/A	N/A	N/A	N/A	HPSE,ILK,LRP1,MMP9
Invasion of pneumocytes	N/A	N/A	N/A	N/A	ITGAM,LTF
Ischemia of heart	N/A	N/A	N/A	N/A	ATP2A2,F13A1,ITGA2B,ITGB3,KHDRBS1,SELP,TLR2,TUBB1
Ischemic stroke	N/A	N/A	N/A	N/A	GRN,ITGA2B,ITGB3,MMP9,PYGL,RNASE2,S100A12,S100P,THBS1
Juvenile rheumatoid arthritis	N/A	N/A	N/A	N/A	ALOX5,CA2,CDA,EHD4,HP,RALB,RPSA,S100A12,S100A9
Keratitis	N/A	N/A	N/A	N/A	CA1,CA2,PPIA,RPS12
Kidney carcinoma	N/A	N/A	N/A	N/A	AHNAK,ANK1,DMTN,EHD3,EPB42,FLNA,FN1,H1-2,HLA-A,HMGB1,HPSE,IFI16,ITGA2B,ITGB3,KHDRBS1,MAP2K1,MAP2K3,NUP62,PDXK,PIK3R1,PPBP,RSU1,SELP,SMC3,SUN2,THBS1,THRAP3,TUBB1,UPF1
Killing of bacteria	2.963	N/A	N/A	N/A	AZU1,BPI,CAMP,CTSG,ELANE,KNG1,LTF,MPO,PRDX1,PRTN3
Killing of Candida albicans	N/A	N/A	N/A	N/A	CAMP,PRTN3
Killing of cells	N/A	N/A	N/A	N/A	AZU1,BPI,CAMP,CTSG,ELANE,FDPS,HLA-A,KNG1,LGALS1,LTF,MPO,PRDX1,PRTN3,PTPN11,RAB27A,RALB,SET,SIRPA,STAT1
Killing of E. coli	2.162	N/A	N/A	N/A	AZU1,CAMP,KNG1,LTF,PRTN3
Killing of Enterococcus faecalis	2.186	N/A	N/A	N/A	CAMP,KNG1,LTF
Killing of Enterococcus faecalis 29212	N/A	N/A	N/A	N/A	AZU1,CAMP,KNG1,LTF,PRTN3
Killing of Escherichia coli 25922	N/A	N/A	N/A	N/A	AZU1,CAMP,CTSG,LTF
Killing of Pseudomonas aeruginosa	1.925	N/A	N/A	N/A	AZU1,CAMP,CTSG,LTF
Killing of Salmonella enterica subsp. enterica serovar Typhimurium	N/A	N/A	N/A	N/A	AZU1,CAMP,KNG1
Killing of Staphylococcus aureus	1.919	N/A	N/A	N/A	AZU1,CAMP,KNG1,LTF,MPO
Killing of Staphylococcus aureus subsp. aureus	N/A	N/A	N/A	N/A	AZU1,CAMP,KNG1,LTF,MPO
Klinefelter syndrome	N/A	N/A	N/A	N/A	DDX3X,ILK,ITGA2B,ITGB3,LTBP1,RPS4X,VCL
Lack of embryoblast	N/A	N/A	N/A	N/A	CSNK2B,FEN1
Laminopathy	N/A	N/A	N/A	N/A	CALD1,EMD,FN1,LBR,RSU1,SUN2,TPM4
Landau Kleffner syndrome	N/A	N/A	N/A	N/A	CA1,CA2
Large intestine carcinoma	N/A	N/A	N/A	N/A	ACTN1,AHNAK,ALDH16A1,ANK1,AP3D1,ATP1B3,ATP2A2,ATP2A3,CASP3,CAVIN2,CBX5,CCDC88B,CES1,CORO1C,CSNK2B,CTTN,DDX5,DNAJC8,EHD3,EVL,F13A1,FBL,FEN1,FERMT3,FHOD1,FKBP3,FLNA,GSN,H1-2,HPSE,HSPB1,ILK,ITGA2B,ITGB3,KHDRBS1,LMAN1,LMNB2,LTBP1,MAVS,MMRN1,MTA2,MTDH,MYLK,NCKAP1L,NDUFA4,NOMO1 (includes others),NOP56,NOP58,NUP210,OGFR,PARVB,PDLIM1,PRAM1,PRF1,PRPF40A,PSIP1,PSMD3,RAB6B,RAP1B,RBM39,ROCK2,RPL28,RPS14,RPS1…
Large intestine neoplasm	N/A	N/A	N/A	N/A	ABHD14B,ACTN1,AHNAK,ALDH16A1,ANK1,AP3D1,ATP2A2,ATP2A3,ATP5F1C,ATP6V1H,BIN2,CALD1,CASP3,CAVIN2,CBX5,CCDC88B,CD163,CD48,CDK5RAP3,CES1,CHMP1A,CORO1C,CPSF6,CPSF7,CTSG,CTTN,DDX5,DMTN,DNAJC13,DYSF,EDF1,EHD3,EIF3L,EIF3M,EPB42,F13A1,FBL,FERMT3,FGA,FGB,FGG,FKBP3,FLNA,FN1,G3BP1,G3BP2,GDI1,GNAQ,H1-2,HCFC1,HLA-A,HMGB1,HMGB2,HNRNPUL2,HPSE,HSD17B11,HSPB1,IFI16,ILK,ITGA2B,ITGB3,KHDRBS1,LBR,LMAN1,LST1,LTBP1,MAP2…
Latent tuberculosis	N/A	N/A	N/A	N/A	H1-2,H1-3,H1-4,H1-5
Left ventricular dilation	N/A	N/A	N/A	N/A	ATP2A2,MMP9,SRI
Leukopoiesis	N/A	N/A	N/A	N/A	ALOX5,ARG1,BST1,BTK,CAMP,CDA,CHI3L1,ITGAM,LBR,LSP1,LTF,NMT1,PLCG2,PRTN3,PTPRJ,RALB,S100A9,STAT1,STIM1
Lichen planus	N/A	N/A	N/A	N/A	CFL1,EEF1A1,EIF5A,FTH1,GRN,HLA-A,ILK,LAP3,MMP9,PSME2,RPS17,TYMP
Limb-girdle muscular dystrophy type 1c	N/A	N/A	N/A	N/A	AHNAK,DYSF
Liquid tumor	N/A	N/A	N/A	N/A	AHNAK,ANXA2,APEX1,C4A/C4B,CD48,CSNK2B,DDX3X,EIF3L,ETF1,F11R,GNAQ,GSN,HDAC1,IGF2R,ITGA2B,ITGB3,LCN2,LTBP1,LTF,LUC7L2,MEFV,MMP9,NASP,NUP210,PML,PPBP,PRPF8,PSIP1,PTK2B,PTPRJ,RPL13A,RPL28,RPL34,RPL4,RPL5,RPL6,RPL7,RPLP0,RPS11,RPS14,RPS15A,RPS16,RPS18,RPS19,RPS20,RPS23,RPS4X,RSU1,SH3BP1,SLC2A3,SRSF4,SSB,TLN1,TOP1,TUBB1,U2AF1/U2AF1L5,UBA2,UBE2I,VWF,ZYX
Localization of protein	N/A	N/A	N/A	-1.964	ANK1,CASP3,EHD3,F11R,FLNA,FTL,HLA-A,ITGB3,PIK3R1,ROCK2,SEPTIN2,THBS1
Locally advanced gastric adenocarcinoma	N/A	N/A	N/A	N/A	ATIC,DPYD,HSP90AB1,MMP9,TUBA1A,TUBB4B
Locally advanced gastroesophageal junction adenocarcinoma	N/A	N/A	N/A	N/A	ATIC,DPYD,HSP90AB1,MMP9,TUBA1A,TUBB4B
Lower respiratory tract disorder	2.411	N/A	N/A	N/A	APOB,CA1,CA2,CTSG,ELANE,LCN2,LTF,MMP8,MMP9,MPO,PRTN3
Low-grade lymphoma	N/A	N/A	N/A	N/A	AHNAK,ANXA2,DDX3X,EWSR1,F11R,FN1,FUS,GSN,ITGB3,PSIP1,PSME3,PTK2B,ROCK2,RPS15,RPS2,RPS20,SNX1,SSB,STIM1,TUBB1,VCL
Lupus erythematosus	N/A	N/A	N/A	N/A	BPI,C4A/C4B,CAMP,CFB,GNAQ,HPSE,LCN2,LTBP1,LTF,MMP8,MMP9,MTA2,PSME3,RNASE3,S100A10,SELP
Lymphatic system tumor	N/A	N/A	N/A	N/A	ALOX5,ATIC,BASP1,BTK,BUB3,CA2,CCT3,CCT7,CD63,CFL1,CHI3L1,COPS4,CSK,CTSG,CTTN,DPYD,EEF1A1,EIF4A1,EWSR1,F11R,FDPS,FEN1,FKBP3,FUS,G3BP1,H1-4,HLA-A,HSP90AB1,HSPB1,IGHM,IPO5,ITGAM,ITGB3,LCP2,LGALS1,MAP2K3,MAP4,MMP9,NAMPT,NAP1L1,NUTF2,PAK1,PCNA,PF4,PLCG2,PPIA,PPID,PPP2CA,PRDX1,PSMB1,PSMD1,PSME3,PTK2B,PTPN11,QARS1,RACK1,RANBP1,RPL23,RPSA,S100A4,SAMHD1,SNX1,SPN,SSB,STAT1,STIP1,THBS1,TUBA1A,TUBB4B,UBA2,VW…
Lymphocytic cancer	N/A	N/A	N/A	-0.659	AHNAK,CALD1,CASP3,CAVIN2,CD163,CD47,CD48,CHI3L1,CPSF7,CTSG,CTTN,DNM1L,F11R,FKBP3,FLNA,FN1,G3BP1,H1-2,H1-4,HLA-A,HMGB1,HSPB1,IFI35,ITGB3,KHDRBS1,LTBP1,MAP2K1,MAP2K3,NAP1L1,PDCD4,PECAM1,PF4,PIK3R1,PML,PPP2CA,PRF1,PSIP1,ROCK2,RPS15,RPS20,SELP,THBS1,TRIM25,TUBB1,VCL,VWF,ZYX
Lymphocytic neoplasm	N/A	N/A	N/A	-0.319	AHNAK,CALD1,CASP3,CAVIN2,CD163,CD47,CD48,CHI3L1,CPSF7,CTSG,CTTN,DNM1L,F11R,FKBP3,FLNA,FN1,G3BP1,H1-2,H1-4,HLA-A,HMGB1,HSPB1,IFI35,ITGB3,KHDRBS1,LTBP1,MAP2K1,MAP2K3,NAP1L1,PDCD4,PECAM1,PF4,PIK3R1,PML,PPP2CA,PRF1,PSIP1,ROCK2,RPS15,RPS20,SELP,THBS1,TRIM25,TUBB1,VCL,VWF,ZYX
Lysis of bacteria	N/A	N/A	N/A	N/A	BPI,CAMP
Macrothrombocytopenia	N/A	N/A	N/A	N/A	ITGA2B,RAP1B,STIM1,TUBB1
Male genital neoplasm	N/A	N/A	N/A	N/A	AHNAK,ALDH16A1,ANK1,AP3D1,ATP6V1H,BIN2,CALD1,CASP3,CAVIN2,CBX5,CD163,CDK5RAP3,CHI3L1,CPSF6,CPSF7,DNAJC13,DNM1L,DYSF,EHD3,F13A1,FGA,FLNA,FN1,G3BP1,G3BP2,GNAQ,HCFC1,HLA-A,HPSE,HSPB1,ILK,ITGA2B,ITGB3,KHDRBS1,LMAN1,LTBP1,MAP2K1,MAP2K3,MYLK,MYO1F,NCKAP1L,PAPSS1,PDCD4,PDS5B,PIK3R1,PLEK,PML,PPP2CA,PRAM1,PSIP1,PSMD3,RPL28,RPS15,SERBP1,SLC3A2,SMC3,SRSF11,STOM,THRAP3,TUBB1,UPF1,VCL,VWF,ZYX
Malignant genitourinary solid tumor	N/A	N/A	N/A	0	ACTN1,AHNAK,ALDH16A1,ANK1,AP3D1,ATP2A3,ATP5F1C,ATP6V1H,BIN2,CALD1,CASP3,CAVIN2,CBX5,CCDC88B,CD163,CD47,CD48,CDK5RAP3,CES1,CHI3L1,CORO1C,CPSF6,CPSF7,DDX5,DMTN,DNAJC13,DNM1L,DTYMK,DYSF,EHD3,EMD,EPB42,F11R,F13A1,FERMT3,FGA,FGG,FKBP3,FLNA,FN1,G3BP1,G3BP2,GLUD1,GNAQ,H1-2,HCFC1,HLA-A,HMGB1,HMGB2,HPSE,HSD17B11,HSPB1,IFI16,ILK,ITGA2B,ITGB3,KHDRBS1,LBR,LMAN1,LTBP1,MAP2K1,MAP2K3,MMRN1,MYLK,MYO1F,NCKAP1L,NO…
Malignant myeloid neoplasm	N/A	N/A	N/A	N/A	AHNAK,ANXA2,APEX1,C4A/C4B,CD48,CSNK2B,DDX3X,EIF3L,ETF1,F11R,GNAQ,HDAC1,IGF2R,ITGA2B,ITGB3,LCN2,LTF,LUC7L2,MEFV,NASP,NUP210,PML,PPBP,PRPF8,PSIP1,PTK2B,PTPRJ,RPL13A,RPL28,RPL34,RPL4,RPL5,RPL6,RPL7,RPLP0,RPS11,RPS14,RPS15A,RPS16,RPS18,RPS19,RPS20,RPS23,RPS4X,RSU1,SH3BP1,SLC2A3,SRSF4,SSB,TLN1,TOP1,TUBB1,U2AF1/U2AF1L5,UBE2I,VWF
Malignant neoplasm of large intestine	N/A	N/A	N/A	N/A	AHSA1,AKR7A2,ARG1,ATP2A2,AZU1,C4BPA,CAMP,CAVIN2,CFB,CMPK1,CTSG,CTTN,EHD4,ELANE,ENSA,EVL,F13A1,FGA,FGB,FKBP3,HPSE,HSPB1,ILK,ITGA2B,LAP3,LBR,LCN2,LRP1,LRRC59,LTBP1,LTF,MAP4,MMP8,MMP9,MMRN1,NAP1L1,NCKAP1L,PAK1,PARVB,PGLYRP1,PRTN3,PTPN18,PTPRJ,RETN,RPS24,SRI,STOM,TAGLN2,THBS1,TUBB1,UBA2,VRK1,VWF
Malignant neoplasm of male genital organ	N/A	N/A	N/A	N/A	AHNAK,ALDH16A1,ANK1,AP3D1,CASP3,CAVIN2,CBX5,DDX3X,EHD3,F13A1,FEN1,FLNA,GSN,HPSE,HSPB1,ILK,ITGA2B,ITGB3,KHDRBS1,LMAN1,LTBP1,MYLK,NCKAP1L,NDUFA4,NOMO1 (includes others),NOP56,NUP210,PDCD4,PLEK,PRAM1,PSIP1,PSMD3,RPL28,RPS15,RPS18,RPS5,SERBP1,SLC3A2,SMC3,SRRT,SRSF11,SRSF4,STOM,THRAP3,TLR2,TUBB1,UBAP2L,UQCRC2,VCL,VWF,ZYX
Mammary tumor	N/A	N/A	N/A	0.287	ANK1,ATP2A3,ATP5F1C,CALD1,CASP3,CD48,CES1,CHI3L1,CTTN,DDX5,DNAJC13,DNM1L,DYSF,F11R,FERMT3,FGA,FKBP3,FLNA,FN1,G3BP2,GLUD1,GNAQ,H1-2,HCFC1,HLA-A,HSPB1,ILK,ITGB3,LMAN1,LTBP1,MAP2K1,MAP2K3,MYLK,NCKAP1L,PDCD6,PDS5B,PECAM1,PF4,PIK3R1,PML,PPP2CA,PRF1,PSIP1,PXN,RAP1B,ROCK2,RPS20,SMC3,STX3,TAGLN2,THBS1,THRAP3,TLN1,TRIM25,TUBB1,UPF1,VCL,VWF,ZYX
Mantle cell lymphoma	N/A	N/A	N/A	N/A	ALOX5,BTK,DPYD,HSP90AB1,PLCG2,PPIA,PSMB1,PSMD1,SPN,TUBA1A,TUBB4B
Marfan syndrome	N/A	N/A	N/A	N/A	FLNA,MYLK,VCL
Maturation of blood cells	0.249	N/A	N/A	N/A	BTK,CAMP,ELANE,IGHM,NUDC,PLCG2,RNASE2
Maturation of cells	-0.721	N/A	N/A	N/A	BTK,CAMP,CD5L,ELANE,IGHM,LCN2,MMP9,NUDC,PLCG2,PTK2B,RNASE2
Maturation of dendritic spines	N/A	N/A	N/A	N/A	LCN2,MMP9
Maturation of focal adhesions	N/A	N/A	N/A	N/A	FN1,VCL
Maturation of pre-B lymphocytes	N/A	N/A	N/A	N/A	BTK,IGHM
Mature B cell malignant tumor	N/A	N/A	N/A	N/A	AHNAK,ANXA2,CAVIN2,CD47,CD48,DDX3X,EWSR1,F11R,FN1,FUS,GSN,HDAC1,IGF2R,IGHM,ITGB3,KHDRBS1,MMP9,PSIP1,PSME3,PTK2B,ROCK2,RPS15,RPS2,RPS20,S100A10,SNX1,SSB,STIM1,TUBB1,U2AF1/U2AF1L5,VCL
Mature B-cell lymphoma	N/A	N/A	N/A	N/A	ANXA2,CD48,DDX3X,F11R,FN1,FUS,GSN,IGHM,ITGB3,PSIP1,PSME3,PTK2B,ROCK2,SNX1,SSB,STIM1,TUBB1
Mature B-cell neoplasm	N/A	N/A	N/A	N/A	AHNAK,CALD1,CASP3,CAVIN2,CD163,CD47,CD48,CPSF7,CTSG,CTTN,DNM1L,F11R,FLNA,FN1,G3BP1,H1-4,HLA-A,HMGB1,ITGB3,KHDRBS1,MAP2K1,PECAM1,PF4,PPP2CA,PRF1,PSIP1,ROCK2,RPS15,RPS20,TUBB1,VCL,ZYX
Mature lymphocytic neoplasm	N/A	N/A	N/A	N/A	AHNAK,CALD1,CASP3,CAVIN2,CD163,CD47,CD48,CPSF7,CTSG,CTTN,DNM1L,F11R,FLNA,FN1,G3BP1,H1-4,HLA-A,HMGB1,IFI35,ITGB3,KHDRBS1,MAP2K1,MAP2K3,PECAM1,PF4,PIK3R1,PPP2CA,PRF1,PSIP1,ROCK2,RPS15,RPS20,SELP,TRIM25,TUBB1,VCL,VWF,ZYX
Mechanical allodynia behavior	N/A	N/A	N/A	N/A	ELANE,LCN2,LRP1,MMP9
Megakaryocytopoiesis	N/A	N/A	N/A	N/A	ITGA2B,MMP9,PF4,THBS1
Metabolic myopathy	N/A	N/A	N/A	N/A
Metabolic syndrome X	N/A	N/A	N/A	N/A	ATP2A2,CA1,ITGB3,LTF,NDUFA4,PRDX2,RETN,RPL26,RPL34,RPL7,RPS15A,SELP
Metabolism of cellular protein	N/A	N/A	N/A	N/A	CTSG,FGA,FGG,LTBP1,LTF
Metabolism of nucleic acid component or derivative	N/A	N/A	N/A	N/A	ABHD14B,ACAA2,ATIC,BST1,CDA,CMPK1,DBI,DPYD,DPYSL2,FDPS,FUS,GZMH,KNG1,MTHFD1,NAMPT,OLA1,PAPSS1,PFAS,PPIF,PTK2B,RETN,RPSA,SAMHD1,SET,SNX1,TYMP
Metastasis of breast cancer cell lines	N/A	-0.447	N/A	N/A	ILK,PDLIM1,PRF1,TLN1,TLR2
Metastatic carcinoma	N/A	N/A	N/A	N/A	ANXA2,CD48,CSE1L,FN1,FTL,MAP4,MMP9,PSIP1,PTK2B,RPL7,RPS11,TOP1,TUBB1
Metastatic esophageal squamous cell carcinoma	N/A	N/A	N/A	N/A	DPYD,HSP90AB1,MAP4,TUBA1A,TUBB4B
Metastatic gastroesophageal junction adenocarcinoma	N/A	N/A	N/A	N/A	ATIC,DPYD,HSP90AB1,MMP9,TUBA1A,TUBB4B,TYMP
Metastatic gastroesophageal tumor	N/A	N/A	N/A	N/A	ATIC,DPYD,HSP90AB1,MAP4,MMP9,TUBA1A,TUBB4B,TYMP
Metastatic gastrointestinal tract cancer	N/A	N/A	N/A	N/A	ANPEP,ARG1,ATIC,LCN2,LTF,MAP4,MMP9,PPIA,RTN1,S100P
Metastatic HER2 negative gastric adenocarcinoma	N/A	N/A	N/A	N/A	DPYD,HSP90AB1,MMP9,TUBA1A,TUBB4B,TYMP
Metastatic non-small cell lung carcinoma	N/A	N/A	N/A	N/A	ANXA2,FN1,FTL,PTK2B,RPL7,RPS11,TOP1,TUBB1
Migration of astrocytes	N/A	N/A	N/A	N/A	CHI3L1,LCN2,MMP9
Migration of embryonic cell lines	N/A	-1.951	N/A	N/A	CTTN,ILK,MYLK,ROCK2,VCL
Migration of epithelial cells	N/A	N/A	N/A	N/A	ILK,LCN2,LTF,MMP9,PAK1
Migration of fibroblast cell lines	N/A	N/A	N/A	-1.698	CORO1C,HSPB1,ILK,ITGB3,MTA2,PDLIM1,VCL,ZYX
Migration of fibrosarcoma cell lines	N/A	N/A	N/A	N/A	HSPB1,ILK,LRP1,LTF,PAK1,THBS1
Migration of gonadal cell lines	N/A	N/A	N/A	N/A	F11R,FN1,ITGB3,NCL,VWF
Migration of keratinocytes	N/A	N/A	N/A	N/A	ILK,LTF,MMP9,PAK1
Migration of kidney cell lines	N/A	N/A	N/A	N/A	CTTN,FGA,FN1,ITGAM,MMP9,PTPN11,ROCK2,SARS1,STK24
Migration of lymphatic system cells	1.843	N/A	N/A	N/A	ALOX5,AZU1,BSG,BTK,CAMP,CTSG,DPYSL2,EVL,F11R,FABP5,FERMT3,FLOT1,HLA-A,ITGB3,LCP2,LGALS1,LRP1,MMP9,MPO,PLCG2,PTK2B,RIPOR2,S100A4,SPN,STAT1,THBS1
Migration of macrophages	N/A	-0.152	N/A	N/A	FLNA,MYLK,S100A10,TLR2
Migration of megakaryocytes	N/A	N/A	N/A	N/A	MMP9,PLCG2
Migration of muscle cells	N/A	N/A	N/A	N/A	CTTN,F11R,ILK,ITGAM,MMP9,NACA,NAMPT,PAK1,PPIA,RETN,S100A4,SNAP23,THBS1
Migration of neuroglia	N/A	N/A	N/A	N/A	CTTN,ILK,MMP9,PAK1,RETN,THBS1
Migration of sarcoma cell lines	N/A	N/A	N/A	-0.323	AHNAK,CTTN,FLNA,FN1,MAP2K1,PXN
Migration of squamous cell carcinoma cell lines	N/A	1.067	N/A	N/A	CSNK2B,FHOD1,MTDH,ZYX
Migration of tumor cells	N/A	N/A	N/A	N/A	ACTN1,AHNAK,ANXA2,CAMP,CD47,CSE1L,CSNK2B,EIF3F,FN1,HDAC1,ILK,ITGB3,KHDRBS1,KNG1,LCN2,MAP4,MMP8,MMP9,MTDH,NCL,NDRG1,PDCD4,PDLIM1,PML,PPBP,PRDX2,PTK2B,PTPRJ,RAP1B,RSU1,S100A10,S100P,SH3BP1,STIM1,TMPO,UBE2I,YBX1,ZYX
Migration of vascular smooth muscle cells	N/A	N/A	N/A	N/A	CTTN,PAK1,RETN,THBS1
Mitochondrial cell death of tumor cell lines	N/A	N/A	N/A	N/A	LTBP1,SRI
Mitosis of kidney cell lines	N/A	N/A	N/A	N/A	GRN,PTK2B
Mobilization of Ca2+	0.95	N/A	N/A	N/A	AZU1,BTK,C4A/C4B,CAMP,CTSG,KNG1,PLCG2,PTK2B,PTPRJ
Mobilization of myeloid-derived suppressor cells	N/A	N/A	N/A	N/A	CAMP,CD47
Morphogenesis of endothelial cells	N/A	N/A	N/A	N/A	MAP2K3,PTK2B,PTPRJ
Morphogenesis of epithelial tissue	N/A	N/A	N/A	N/A	CA2,MAP2K3,MMP9,PTK2B,PTPRJ
Morphology of blood cells	N/A	N/A	N/A	N/A	CD47,CD5L,FERMT3,FTL,GNAQ,HPSE,IGHM,MAVS,MMP9,PML,PRDX2,PTPRJ,SELP,TUBB1,VWF
Morphology of blood vessel	N/A	N/A	N/A	N/A	CTTN,EHD4,LTBP1,MMP9,PF4,PTPRJ
Morphology of body cavity	N/A	N/A	N/A	N/A	ADAM10,ARG1,ATP2A2,ATP2A3,CASP3,DNM1L,EHD3,EIF3M,EMD,FEN1,FGA,FLNA,FN1,GPX1,GSN,H1-2,H1-3,H2AZ1,HDAC4,ICAM3,ILK,ITGA2B,ITGB3,LCN2,LIMS1,LTBP1,MAP2K3,MAVS,MMP8,MMP9,MTPN,MYH9,MYLK,PDS5B,PECAM1,PHB2,PPIA,PPP2CA,PTPN11,RAB27A,RAB27B,RETN,ROCK2,SELP,SLC25A11,THBS1,TLN1,VCL
Morphology of cardiomyocytes	N/A	N/A	N/A	N/A	ATP2A2,EMD,FN1,GNAQ,H2AZ1,HMGB1,LIMS1,MAP2K1,MAP2K3,VCL
Morphology of cardiovascular system	N/A	N/A	N/A	N/A	ATP2A2,ATP2A3,CFB,EHD3,F11R,FN1,GNAQ,GSN,IGF2R,ILK,ITGB3,KNG1,LCN2,LIMS1,LTBP1,MBNL1,MMP8,MMP9,PTPRJ,ROCK2,S100A10,SELP,TLN1,TMPO,VCL,VWF
Morphology of cardiovascular tissue	N/A	N/A	N/A	N/A	EHD3,F11R,FN1,ITGB3,SELP,THBS1,VWF
Morphology of endothelial cells	N/A	N/A	N/A	N/A	F11R,FN1,ITGB3,PTPRJ,SELP,VWF
Morphology of endothelial tissue	N/A	N/A	N/A	N/A	EHD3,F11R,FN1,ITGB3,PTPRJ,SELP,VWF
Morphology of heart	N/A	N/A	N/A	N/A	ADAM10,ATP2A2,ATP2A3,CASP3,DNM1L,EMD,FLNA,FN1,GPX1,GSN,H1-2,H1-3,H2AZ1,HDAC4,ICAM3,ILK,ITGB3,LCN2,LIMS1,LTBP1,MAP2K3,MMP8,MMP9,MTPN,MYH9,PDS5B,PPIA,PPP2CA,PTPN11,ROCK2,SLC25A11,THBS1,TLN1,VCL
Morphology of lesion	N/A	N/A	N/A	N/A	CAMP,CTSB,FGB,FGG,GRN,HLA-A,ITGAM,ITGB3,KNG1,LCN2,LGALS1,MMP9,MPO,NAMPT,PF4,PPIA,PPID,PPIF,PRDX1,SIRPA,SPN,STIP1,THBS1,VWF
Morphology of leukocytes	N/A	N/A	N/A	N/A	BTK,CD5L,IGHM,MMP9,PLCG2,PML,PTPRJ,SERPINB9
Morphology of muscle	N/A	N/A	N/A	N/A	ATP2A2,CD47,DYSF,EMD,FN1,GNAQ,H2AZ1,HMGB1,LIMS1,LTBP1,MAP2K1,MAP2K3,PIK3R1,ROCK2,SUN2,THBS1,VCL
Morphology of muscle cells	N/A	N/A	N/A	N/A	ATP2A2,CD47,DYSF,EMD,FN1,GNAQ,H2AZ1,HMGB1,LIMS1,MAP2K1,MAP2K3,PIK3R1,ROCK2,THBS1,VCL
Morphology of red blood cells	N/A	N/A	N/A	N/A	DMTN,EPB42,FERMT3,NCKAP1L,THBS1,TUBB1
Morphology of vasculature	N/A	N/A	N/A	N/A	ATP2A2,DYSF,EMD,FN1,GPX1,H2AZ1,LIMS1,MAP2K3,MMP9,MPO,MTPN,PPIA,PTPN11,ROCK2,THBS1,VCL
Morphology of vessel	N/A	N/A	N/A	N/A	CTTN,EHD4,LTBP1,MMP9,PF4,PTPRJ,THBS1
Morphology of vessel component	N/A	N/A	N/A	N/A	LTBP1,PF4,PTPRJ,THBS1
Movement of bacteria	N/A	N/A	N/A	N/A	ANXA2,CAMP,FN1,MMP9
Movement of blood platelets	N/A	N/A	N/A	N/A	FN1,GSN,KNG1,TLN1,VWF
Multiple cancers	N/A	N/A	N/A	N/A	AHNAK,ALDH16A1,ANK1,ATP2A3,ATP5F1C,CALD1,CASP3,CD47,CD48,CES1,CHI3L1,CTSG,DDX5,DNAJC13,DNM1L,DYSF,EMD,F11R,F13A1,FGA,FKBP3,FLNA,FN1,G3BP2,GLUD1,GNAQ,H1-2,H1-4,HCFC1,HLA-A,HSPB1,ILK,ITGB3,LMAN1,LTBP1,MAP2K1,MAP2K3,MYLK,NCKAP1L,PDAP1,PDCD6,PDS5B,PECAM1,PF4,PIK3R1,PML,PPP2CA,PRF1,PRTN3,PSIP1,PXN,RAP1B,ROCK2,RPS20,RSU1,SELP,SMC3,STOM,STX3,TAGLN2,THBS1,THRAP3,TLN1,TNPO1,TPM4,TRIM25,TUBB1,UPF1,VCL,VWF,…
Muscle tumor	N/A	N/A	N/A	N/A	CAVIN2,CORO1C,LTBP1,RPS15,RPS19,RPS25,RSU1,SLC2A3,SRRT,STK24,STX3,TLR2,TUBB1,ZYX
Myasthenia gravis	N/A	N/A	N/A	N/A	C4A/C4B,CCAR2,CFB,IGHM
Myelodysplastic syndrome	N/A	N/A	N/A	N/A	PML,PPBP,PRPF8,RPL13A,RPL28,RPL4,RPL5,RPL6,RPL7,RPLP0,RPS14,RPS15A,RPS16,RPS19,RPS20,RPS4X,TOP1,U2AF1/U2AF1L5
Myelodysplastic syndrome or leukemia	N/A	N/A	N/A	N/A	AHNAK,ANXA2,APEX1,C4A/C4B,CD48,CSNK2B,DDX3X,EIF3L,ETF1,F11R,GNAQ,HDAC1,IGF2R,ITGA2B,ITGB3,LTBP1,LTF,LUC7L2,MEFV,MMP9,NASP,NUP210,PML,PPBP,PRPF8,PSIP1,PTK2B,PTPRJ,RPL13A,RPL28,RPL34,RPL4,RPL5,RPL6,RPL7,RPLP0,RPS11,RPS14,RPS15A,RPS16,RPS18,RPS19,RPS20,RPS23,RPS4X,RSU1,SH3BP1,SLC2A3,SRSF4,SSB,TLN1,TOP1,TUBB1,U2AF1/U2AF1L5,UBA2,UBE2I,VWF,ZYX
Myeloid neoplasm	N/A	N/A	N/A	N/A	AHNAK,ANXA2,APEX1,C4A/C4B,CD48,CSNK2B,DDX3X,EIF3L,ETF1,F11R,GNAQ,GSN,HDAC1,IGF2R,ITGA2B,ITGB3,LCN2,LTF,LUC7L2,MEFV,NASP,NUP210,PML,PPBP,PRPF8,PSIP1,PTK2B,PTPRJ,RPL13A,RPL28,RPL34,RPL4,RPL5,RPL6,RPL7,RPLP0,RPS11,RPS14,RPS15A,RPS16,RPS18,RPS19,RPS20,RPS23,RPS4X,RSU1,SH3BP1,SLC2A3,SRSF4,SSB,TLN1,TOP1,TUBB1,U2AF1/U2AF1L5,UBE2I,VWF
Myelopoiesis of bone marrow	N/A	N/A	N/A	1.547	FLNA,FN1,HMGB2,ITGA2B,PECAM1,PF4,SELP,THBS1
Myelopoiesis of leukocytes	N/A	N/A	N/A	N/A	CAMP,LBR,LTF,PF4,PRTN3
Myelopoiesis of spleen	N/A	N/A	N/A	N/A	FLNA,SELP
Myocardial infarction	N/A	N/A	N/A	-0.218	C4A/C4B,CA1,CA2,CCT7,CD163,CD47,F13A1,FGB,FGG,ILK,ITGA2B,ITGB3,MMP9,PADI4,PDCD4,PECAM1,SELP,TUBB1,VWF
Myocarditis	N/A	N/A	N/A	N/A	F13A1,FGB,FGG,ILK,ITGA2B,LRP1,MMP9,TUBB1,VWF
Neck neoplasm	N/A	N/A	N/A	N/A	CSE1L,FN1,IGHM,ILK,MAP4,MMP8,MMP9,NDRG1,PDLIM1,PML,PRDX2,PSIP1,PTK2B,SELP,STIM1,TLN1
Necrosis of epithelial tissue	1.006	N/A	N/A	N/A	API5,AZU1,BPI,CAMP,CDC37,CTSB,EEF1A1,HSPB1,KNG1,LCN2,LGALS1,LRP1,MAP2K3,MMP9,MPO,NAMPT,NCL,NDRG1,PAK1,PEA15,PPIA,PPID,PPP2CA,PRTN3,PTK2B,PTPN11,RNASE3,SNCA,STAT1,THBS1,TYMP,XPO1,YWHAQ
Necrosis of kidney	N/A	-0.555	N/A	N/A	ATP1B3,ATP2A2,CASP3,CBX5,CCDC88B,CES1,CTTN,DDX3X,F13A1,FEN1,FLNA,GLUD1,GSN,H1-2,HPSE,HSPB1,ILK,ITGB3,KHDRBS1,LIMS1,LTBP1,MAVS,MTA2,MTDH,MYLK,PDCD4,PPBP,PRF1,PSIP1,PSMD6,RBM39,ROCK2,RPL27A,RPL6,RPS14,RPS18,RPS19,RPS5,S100A10,SELP,SLC2A3,SLC3A2,SSRP1,STOML2,TLN1,TLR2,TNFAIP8,UQCRFS1,VWF,ZYX
Necrosis of tumor	N/A	N/A	N/A	N/A	BSG,BTK,CTSB,EEF1A1,EIF3F,EIF3G,EIF3L,FGA,HSP90AB1,IGHM,LGALS1,MMP9,NAMPT,NDRG1,PABPC1,PPID,PPP2CA,PSMB1,PSMC1,PTK2B,RACK1,RALB,RPL13A,RPL27A,RPL7,RPLP0,RPS12,RPS14,RPS17,RPS21,RPS24,RPS7,SERPINB9,ST13,SUPT16H,THBS1
Neoplasia of leukocytes	N/A	N/A	N/A	-0.228	AHNAK,CALD1,CASP3,CAVIN2,CD163,CD47,CD48,CHI3L1,CPSF7,CTSG,CTTN,DNM1L,F11R,FKBP3,FLNA,FN1,G3BP1,H1-2,H1-4,HLA-A,HMGB1,HSPB1,IFI35,ITGB3,KHDRBS1,LTBP1,MAP2K1,MAP2K3,NAP1L1,PDCD4,PECAM1,PF4,PIK3R1,PML,PPP2CA,PRF1,PSIP1,ROCK2,RPS15,RPS20,SELP,THBS1,TRIM25,TUBB1,VCL,VWF,ZYX
Nephritis	N/A	N/A	N/A	N/A
Neuritogenesis	N/A	N/A	N/A	-1.799	CALD1,CASP3,CD47,CSRP1,CTTN,DNM1L,FLNA,GDI1,HMGB1,HMGB2,ILK,ITGB3,LST1,MAP2K1,PF4,PPP2CA,PXN,RAP1B,ROCK2,RPS14,SEPTIN2,STX3
Neurological signs	N/A	N/A	N/A	N/A	BASP1,C4A/C4B,CA2,CHI3L1,FGG,GPD2,GRN,HP,ITGAM,KCNAB2,KNG1,MPO,NDRG1,PDLIM1,PPIA,RPSA,STOM
Neuromuscular disease	N/A	N/A	N/A	N/A	ANXA2,ATP2A2,BASP1,C4A/C4B,CD47,CD48,CFB,CSE1L,CSNK2B,F11R,FTH1,FTL,GPD2,IGHM,ITGB3,KHDRBS1,LTF,MTDH,NDRG1,NDUFA8,PDLIM1,PRDX2,PSMC1,PTK2B,ROCK2,RPL13A,RPL5,RPS4X,S100A10,SAP18,STOM,TOP1
Neuronal cell death	N/A	N/A	N/A	N/A	EHD4,HSPB1,ILK,LCN2,LIMS1,LRP1,MMP9,PAK1,RNASE3,THBS1
Neutralization of lipopolysaccharide	N/A	N/A	N/A	N/A	BPI,CAMP
Neutralization of polysaccharide	N/A	N/A	N/A	N/A	BPI,CAMP,PF4
Nicking of DNA	N/A	N/A	N/A	N/A	FTH1,GZMH,TOP1
NK cell migration	N/A	N/A	N/A	N/A
Non-Hodgkin lymphoma	N/A	N/A	N/A	N/A	AHNAK,ANXA2,BASP1,CD47,CD48,CSE1L,CSNK2B,DDX3X,EWSR1,F11R,FN1,FUS,GSN,HDAC1,IGHM,ITGB3,MMP9,PSIP1,PSME3,PTK2B,ROCK2,RPS15,RPS2,RPS20,SELP,SNX1,SSB,STIM1,TUBB1,U2AF1/U2AF1L5,VCL,VWF
Non-insulin-dependent diabetes mellitus	N/A	N/A	N/A	N/A	APOB,BPI,CA1,CA2,CCAR2,GPD2,HP,MMP9,RETN
Nonpituitary endocrine tumor	N/A	N/A	N/A	N/A	ACAA2,ACTN1,AHNAK,ANXA2,ATP1B3,ATP2A2,ATP2A3,BASP1,BLVRB,BPI,C4A/C4B,CA1,CD47,CD48,CD5L,CFB,CRIP1,CSE1L,CSRP1,DDX3X,DDX5,DNAJC7,DPY30,EDF1,EIF3F,EIF3L,ETF1,EWSR1,F11R,FERMT3,FGB,FKBP5,FN1,FUS,GIMAP1,GNAQ,GPD2,GSN,GZMH,HDAC1,HIBCH,HNRNPUL2,HPSE,IGF2R,ILK,ITGA2B,ITGB3,JPT1,KHDRBS1,KNG1,LIMS1,LRPPRC,LTBP1,LTF,MAP4,MEFV,MMP8,MMP9,MMRN1,MPST,MTA2,MYLK,NASP,NCL,NDRG1,NDUFA4,NDUFA8,NMI,NOP58,NUCKS1,NUP2…
Nonsense-mediated mRNA decay	N/A	N/A	N/A	N/A	ETF1,RPL10A,RPL13A,RPL14,RPL18,RPL18A,RPL24,RPL26,RPL27A,RPL28,RPL34,RPL4,RPL5,RPL6,RPL7,RPL8,RPLP0,RPS10,RPS11,RPS14,RPS15,RPS15A,RPS16,RPS17,RPS18,RPS19,RPS2,RPS20,RPS23,RPS27,RPS4X,RPS5,RPS8,RPS9
Non-small cell lung carcinoma	N/A	N/A	N/A	N/A	ANPEP,ANXA3,ATIC,BST1,BTK,CDA,CORO7/CORO7-PAM16,CPSF7,CTSG,DYSF,EEF1B2,FGG,G3BP1,GPD2,GRN,GSN,ITGAM,LCN2,MAP2K3,MAP4,MMP8,MMP9,MMRN1,MPO,NAMPT,NMT1,NUP93,OLFM4,PADI4,PLCG2,PPIA,PPP6C,PYGL,RALB,RTN1,S100P,STAT1,STIM1,TUBB,VWF
Non-ST elevation myocardial infarction	N/A	N/A	N/A	N/A	ITGA2B,ITGB3
Non-traumatic arthropathy	N/A	N/A	N/A	N/A	C4A/C4B,CFB,F11R,FGB,FKBP5,FN1,FTH1,GSN,HDAC1,IGHM,LST1,LTF,MEFV,MMP9,PGLYRP1,PRDX2,PSIP1,PTK2B,RAB1B,RPL18A,RPS16,RPS18,S100A10,SNRNP200,TUBB1
Nuclear export of RNA	N/A	N/A	N/A	N/A	KHDRBS1,NUP210,SRSF11,SRSF4
Obsessive-compulsive disorder	N/A	N/A	N/A	N/A	CA1,CA2,GRN
Obstruction of airway	N/A	N/A	N/A	N/A	CA1,CA2,ELANE,LCN2
Occlusion of artery	N/A	N/A	N/A	-1.709	ATP2A2,CD163,CD47,CES1,CHI3L1,F13A1,FGG,FN1,HMGB1,ITGA2B,ITGB3,MAP2K1,PECAM1,PF4,SELP,SNRPD2,THBS1,TUBB1,VWF
Occlusion of blood vessel	N/A	N/A	N/A	-1.709	ATP2A2,CD163,CD47,CES1,CHI3L1,F13A1,FGA,FGG,FN1,HMGB1,ITGA2B,ITGB3,MAP2K1,PECAM1,PF4,SELP,SNRPD2,THBS1,TUBB1,VWF
Ocular rosacea	N/A	N/A	N/A	N/A	MMP8,MMP9
Oligomerization of protein	N/A	N/A	N/A	N/A	EHD3,PRF1,RIPOR2,STOML2
Organization of actin filaments	N/A	N/A	N/A	N/A	ACTN1,EVL,FLNA,GSN
Organization of cytoplasm	N/A	-1.022	N/A	-2.44	ACTN1,AHNAK,CALD1,CASP3,CD47,CDK5RAP3,CORO1C,CSRP1,CTTN,DMTN,DNAJC13,DNM1L,EMD,F11R,F13A1,FERMT3,FLNA,FN1,GDI1,HCFC1,HMGB1,HMGB2,HSPB1,ILK,ITGB3,LMAN1,LST1,MAP2K1,MYLK,MYO1F,NCKAP1L,NUP62,PARVB,PDLIM1,PF4,PIK3R1,PLEK,PPP2CA,PRPF40A,PXN,RAP1B,ROCK2,RPS14,RSU1,SEPTIN2,SLC3A2,STX3,SUN2,THBS1,TLN1,VCL,VWF
Organization of extracellular matrix	N/A	N/A	N/A	N/A	CD47,CTSG,F11R,FGA,FGB,FGG,FN1,ITGA2B,ITGB3,PECAM1,THBS1,VWF
Organization of F-actin	N/A	N/A	N/A	N/A	FN1,THBS1
Organization of filaments	N/A	N/A	N/A	N/A	ATP2A2,CFL1,CORO7/CORO7-PAM16,CSK,DPYSL2,DYSF,EVL,HSP90AB1,ILK,MAPRE1,PTK2B,RRBP1,SIRPA,SNCA,TUBB
Organization of organelle	N/A	N/A	N/A	N/A	ACTN1,ATP2A2,EVL,FLNA,GSN,H1-5,HMGN1,ILK,LMAN1,LMNB2,PLEK,RPS19,STOML2,VCL
Organization of plasma membrane projections	N/A	N/A	N/A	N/A
Oscillation of Ca2+	N/A	N/A	N/A	N/A	BTK,ITGAM,RTN1,TRIM21,VWF
Osteolytic bone disease	N/A	N/A	N/A	N/A	BSG,CA2,FDPS,ITGB3
Outgrowth of breast cancer cell lines	N/A	N/A	N/A	N/A	FN1,ITGB3,PTK2B
Ovarian tumor	N/A	N/A	N/A	N/A	ATIC,C4A/C4B,CAMP,CFB,CHI3L1,CPNE3,EEF1B2,EIF3F,EVL,FLII,FLOT1,GLB1,GYG1,HP,HSPB1,KNG1,LCN2,LTF,MAP4,MMP9,MPO,PPP2CA,PRTN3,PYGL,RNASE2,RTN3,S100P,SNRNP200,STAT1,STOM,TUBB
Oxidation of protein	N/A	N/A	N/A	N/A	FTH1,FTL,HSPA4,MPO,SNCA
Pannus tissue	N/A	N/A	N/A	N/A	CFB,F13A1
Papilloma	N/A	N/A	N/A	N/A	ARG1,ATP2A2,LCN2,MMP8,THBS1
Papillon-lefevre disease	N/A	N/A	N/A	N/A	CTSG,ELANE,PRTN3
Paramyotonia congenita	N/A	N/A	N/A	N/A	CA1,CA2
Pelvic adenocarcinoma	N/A	N/A	N/A	N/A	ACTN1,AHNAK,ALDH16A1,ANK1,AP3D1,ATP2A3,CASP3,CAVIN2,CBX5,CCDC88B,CES1,CORO1C,DDX3X,EHD3,EVL,F13A1,FEN1,FERMT3,FLNA,GSN,H1-2,HPSE,HSD17B11,ITGA2B,ITGB3,LMAN1,LMNB2,MMRN1,MTDH,MYLK,NCKAP1L,NDUFA4,NOMO1 (includes others),NOP56,NUP210,PARVB,PDCD4,PLEK,PRAM1,PRF1,PSIP1,PSMD3,RAB6B,RBM39,RIPOR2,ROCK2,RPL28,RPS15,RPS5,RSU1,SART1,SELP,SERBP1,SLC2A3,SLC3A2,SMC3,SRRT,SRSF11,SRSF4,STK24,STOM,STOML2,STX3,SUC…
Pelvic cancer	N/A	N/A	N/A	N/A	ACTN1,AHNAK,ALDH16A1,ANK1,AP3D1,ATP2A3,CASP3,CAVIN2,CBX5,CCDC88B,CES1,CORO1C,CSNK2B,DDX3X,EHD3,EVL,F13A1,FEN1,FERMT3,FLNA,GSN,H1-2,HPSE,HSD17B11,HSPB1,ILK,ITGA2B,ITGB3,KHDRBS1,LMAN1,LMNB2,MAVS,MMRN1,MTDH,MYLK,NCKAP1L,NDUFA4,NOMO1 (includes others),NOP56,NOP58,NUP210,PARVB,PDCD4,PLEK,PRAM1,PRF1,PSIP1,PSMD3,RAB6B,RBM39,RIPOR2,ROCK2,RPL28,RPS15,RPS18,RPS20,RPS5,RSU1,SART1,SELP,SERBP1,SLC2A3,SLC3A2,S…
Pelvic carcinoma	N/A	N/A	N/A	N/A	ACTN1,AHNAK,ALDH16A1,ANK1,AP3D1,ATP2A3,CASP3,CAVIN2,CBX5,CCDC88B,CES1,CORO1C,CSNK2B,DDX3X,EHD3,EVL,F13A1,FEN1,FERMT3,FLNA,GSN,H1-2,HPSE,HSD17B11,ILK,ITGA2B,ITGB3,KHDRBS1,LMAN1,LMNB2,MAVS,MMRN1,MTDH,MYLK,NCKAP1L,NDUFA4,NOMO1 (includes others),NOP56,NOP58,NUP210,PARVB,PDCD4,PLEK,PRAM1,PRF1,PSIP1,PSMD3,RAB6B,RBM39,RIPOR2,ROCK2,RPL28,RPS15,RPS20,RPS5,RSU1,SART1,SELP,SERBP1,SLC2A3,SLC3A2,SMC3,SRRT,SRS…
Pelvic tumor	N/A	N/A	N/A	N/A	ACTN1,AHNAK,ALDH16A1,ANK1,AP3D1,ATP2A3,CASP3,CAVIN2,CBX5,CCDC88B,CES1,CORO1C,CSNK2B,DDX3X,EHD3,EVL,F13A1,FEN1,FERMT3,FLNA,GSN,H1-2,HPSE,HSD17B11,HSPB1,ILK,ITGA2B,ITGB3,KHDRBS1,LMAN1,LMNB2,LTBP1,MAVS,MMRN1,MTDH,MYLK,NCKAP1L,NDUFA4,NOMO1 (includes others),NOP56,NOP58,NUP210,PARVB,PDCD4,PLEK,PRAM1,PRF1,PSIP1,PSMD3,RAB6B,RBM39,RIPOR2,ROCK2,RPL28,RPS15,RPS18,RPS19,RPS20,RPS25,RPS5,RSU1,SART1,SELP,SERB…
Pemphigus	N/A	N/A	N/A	N/A	C4A/C4B,CAVIN2,HPSE,ITGB3,LCN2,LTBP1,MMP9,PPBP,TUBB1
Pemphigus vulgaris	N/A	N/A	N/A	N/A	CAVIN2,ITGB3,LCN2,LTBP1,PPBP,TUBB1
Penetration of cells	N/A	N/A	N/A	N/A	ANXA2,HDAC1,MMP9
Permeability of blood vessel	1.432	N/A	N/A	N/A	AZU1,C4A/C4B,CTTN,KNG1,MMP9
Permeability of endothelial cells	1.633	N/A	N/A	1.919	AZU1,CTSG,CTTN,KNG1,PTK2B,PTPRJ
Permeability of endothelial tissue	N/A	N/A	N/A	1.413	AZU1,CTSG,CTTN,KNG1,PTPRJ
Permeability of epithelial cells	N/A	N/A	N/A	N/A	AZU1,CTSG,CTTN,KNG1,MMP9,PTPRJ
Permeability of vascular tissue	N/A	N/A	N/A	N/A	AZU1,C4A/C4B,CTTN,GSN,KNG1,LSP1,MMP9,PAK1,PTPRJ,VWF
Phagocytosis by macrophages	0	N/A	N/A	N/A	BTK,CAMP,CD5L,GRN,PGLYRP1,PTPRJ
Phagocytosis of blood platelets	N/A	N/A	N/A	N/A	ITGAM,SIRPA,THBS1
Phagocytosis of bone marrow-derived neutrophils	N/A	N/A	N/A	N/A	CD47,HMGB1
Phagocytosis of leukocyte cell lines	N/A	N/A	N/A	N/A	DDX3X,SNAP23,TLR2
Phagocytosis of myeloid cells	0.792	N/A	N/A	N/A	CORO1C,DDX3X,FERMT3,FLNA,GSN,ITGB3,MTA2,NCKAP1L,PLEK,SNAP23,TLN1,TLR2,VWF
Phagocytosis of phagocytes	0.792	N/A	N/A	N/A	BTK,CAMP,CD5L,GRN,LCN2,PADI4,PGLYRP1,PTPRJ
Phagocytosis of red blood cells	N/A	-2.213	N/A	N/A	FERMT3,MTA2,NCKAP1L,PLEK,TLN1
Phagocytosis of tumor cell lines	N/A	-2.165	N/A	N/A	FERMT3,MTA2,NCKAP1L,PLEK,TLN1
Phosphorylation of L-tyrosine	-0.038	N/A	N/A	N/A	BST1,BTK,IGHM,PTK2B,PTPRJ
Phosphorylation of protein	N/A	N/A	N/A	-1.924	BSG,BTK,CAMP,CD47,CD48,CDK5RAP3,CFL1,CORO1C,CTSG,EIF2S1,FLNA,FLOT1,FN1,HSPB1,IGHM,ILK,ITGA2B,ITGB3KNG1,LGALS1,MAP2K1,MAP2K3,MMP9,NCKAP1L,PAK1,PECAM1,PIK3R1,PML,PPP2CA,PTK2B,PTPN12,PTPRJ,ROCK2,SLC3A2,THBS1,VRK1,VWF
Pigment dispersion syndrome	N/A	N/A	N/A	N/A	CA1,CA2
Plaque psoriasis	N/A	N/A	N/A	N/A	CAMP,LCN2,PPIA,S100A12,S100A9,STAT1,VWF
Plasma cell dyscrasia	N/A	N/A	N/A	N/A	ANXA2,CD47,CD48,F11R,FN1,FUS,GSN,HDAC1,ITGB3,KHDRBS1,MMP9,PSIP1,PSME3,PTK2B,ROCK2,SNX1,SSB,STIM1,TUBB1,U2AF1/U2AF1L5
Plasma cell myeloma	N/A	N/A	N/A	N/A	CA2,CTSG,FDPS,H1-4,HLA-A,HSP90AB1,ITGB3,LCP2,MMP9,PF4,PPIA,PSMB1,PSMD1,PTPN11,SAMHD1,TUBA1A,TUBB4B,XPO1
Plasma cell neoplasm	N/A	N/A	N/A	N/A	ANXA2,CAVIN2,CD47,CD48,F11R,FN1,FUS,GSN,HDAC1,IGF2R,IGHM,ITGB3,KHDRBS1,MMP9,PSIP1,PSME3,PTK2B,ROCK2,S100A10,SNX1,SSB,STIM1,TUBB1,U2AF1/U2AF1L5
Platelet-type bleeding disorder type 16	N/A	N/A	N/A	N/A	ITGA2B,ITGB3
Polarization of phagocytes	N/A	N/A	N/A	N/A	ANPEP,KNG1,LCN2,LSP1,NAMPT
Polarization of T lymphocytes	N/A	-1.121	N/A	N/A	LTBP1,MYLK,RIPOR2,TLR2
Polarization of Th17 cells	N/A	N/A	N/A	N/A	LTBP1,TLR2
Polyarthritis	N/A	N/A	N/A	0.179	CDA,EEF2,F11R,F13A1,FGA,FGG,ITGAM,LGALS1,RALB,RPSA,S100A12,STAT1,THBS1
Polyarticular juvenile rheumatoid arthritis	N/A	N/A	N/A	N/A	CDA,RALB,RPSA,S100A12,S100A9
Polymerization of actin	N/A	N/A	N/A	N/A	CPSF6,DNM1L,DSTN,EHD3,FGA,FGB,FGG,GSN,LIMS1,PAK1,SEPTIN2
Polymerization of actin filaments	N/A	-1.131	N/A	N/A	CORO7/CORO7-PAM16,CTTN,EVL,PTK2B
Polymerization of protein	N/A	N/A	N/A	N/A	CHMP4A,EHD4,EVL,FGA,FGB,FGG,FUS,LCP2,LIMS1,PAK1,RIPOR2,SAMHD1,SEPTIN2,SHMT2,SNCA
Pontocerebellar hypoplasia, type 1a	N/A	N/A	N/A	N/A	CHMP1A,VRK1
Positioning of nucleosomes	N/A	N/A	N/A	N/A
Preeclampsia	N/A	N/A	N/A	N/A	AHNAK,ATP2A2,CHI3L1,CSRP1,CTTN,FLNA,HPSE,ILK,MYLK,PDCD4,PPBP,SELP,TAGLN2,THBS1,THRAP3,TLN1,TMED5,VCL
Pregnancy in diabetics	N/A	N/A	N/A	N/A	CA1,CA2
Primary breast cancer	N/A	N/A	N/A	N/A	FLNA,MTDH,PSIP1,TUBB1
Primary neoplasm	N/A	N/A	N/A	N/A	ATIC,BTK,CHI3L1,DPYD,FERMT3,FGA,HPSE,HSP90AB1,IGHM,IPO5,ITGB3,JPT1,LCN2,LGALS1,LTF,PCNA,PPIA,PSMB1,PSMD1,PTPN11,S100A4,S100P,STIP1,TUBA1A,TUBB4B
Primary periodic paralysis	N/A	N/A	N/A	N/A	CA1,CA2
Processing of mRNA	N/A	N/A	N/A	N/A	CPSF6,DDX5,DNAJC8,FUS,KHDRBS1,MBNL1,PRPF40A,PRPF8,SAP18,SMU1,SNRNP200,SNRPB2,SNU13,SRRT,SRSF11,SRSF4,U2AF1/U2AF1L5,YBX1
Processing of RNA	N/A	N/A	N/A	N/A	AHNAK,CPSF6,DDX5,DNAJC8,FUS,KHDRBS1,MBNL1,NOP58,PRPF40A,PRPF8,RBM39,RPL14,RPL26,RPL5,RPL7,RPS14,RPS15,RPS16,RPS17,RPS19,RPS2,RPS27,RPS9,SAP18,SMU1,SNRNP200,SNRPB2,SNU13,SRRT,SRSF11,SRSF4,SSB,U2AF1/U2AF1L5,YBX1
Processing of rRNA	N/A	N/A	N/A	N/A	DDX5,NOP58,RPL14,RPL26,RPL5,RPL7,RPS14,RPS15,RPS16,RPS17,RPS19,RPS2,RPS27,RPS9,SNU13
Production of B lymphocytes	N/A	N/A	N/A	N/A	CCAR2,PTK2B
Production of mucus	N/A	N/A	N/A	N/A	CTSG,ELANE,PRTN3
Production of protein	-0.005	N/A	N/A	N/A	BST1,BTK,C4A/C4B,IGHM,MMP9,PGLYRP1,RO60
Production of virus	N/A	N/A	N/A	N/A	EIF3G,HSP90AB1,LCP2,LGALS1,PPIA,PTPN11,SPN,ST13,XPO1,YBX1
Progression of malignant tumor	N/A	N/A	N/A	N/A	ANXA3,ATIC,BTK,FUS,HSP90AB1,ILK,MMP9,PAK1,PSMB1,PSMD1,PTK2B,TUBA1A,TUBB4B,XPO1
Progression of tumor	N/A	N/A	N/A	N/A	ANXA3,ATIC,BSG,BTK,FUS,HPSE,HSP90AB1,ILK,LGALS1,MMP9,PAK1,PSMB1,PSMD1,PTK2B,S100A4,STAT1,THBS1,TUBA1A,TUBB4B,TYMP,XPO1
Progressive encephalopathy	N/A	N/A	N/A	N/A	ARG1,C4A/C4B,CCT2,CFB,CFL1,CHI3L1,CTSB,DBI,DPYSL2,DYSF,EEF1A1,EEF2,EIF2S1,EIF4A1,FDPS,FLOT1,FTH1,FTL,FUS,G3BP1,GRN,HNRNPDL,HP,HSPB1,IGHM,JPT1,KNG1,LCN2,LGALS1,LIMS1,LRP1,LTF,MMP9,MPO,NAXE,PAK1,PCNA,PLCG2,PPIA,PRDX1,PSMC1,PTGES3,QARS1,RACK1,RPL13A,RPL17,S100A4,SET,SNCA,STIP1,TUBA1A,TUBB,TUBB4B
Progressive neurological disorder	N/A	N/A	N/A	N/A	ALOX5,ARG1,ATIC,BSG,C4A/C4B,CCT2,CFB,CFL1,CHI3L1,CTSB,DBI,DPYSL2,DYSF,EEF1A1,EEF2,EIF2S1,EIF4A1,FDPS,FLOT1,FTH1,FTL,FUS,G3BP1,GRN,HNRNPDL,HP,HSP90AB1,HSPB1,IGHM,ITGB3,JPT1,KNG1,LCN2,LGALS1,LIMS1,LRP1,LTF,MMP9,MPO,NAXE,PAK1,PCNA,PLCG2,PPIA,PRDX1,PSMC1,PTGES3,QARS1,RACK1,RPL13A,RPL17,S100A4,SET,SNCA,STIP1,TUBA1A,TUBB,TUBB4B
Progressive parkinsonism	N/A	N/A	N/A	N/A	CTSB,EEF1A1,FLOT1,FTH1,FTL,GRN,HNRNPDL,HSPB1,LTF,PAK1,PCNA,PSMC1,PTGES3,RPL13A,RPL17,SNCA,TUBA1A
Proliferation of blood vessel	N/A	N/A	N/A	N/A	ARG1,CAMP,CASP3,CCDC88B,EHD3,FN1,ITGA2B,ITGAM,ITGB3,LBR,LST1,LTBP1,LTF,MAVS,MMP9,MYH9,NCKAP1L,PECAM1,PF4,PLCG2,PPIA,PTPN11,SASH3,SERPINA1,SERPINB9,SH3KBP1,THBS1,TLN1
Proliferation of central nervous system cells	N/A	0.359	N/A	N/A	FLNA,ILK,KHDRBS1,LIMS1,LMNB2,RSU1
Proliferation of E. coli	N/A	N/A	N/A	N/A	AZU1,CAMP,ELANE,LTF,ORM1
Proliferation of endothelial cells	-0.347	N/A	N/A	2.256	CAVIN2,DYSF,EDF1,F11R,FN1,HMGB1,HMGB2,ITGB3,MAP2K1,PDCD6,PECAM1,PF4,PML,THBS1,THRAP3
Proliferation of HCASMC cells	N/A	N/A	N/A	N/A	ATP2A2,PF4
Proliferation of immune cells	N/A	N/A	N/A	N/A	ANPEP,APPL1,ARG1,BTK,CAMP,CLC,EHD4,ITGAM,LBR,LTF,MMP9,PLCG2,PPIA,PTPRJ,S100A9,SERPINB9,STAT1,STIM1
Proliferation of lung cancer cell lines	N/A	1.496	N/A	N/A	CASP3,DDX3X,DDX5,ILK,RPS14,S100A10,SLC3A2,TLR2
Proliferation of mononuclear leukocytes	N/A	N/A	N/A	N/A	ANPEP,APPL1,ARG1,BTK,CAMP,CLC,EHD4,ITGAM,LBR,LTF,MMP9,PLCG2,PPIA,PTPRJ,SERPINB9,STAT1,STIM1
Proliferation of muscle cells	N/A	N/A	N/A	N/A	ADAM10,ARG1,EMD,FN1,GPX1,H2AZ1,HDAC4,ILK,ITGB3,MMP8,MMP9,PAK1,PPIA,PTPN11,ROCK2,SIRPA,THBS1
Proliferation of neural precursor cells	N/A	0.982	N/A	N/A	ILK,LIMS1,NAP1L1,RSU1
Proliferation of smooth muscle cells	N/A	N/A	N/A	N/A	ARG1,ELANE,MMP8,MMP9,NAMPT,PAK1,PPIA,STAT1,STIM1
Proliferation of vascular smooth muscle cells	N/A	N/A	N/A	N/A	ARG1,EMD,MMP8,MMP9,PAK1,PPIA,PTPN11,ROCK2,SIRPA
Prostate cancer	N/A	N/A	N/A	N/A	AHNAK,ALDH16A1,ANK1,AP3D1,CASP3,CAVIN2,CBX5,DDX3X,EHD3,F13A1,FEN1,FLNA,GSN,HPSE,HSPB1,ILK,ITGA2B,ITGB3,KHDRBS1,LMAN1,MYLK,NCKAP1L,NDUFA4,NOMO1 (includes others),NOP56,NUP210,PDCD4,PLEK,PRAM1,PSIP1,PSMD3,RPL28,RPS15,RPS18,RPS5,SERBP1,SLC3A2,SMC3,SRRT,SRSF11,SRSF4,THRAP3,TLR2,TUBB1,UBAP2L,UQCRC2,VCL,VWF,ZYX
Prostatic carcinoma	N/A	N/A	N/A	N/A	AHNAK,ALDH16A1,ANK1,AP3D1,CAVIN2,CBX5,DDX3X,EHD3,F13A1,FEN1,GSN,HPSE,ILK,ITGA2B,ITGB3,KHDRBS1,LMAN1,MYLK,NCKAP1L,NDUFA4,NOMO1 (includes others),NOP56,NUP210,PDCD4,PLEK,PRAM1,PSMD3,RPL28,RPS15,RPS5,SERBP1,SLC3A2,SMC3,SRRT,SRSF11,SRSF4,THRAP3,TLR2,TUBB1,UBAP2L,UQCRC2,VWF,ZYX
Protein kinase cascade	1.23	N/A	N/A	N/A	BTK,DDX1,HSPB1,IGHM,ILK,LTF,MAP2K3,MMP8,OLFM4,PABPN1,PAK1,PEA15,PSMB1,PSMC1,PSMD1,PSMD3,PSME1,PSME2,PSME3,PTK2B,PTPRJ,S100A12,S100A4,SIRPA,STAT1
Proteinuria	N/A	N/A	N/A	N/A	CFB,EHD4,ILK,MMP9,VWF
Proteolysis	N/A	N/A	N/A	N/A	ALOX5,ANPEP,AZU1,CTSG,ELANE,GSN,KNG1,MMP8,MMP9,PRTN3
Psoriasis	N/A	N/A	N/A	N/A	ANXA2,ANXA3,ATP2A2,C4A/C4B,CAMP,CD47,CRIP1,ETF1,FN1,GSN,HPSE,LCN2,LTF,MMP9,NMI,RNASE3,S100P,SERBP1,TOP1,UBE2I,UQCRFS1,VWF
Pulmonary emphysema	N/A	N/A	N/A	N/A	ALOX5,ANPEP,CTSG,ELANE,MAP4,MMP9,PDLIM1,PTPRJ
Pulmonary fibrosis or aplastic anemia	N/A	N/A	N/A	N/A	C4A/C4B,FN1,MMP8,RPL18,RPL26,RPL5,RPS10,RPS15A,RPS17,RPS19,RPS27,SELP,TOP1
Quantity of actin stress fibers	N/A	N/A	N/A	N/A	CSK,FHOD1,FLNA,FN1,PAK1,PTPN11,ROCK2
Quantity of ammonia in blood	N/A	N/A	N/A	N/A	ARG1,GPD2
Quantity of B-1 lymphocytes	N/A	N/A	N/A	N/A	BST1,BTK,IGHM,PLCG2
Quantity of blood platelets	N/A	N/A	N/A	0.339	FLNA,ITGA2B,PECAM1,PF4,THBS1,VWF
Quantity of Ca2+	N/A	N/A	N/A	N/A	BTK,ELANE,GSN,ITGAM,KNG1,ORM1,PLCG2,PPIA,PTPRJ,S100A9,STIM1,TRIM21
Quantity of carbohydrate	-0.095	N/A	N/A	N/A	CAMP,CFB,GPD2,KNG1,LTF,MMP9,MPO,OLFM4,PML,RETN
Quantity of cells	-1.27	N/A	N/A	1.533	CASP3,CD47,CD48,CDK5RAP3,CES1,CHI3L1,DMTN,DNM1L,EMD,EPB42,F13A1,FERMT3,FLNA,FN1,G3BP2,GNAQ,HLA-A,HMGB1,HPSE,HSPB1,ILK,ITGA2B,ITGB3,KHDRBS1,MAP2K1,PDCD6,PDS5B,PECAM1,PF4,PIK3R1,PML,PPP2CA,PRF1,PRTN3,RAB27B,RAP1B,SASH3,SELP,SLC2A3,THBS1,TLN1,UPF1,VCL,VWF
Quantity of cellular protrusions	N/A	N/A	N/A	N/A	CTTN,ILK,LRP1,PAK1,PTPRJ
Quantity of eosinophils	N/A	N/A	N/A	N/A	HPSE,MMP9,PGLYRP1,THBS1
Quantity of focal adhesions	N/A	N/A	N/A	N/A	FLNA,ILK,ROCK2
Quantity of GPT in blood	N/A	0	N/A	N/A	MTA2,PRF1,SELP,TLR2
Quantity of granulocytes	N/A	N/A	N/A	N/A	CAMP,GSN,HPSE,ITGAM,LCN2,MMP8,MMP9,PGLYRP1,PPP2CA,PRTN3,PTPN11,SELP,SERPINA1,THBS1
Quantity of heavy metal	0.704	N/A	N/A	N/A	FTH1,HP,LCN2,LTF
Quantity of helper T lymphocytes	N/A	N/A	N/A	N/A	BTK,CHI3L1,ITGAM,MMP9,PGLYRP1,SERPINB6,STAT1
Quantity of IFNG in blood	N/A	N/A	N/A	N/A	MAVS,MTA2,PRF1
Quantity of interleukin	N/A	-0.728	N/A	N/A	MAVS,MTA2,PRF1,SELP,TLR2
Quantity of leukocytes	-1.745	N/A	N/A	1.037	CASP3,CD47,CD48,CHI3L1,F13A1,FERMT3,FLNA,HLA-A,HMGB1,HPSE,ITGB3,MAP2K1,PECAM1,PIK3R1,PML,PPP2CA,PRF1,PRTN3,RAP1B,SASH3,SELP,THBS1,TLN1,UPF1
Quantity of lymph follicle	-0.577	N/A	N/A	N/A	BTK,C4A/C4B,IGHM,PLCG2,PTPRJ
Quantity of lymphatic system cells	N/A	N/A	N/A	N/A	ANPEP,BST1,BTK,CAMP,CHI3L1,ITGAM,LCN2,LSP1,MMP9,NMT1,PGLYRP1,PLCG2,PPIA,PTPRJ,SERPINB6,STAT1,UPF1
Quantity of lymphocytes	-1.063	N/A	N/A	N/A	BST1,BTK,CAMP,CD5L,IGHM,LCN2,MMP9,NMT1,PGLYRP1,PLCG2,PTPRJ,SERPINB6
Quantity of lymphoid tissue	-1.06	N/A	N/A	N/A	ARG1,BTK,C4A/C4B,CD5L,IGHM,LCN2,NMT1,PLCG2,PTPRJ
Quantity of macrophages	-0.068	N/A	N/A	N/A	APOB,ARG1,C4A/C4B,CD5L,LCN2,MMP8,MMP9,PGLYRP1
Quantity of megakaryocytes	N/A	N/A	N/A	N/A	CSK,FLNA,PECAM1,SELP,SIRPA,THBS1
Quantity of metal	1.838	N/A	N/A	N/A	ANXA2,ATP2A2,FN1,FTH1,FTL,GNAQ,GSN,IGHM,KNG1,LCN2,LTBP1,LTF,PPBP,PRDX2,PTPRJ,SELP,STIM1
Quantity of metal ion	1.742	N/A	N/A	N/A	BTK,ELANE,GRN,IGHM,KNG1,ORM1,PLCG2,PTPRJ
Quantity of monocytes	-2.183	N/A	N/A	N/A	LCN2,MMP9,MPO,PML,PRTN3
Quantity of mononuclear leukocytes	-1.807	N/A	N/A	N/A	BST1,BTK,CAMP,CD5L,IGHM,LCN2,MMP9,MPO,NMT1,PGLYRP1,PLCG2,PML,PRTN3,PTPRJ,SERPINB6
Quantity of myeloid cells	-1.796	N/A	N/A	N/A	APOB,ARG1,C4A/C4B,CAMP,CD5L,LCN2,MMP8,MMP9,MPO,PGLYRP1,PML,PRTN3,PTPRJ
Quantity of polyunsaturated fatty acids	1.046	N/A	N/A	N/A	ACSL4,CAMP,KNG1,LCN2,MMP9
Quantity of ribosome	N/A	N/A	N/A	N/A	EIF3F,RPL4,RPS14
Quantity of succinic acid	N/A	N/A	N/A	N/A	DDX5,UQCRFS1
Quantity of thromboxane	N/A	N/A	N/A	N/A	ALOX5,CAMP,KNG1
Rearrangement of cytoskeleton	N/A	N/A	N/A	N/A	AZU1,CSK,FN1,GSN,MYH9,PACSIN2,VCL
Recessive spherocytosis	N/A	N/A	N/A	N/A	ANK1,EPB42
Recruitment of blood cells	N/A	N/A	N/A	N/A	ALOX5,C4A/C4B,CAMP,CHI3L1,CTSG,ELANE,F13A1,FABP5,FERMT3,FLOT1,HPSE,ITGAM,LCN2,LGALS1,LRP1,LTF,MAP2K3,MMP9,MPO,PPIF,PRTN3,S100A4,SNCA,THBS1,VWF
Recruitment of blood platelets	N/A	N/A	N/A	N/A
Recruitment of cells	2.876	N/A	N/A	N/A	ALOX5,C4A/C4B,CAMP,CD63,CHI3L1,CTSG,ELANE,F13A1,FABP5,FERMT3,FLOT1,HPSE,ITGAM,LCN2,LGALS1,LRP1,LTF,MAP2K3,MMP9,MPO,PPIF,PRTN3,S100A4,SNCA,THBS1,VWF
Recruitment of protein	N/A	N/A	N/A	N/A	CORO1C,FLNA,LIMS1,RIPOR2
Recurrent cancer	N/A	N/A	N/A	N/A	ATIC,BSG,BTK,CSK,DPYD,FDPS,HSP90AB1,PPIA,PSMB1,PSMD1,PTK2B,THBS1,TUBA1A,TUBB,TUBB4B,TYMP,XPO1
Recurrent lymphocytic cancer	N/A	N/A	N/A	N/A	ATIC,BTK,HSP90AB1,PPIA,PSMB1,PSMD1,TUBA1A,TUBB4B,XPO1
Recurrent malignant solid tumor	N/A	N/A	N/A	N/A	ATIC,BSG,BTK,DPYD,HSP90AB1,PSMB1,PSMD1,PTK2B,THBS1,TUBA1A,TUBB,TUBB4B,TYMP,XPO1
Re-entry into growth of leukemia cell lines	N/A	N/A	N/A	N/A	FTH1,FTL
Re-epithelialization	N/A	N/A	N/A	N/A	CAMP,ITGB3,MMP8,MMP9
Re-epithelialization of wound	N/A	N/A	N/A	N/A	HSPB1,MMP8,MMP9
Refractory acute leukemia	N/A	N/A	N/A	N/A	PSIP1,RPL6,RPS25,STK24,TUBB1
Refractory B-cell lymphoma	N/A	N/A	N/A	N/A	BTK,HSP90AB1,PPIA,PSMB1,PSMD1,TUBA1A,TUBB4B,XPO1
Refractory hematologic cancer	N/A	N/A	N/A	N/A	BTK,CSK,EEF1A1,HSP90AB1,PPIA,PSMB1,PSMD1,PSME1,RPL34,RPS12,RPS24,TUBA1A,TUBB4B,XPO1
Refractory HER2 negative solid tumor	N/A	N/A	N/A	N/A	MMP9,TUBB1
Refractory leukemia	N/A	N/A	N/A	N/A	BTK,CSK,EEF1A1,PPIA,PSME1,RPL34,RPS12,RPS24,TUBA1A,TUBB4B
Refractory malignant solid tumor	N/A	N/A	N/A	N/A	ATIC,BTK,HSP90AB1,MMP9,PPIA,PSMB1,PSMD1,TUBA1A,TUBB4B,TYMP,XPO1
Refractory malignant tumor	N/A	N/A	N/A	N/A	ATIC,BTK,CSK,EEF1A1,HSP90AB1,MMP9,PPIA,PSMB1,PSMD1,PSME1,RPL34,RPS12,RPS24,TUBA1A,TUBB4B,TYMP,XPO1
Refractory mature B-cell lymphoma	N/A	N/A	N/A	N/A	BTK,HSP90AB1,PSMB1,PSMD1,TUBA1A,TUBB4B,XPO1
Refractory myeloid leukemia	N/A	N/A	N/A	N/A	PSIP1,RPL6,RPS25,STK24
Refractory solid tumor	N/A	N/A	N/A	N/A	ATIC,BTK,FDPS,HSP90AB1,MMP9,PPIA,PSMB1,PSMD1,TUBA1A,TUBB4B,TYMP,XPO1
Refractory tumor	N/A	N/A	N/A	N/A	ATIC,BTK,CSK,EEF1A1,FDPS,HSP90AB1,MMP9,PPIA,PSMB1,PSMD1,PSME1,RPL34,RPS12,RPS24,TUBA1A,TUBB4B,TYMP,XPO1
Regeneration of bone	N/A	N/A	N/A	N/A	GRN,LTF
Regression of tumor	N/A	N/A	N/A	N/A	CASP3,PRF1,SLC3A2,TLR2
Regrowth of microtubules	N/A	N/A	N/A	N/A	MAPRE1,PAK1,TBCB
Relapsed B-cell non-Hodgkin lymphoma	N/A	N/A	N/A	N/A	BTK,HSP90AB1,PSMB1,PSMD1,TUBA1A,TUBB4B,XPO1
Relapsed malignant solid tumor	N/A	N/A	N/A	N/A	ATIC,BSG,BTK,DPYD,HSP90AB1,PSMB1,PSMD1,PTK2B,THBS1,TUBA1A,TUBB,TUBB4B,XPO1
Relaxation of muscle	N/A	N/A	N/A	N/A	ATP2A2,ATP2A3,CD47,ITGB3,MBNL1,MYLK
Relaxation of vascular smooth muscle cells	N/A	N/A	N/A	N/A	CD47,THBS1
Release of dense granule	N/A	N/A	N/A	N/A	FGA,FGG,ITGA2B
Release of granules	N/A	N/A	N/A	N/A	CAMP,FN1,ITGA2B,SNAP23
Release of histamine	N/A	N/A	N/A	N/A	BTK,C4A/C4B,CAMP
Release of reactive oxygen species	N/A	N/A	N/A	N/A	ANXA2,CAMP,GPD2,GRN,ITGB3,PPBP,PRDX2
Release of secretory granules	N/A	N/A	N/A	N/A	FGA,FGG,ITGA2B,SNAP23
Release of vesicles	N/A	N/A	N/A	0.447	FGA,FGG,ITGA2B,ITGB3,MAP2K1,RAB27B
Remodeling of bone	N/A	-1.929	N/A	N/A	CASP3,CSNK2B,GSN,ITGB3,KHDRBS1,VCL
Remodeling of cytoskeleton	N/A	N/A	N/A	N/A	EVL,GSN,VCL
Renal cancer	N/A	N/A	N/A	N/A	AHNAK,ANK1,DDX5,EHD3,FLNA,GSN,H1-2,HPSE,ITGA2B,ITGB3,KHDRBS1,PPBP,RPL6,RSU1,SELP,SMC3,THRAP3,TLR2,TUBB1,UQCRC2,UQCRFS1
Renal cell carcinoma	N/A	N/A	N/A	N/A	AHNAK,ANK1,DDX5,DMTN,EHD3,EPB42,FLNA,FN1,H1-2,HLA-A,HMGB1,HPSE,IFI16,ITGA2B,ITGB3,KHDRBS1,MAP2K1,MAP2K3,NUP62,PDXK,PIK3R1,PPBP,RSU1,SELP,SMC3,SUN2,THBS1,THRAP3,TUBB1,UPF1
Renal impairment	N/A	N/A	N/A	N/A	AHNAK,ANK1,C4A/C4B,CA1,CA2,CFB,DMTN,EHD3,ELANE,EPB42,FLNA,FN1,H1-2,HLA-A,HMGB1,HPSE,IFI16,ITGA2B,ITGAM,ITGB3,KHDRBS1,KNG1,LCN2,MAP2K1,MAP2K3,NUP62,PDXK,PIK3R1,PPBP,PPIA,PRTN3,RSU1,SELP,SMC3,SUN2,THBS1,THRAP3,UPF1
Reorganization of actin cytoskeleton	N/A	N/A	N/A	-1.94	CD47,CTTN,FLNA,FN1,ILK,PARVB,PLEK,VWF
Replication of Influenza virus	N/A	-0.114	N/A	N/A	EEF1A1,EIF3G,EIF3L,F13A1,FDPS,FERMT3,MAP2K3,MMP9,RETN,RPL13A,RPS14,RPSA,STAT1,TRIM21,TUBB,XPNPEP1,XPO1
Respiratory burst	N/A	N/A	N/A	-0.625	FN1,HMGB1,IGHG3,ITGB3,LTBP1,PF4
Respiratory burst of cells	N/A	N/A	N/A	N/A	FN1,IGHG3,ITGAM,ITGB3,MPO,PF4
Respiratory burst of granulocytes	N/A	N/A	N/A	N/A	FN1,HMGB1,IGHG3,ITGB3
Respiratory burst of leukocytes	N/A	N/A	N/A	-1.103	FN1,HMGB1,IGHG3,ITGB3,PF4
Respiratory burst of myeloid cells	N/A	N/A	N/A	-1.103	FN1,HMGB1,IGHG3,ITGB3,PF4
Response of granulocytes	1.264	N/A	N/A	-0.865	CD47,CTSG,FN1,GNAQ,HMGB1,IGHG3,ITGB3,PADI4,THBS1
Response of myeloid leukocytes	1.524	N/A	N/A	N/A	BTK,CAMP,CTSG,ELANE,GRN,IGHG3,ITGAM,ITGB3,LCN2,NCKAP1L,PADI4,PF4,PGLYRP1,PTPRJ,SIRPA,SNCA,THBS1
Response of tumor cell lines	N/A	-1.736	N/A	N/A	AHSA1,ATP2A2,BTK,CSK,CTSB,FERMT3,GZMH,ITGAM,MBNL1,NANS,NCKAP1L,PLEK,RALB,SH3KBP1,SIRPA,SNCA,SRSF6
Retraction of cytoplasmic matrix	N/A	N/A	N/A	N/A	ITGA2B,ITGB3
Rheumatoid arthritis	N/A	N/A	N/A	N/A	BPI,C4A/C4B,CAMP,CFB,F11R,FGB,FKBP5,FN1,FTH1,FTL,GNAQ,GSN,HDAC1,HPSE,IGHM,LCN2,LST1,LTBP1,LTF,MEFV,MMP8,MMP9,MTA2,PGLYRP1,PRDX2,PSIP1,PSME3,PTK2B,RAB1B,RETN,RNASE3,RPL18A,RPS16,RPS18,S100A10,SELP,SNRNP200,TUBB1
Ruffling	N/A	N/A	N/A	N/A	C4A/C4B,CFB,F11R,FGB,FKBP5,FN1,FTH1,GSN,HDAC1,IGHM,LST1,LTF,MEFV,MMP9,PGLYRP1,PRDX2,PTK2B,RAB1B,RPL18A,RPS16,RPS18,S100A10,SNRNP200
Rupture of heart	N/A	N/A	N/A	N/A	MMP9,MPO
Sclerotic lesion	N/A	N/A	N/A	N/A	CD47,CES1,FGG,FN1,ITGB3,MAP2K1,PECAM1,SELP,THBS1,TUBB1
Secondary glaucoma	N/A	N/A	N/A	N/A	CA1,CA2
Secretion of 5-hydroxytryptamine	N/A	N/A	N/A	1.067	PECAM1,PIK3R1,RAB27B,THBS1
Secretion of alpha granules	N/A	N/A	N/A	N/A	DMTN,FLNA,PECAM1,RAP1B
Secretion of dense granule	N/A	N/A	N/A	N/A	ATP2A3,DMTN,PECAM1,RAB27B
Secretion of exosomes	N/A	N/A	N/A	N/A	CTTN,HPSE,RAB27B
Secretion of granules	N/A	N/A	N/A	-1.329	ATP2A3,DMTN,FLNA,PECAM1,RAB27B,RAP1B
Secretion of lipid	1.941	N/A	N/A	N/A	ACSL4,APOB,CTSG,ELANE,RETN
Secretion of molecule	1.352	N/A	N/A	N/A	ACSL4,APOB,BTK,CA2,CTSG,DYSF,ELANE,GRN,IGHM,KNG1,PTK2B,RETN,S100A12
Secretion of mucus	2	N/A	N/A	N/A	CAMP,CTSG,ELANE,PRTN3
Secretion of vesicles	N/A	N/A	N/A	-1.61	ATP2A3,CTTN,DMTN,HPSE,PECAM1,RAB27B
Sensitivity of cells	N/A	0.394	N/A	N/A	ATP1B3,CASP3,CSNK2B,FEN1,H1-2,HMGN1,PSMD3,RAB1B
Sepsis	-1.982	N/A	N/A	N/A	C4A/C4B,CAMP,LCN2,LTF,MMP9,MPO
Severe acute respiratory syndrome	N/A	N/A	N/A	N/A	ACTN1,BPI,CAMP,CLC,HDAC1,ITGA2B,LCN2,LTF,NCL,NDRG1,PDCD4,PGLYRP1,S100P,SLC2A3,ZYX
Severe COVID-19	N/A	N/A	N/A	N/A	AHNAK,DYSF,FLNA,MMRN1,PF4,PLEK,PPBP,TAGLN2
Severe inflammatory disorder	N/A	N/A	N/A	N/A	ACTN1,BPI,C4A/C4B,CAMP,CLC,HDAC1,ITGA2B,LCN2,LTF,NCL,NDRG1,PDCD4,PGLYRP1,S100P,SLC2A3,ZYX
Shape change of blood cells	N/A	N/A	N/A	N/A	FERMT3,TUBB1
Shape change of blood platelets	N/A	N/A	N/A	N/A	KNG1,LGALS1,PLCG2,SH3KBP1,THBS1,VWF
Shape change of fibroblast cell lines	N/A	N/A	N/A	N/A	CTTN,KNG1,PAK1,PTPRJ,VWF
Shape change of fibroblasts	N/A	N/A	N/A	N/A	CTTN,KNG1,PAK1,PTPRJ,VWF
Shape change of kidney cell lines	N/A	N/A	N/A	N/A	FLNA,FN1,ITGAM,ITGB3,LCN2,PAK1,THBS1
Shape change of leukocytes	N/A	N/A	N/A	N/A	CD47,FERMT3,FN1,PECAM1,RAP1B,THBS1,TLN1
Shape change of myeloid cells	N/A	N/A	N/A	N/A	FERMT3,FN1,ITGAM,PECAM1,PLCG2,PTPN11,SIRPA,TLN1
Shape change of vascular endothelial cells	N/A	N/A	N/A	N/A	FN1,ITGB3,KNG1,PTPRJ,VWF
Shape of blood cells	N/A	N/A	N/A	N/A	FERMT3,GNAQ,TUBB1
Shape of blood platelets	N/A	N/A	N/A	N/A	GNAQ,TUBB1
Shape of cells	N/A	N/A	N/A	N/A	FERMT3,GNAQ,IGF2R,TUBB1
Size of animal	N/A	-0.447	N/A	N/A	CSNK2B,F13A1,LMNB2,ROCK2,RPL24,VCL
Size of cells	N/A	N/A	N/A	N/A	ACTN1,AP3D1,CD47,CES1,DNM1L,DYSF,FLNA,FN1,GLUD1,GNAQ,ILK,ITGB3,LIMS1,MAP2K1,PF4,PIK3R1,RAB1B,RAB27B,RPS14
Size of focal adhesions	N/A	N/A	N/A	N/A	ACTN1,FLNA,FN1,PAK1,PTPN12
Size of infarct	N/A	N/A	N/A	N/A	FGB,FGG,GRN,HLA-A,ITGAM,KNG1,MMP9,NAMPT,PPIA,PPID,PPIF,STIP1,VWF
Size of lesion	N/A	N/A	N/A	N/A	CAMP,FGG,GRN,GSN,ITGAM,KNG1,LCN2,MMP9,MPO,NAMPT,PPIA,VWF
Size of lymphoid tissue	N/A	N/A	N/A	N/A	ARG1,BTK,C4A/C4B
Size of vessel	N/A	N/A	N/A	N/A	MMP9,PF4,THBS1
Size of vessel component	N/A	N/A	N/A	N/A	PF4,THBS1
Sjögren syndrome	N/A	N/A	N/A	N/A	HP,MMP9,MPO,PML
Solid tumor	N/A	-1.029	N/A	N/A	ACTN1,AHNAK,ALDH16A1,ANK1,AP3D1,ATP1B3,ATP2A2,ATP2A3,CASP3,CAVIN2,CBX5,CCDC88B,CES1,CORO1C,CSNK2B,CSRP1,CTTN,DDX3X,DDX5,DNAJC8,EDF1,EHD3,EVL,F13A1,FBL,FEN1,FERMT3,FHOD1,FKBP3,FLNA,GLUD1,GSN,H1-2,H2AZ1,HMGN1,HPSE,HSD17B11,HSPB1,ILK,ITGA2B,ITGB3,KHDRBS1,LIMS1,LMAN1,LMNB2,LTBP1,MAPRE2,MAVS,MMRN1,MTA2,MTDH,MYLK,NCKAP1L,NDUFA4,NDUFA8,NOMO1 (includes others),NOP56,NOP58,NUP210,OGFR,PARVB,PDCD4,PDLIM1,P…
Specific granule deficiency	N/A	N/A	N/A	N/A	LTF,ORM1
Spherocytosis	N/A	N/A	N/A	N/A	ANK1,DMTN,EPB42
Splicing of mRNA	N/A	N/A	N/A	N/A	DDX5,DNAJC8,FUS,KHDRBS1,MBNL1,PRPF40A,PRPF8,SAP18,SMU1,SNRNP200,SNRPB2,SNU13,SRRT,SRSF11,SRSF4,U2AF1/U2AF1L5,YBX1
Splicing of RNA	N/A	N/A	N/A	N/A	AHNAK,DDX5,DNAJC8,FUS,KHDRBS1,MBNL1,PRPF40A,PRPF8,SAP18,SMU1,SNRNP200,SNRPB2,SNU13,SRRT,SRSF11,SRSF4,U2AF1/U2AF1L5,YBX1
Stabilization of actin filaments	N/A	N/A	N/A	N/A	CTTN,FLNA,GSN
Stabilization of filaments	N/A	-0.6	N/A	N/A	CTTN,FLNA,GSN,ILK,STK24
Stabilization of mRNA	N/A	N/A	N/A	N/A	FUS,HNRNPD,HSPB1,PABPC1,PSMB1,PSMC1,PSMD1,PSMD3,PSME1,PSME2,PSME3,SET,XPO1,YBX1
Stage I cancer	N/A	N/A	N/A	N/A	ANXA2,FN1,FTL,RPL7,RPS11,SERBP1,TOP1,TUBB1
Stage I metastatic non-small cell lung carcinoma	N/A	N/A	N/A	N/A	FN1,FTL,RPL7,RPS11
Stage I multiple myeloma	N/A	N/A	N/A	N/A	ANXA2,FN1,FTL,RPL7,RPS11,SERBP1,TUBB1
Stage I non-small cell lung carcinoma	N/A	N/A	N/A	N/A	ATIC,EEF1A1,EIF4A1,FGG,FTL,HSP90AB1,PPIA,RPL7,TUBA1A,TUBB4B
Stage I-II cancer	N/A	N/A	N/A	N/A	ATIC,BTK,CCT3,DPYD,EEF1A1,EIF4A1,FDPS,FGG,FTL,HSP90AB1,PPIA,PSMB1,PSMD1,RPL7,TUBA1A,TUBB4B
Stage III-IV mantle cell lymphoma	N/A	N/A	N/A	N/A	BTK,HSP90AB1,PSMB1,PSMD1,TUBA1A,TUBB4B
Stage I-IV non-small cell lung cancer	N/A	N/A	N/A	N/A	ATIC,EEF1A1,EIF4A1,FGG,FTL,HSP90AB1,PPIA,PTK2B,RPL7,TUBA1A,TUBB4B
Stage IV malignant tumor	N/A	N/A	N/A	N/A	ATIC,BTK,C4A/C4B,DPYD,HSP90AB1,PSMB1,PSMD1,PTK2B,TUBA1A,TUBB,TUBB4B,TYMP,XPO1
ST-elevation myocardial infarction	N/A	N/A	N/A	N/A	ITGA2B,ITGB3,TUBB1,VWF
Stimulation of cells	0.589	N/A	N/A	N/A	ARG1,BSG,CAMP,CSK,CTSG,FDPS,GRN,KNG1,LBR,LCN2,LGALS1,LTF,MPO,OSTF1,PAK1,PF4,PPBP,PTPN11,S100A4,SNCA,SPN,THBS1,TYMP
Stimulation of leukocytes	N/A	N/A	N/A	-0.552	CTSG,FLNA,FN1,HMGB1,LBR,PF4,PIK3R1,PPBP,ROCK2
Stimulation of mononuclear leukocytes	N/A	N/A	N/A	N/A	ARG1,CAMP,CTSG,GRN,KNG1,LBR,LCN2,LTF,MPO,PAK1
Stress response of cells	N/A	N/A	N/A	N/A	ELANE,MMP9,NAMPT,RETN,RTN1,S100A12,STIM1
Stroke	N/A	N/A	N/A	N/A	CA1,CA2,F13A1,GRN,HSPB1,ITGA2B,ITGAM,ITGB3,LCN2,MMP9,PRTN3,PYGL,RNASE2,S100A12,S100P,SNCA,THBS1,TUBA1A,TUBB4B,VWF
Survival of bacteria	N/A	N/A	N/A	N/A	C4A/C4B,CAMP,ELANE
Survival of megakaryocytes	N/A	N/A	N/A	N/A	PF4,PPBP,PTPN11
Survival of soft tissue	N/A	N/A	N/A	N/A	CD47,THBS1
Swelling of cells	N/A	N/A	N/A	N/A	ARG1,CTTN,HSPB1,PARVB
Synthesis of eicosanoid	2.171	N/A	N/A	N/A	ACSL4,AZU1,CAMP,IGHM,KNG1,LTF,MGST3,PTK2B
Synthesis of fatty acid	2.171	N/A	N/A	N/A	ACSL4,APOB,AZU1,CAMP,IGHM,KNG1,LTF,MGST3,PTK2B
Synthesis of lipid	2.751	N/A	N/A	N/A	ACSL4,APOB,AZU1,CAMP,IGHM,KNG1,LTF,MGST3,MMP9,PLCG2,PTK2B,RETN
Synthesis of nitric oxide	-0.34	N/A	N/A	N/A	ALOX5,ARG1,CAMP,CAVIN2,CD300LF,CTSG,HSPA4,HYOU1,ILK,ITGAM,KNG1,LRP1,MGST3,MMP8,PRDX1,PTK2B,RETN,RPSA,SIRPA,SNCA,STAT1,VWF
Synthesis of prostaglandin	1.92	N/A	N/A	N/A	ACSL4,AZU1,CAMP,IGHM,KNG1,PTK2B
Synthesis of prostaglandin E2	1.124	N/A	N/A	N/A	ACSL4,AZU1,CAMP,IGHM,KNG1
Systemic inflammatory response syndrome and/or sepsis	N/A	N/A	N/A	N/A	C4A/C4B,CAMP,ITGAM,LCN2,LTF,MMP9,MPO,S100A9,STAT1,VWF
Systemic lupus erythematosus	N/A	N/A	N/A	N/A	BPI,C4A/C4B,CAMP,CFB,GNAQ,HPSE,LCN2,LTBP1,LTF,MMP8,MMP9,MTA2,RNASE3,S100A10,SELP
T cell migration	N/A	N/A	N/A	-2.358	CD47,CTSG,FN1,HLA-A,ITGB3,PECAM1,PIK3R1,PRF1,SELP,THBS1,TLN1
Tauopathy	N/A	N/A	N/A	N/A	ARG1,C4A/C4B,CD63,CFB,CFL1,CHI3L1,CTSB,DPYSL2,DYSF,EEF2,EIF2S1,FDPS,G3BP1,GRN,HNRNPDL,HP,HPSE,IGHM,KNG1,LCN2,LGALS1,LIMS1,LRP1,MMP9,MPO,PAK1,PCNA,PLCG2,PRDX1,RACK1,SET,SNCA,STIP1,TUBA1A,TUBB,TUBB4B
Thickness of trabecular bone	N/A	N/A	N/A	N/A	CASP3,GSN,ILK,ITGB3
Thromboembolism	N/A	N/A	N/A	N/A	FGA,FGG,VWF
Thrombopoiesis	N/A	N/A	N/A	N/A	ACTN1,CASP3,FLNA,VWF
Thrombosis of vein	N/A	N/A	N/A	N/A	ATP2A3,CTSG,FGA,FGB,FGG,FLNA,ITGA2B,ITGAM,ITGB3,MYH9,PECAM1,PF4,PPIA,PRCP,RAP1B,ROCK2,SELP,THBS1,VWF
Thyroid carcinoma	N/A	N/A	N/A	N/A	ACAA2,ACTN1,AHNAK,ANXA2,ATP1B3,ATP2A2,ATP2A3,BASP1,BLVRB,BPI,C4A/C4B,CD47,CD48,CD5L,CFB,CRIP1,CSE1L,CSRP1,DDX3X,DDX5,DNAJC7,DPY30,EDF1,EIF3F,EIF3L,ETF1,EWSR1,F11R,FERMT3,FGB,FKBP5,FN1,FUS,GIMAP1,GNAQ,GPD2,GSN,GZMH,HDAC1,HIBCH,HNRNPUL2,HPSE,IGF2R,ILK,ITGA2B,ITGB3,JPT1,KHDRBS1,KNG1,LIMS1,LRPPRC,LTBP1,LTF,MAP4,MEFV,MMP8,MMP9,MMRN1,MPST,MTA2,MYLK,NASP,NCL,NDRG1,NDUFA4,NDUFA8,NMI,NOP58,NUCKS1,NUP210,O…
Thyroid gland tumor	N/A	N/A	N/A	N/A	ACAA2,ACTN1,AHNAK,ANXA2,ATP1B3,ATP2A2,ATP2A3,BASP1,BLVRB,BPI,C4A/C4B,CD47,CD48,CD5L,CFB,CRIP1,CSE1L,CSRP1,DDX3X,DDX5,DNAJC7,DPY30,EDF1,EIF3F,EIF3L,ETF1,EWSR1,F11R,FERMT3,FGB,FKBP5,FN1,FUS,GIMAP1,GNAQ,GPD2,GSN,GZMH,HDAC1,HIBCH,HNRNPUL2,HPSE,IGF2R,ILK,ITGA2B,ITGB3,JPT1,KHDRBS1,KNG1,LIMS1,LRPPRC,LTBP1,LTF,MAP4,MEFV,MMP8,MMP9,MMRN1,MPST,MTA2,MYLK,NASP,NCL,NDRG1,NDUFA4,NDUFA8,NMI,NOP58,NUCKS1,NUP210,O…
Toxicity of cells	N/A	N/A	N/A	N/A	CTSB,FERMT3,HLA-A,ITGAM,LCN2,NAMPT,PAK1,PFDN5,PLCG2,PTK2B,PTPN11,RAB27A,SNCA,SPN,STAT1
Trafficking of leukocytes	N/A	N/A	N/A	N/A	EVL,HPSE,RAP1B
Transactivation	N/A	N/A	N/A	N/A	API5,APPL1,CCT2,CD300LF,EWSR1,FABP5,FUS,GLRX3,ILK,KNG1,LCP2,LGALS1,LTF,MAP2K3,MMP9,NAP1L1,PA2G4,PARVB,PFDN5,PRDX1,S100A4,SAMHD1,SH3KBP1,SIRPA,STAT1,SUB1,XRCC6
Transcription of DNA	N/A	-1.08	N/A	N/A	AP3D1,CAVIN2,CBX5,DDX3X,DDX5,EDF1,FHOD1,H1-2,H1-3,H1-5,H2AZ1,HMGN1,ILK,KHDRBS1,LIMS1,MAVS,MTA2,MTDH,PDCD4,PDLIM1,RBM39,RPL6,RPS14,SAP18,SRRT,THRAP3,TLR2
Translation of mRNA	N/A	N/A	N/A	N/A	DDX3X,EIF3F,EIF3L,RPL10A,RPL13A,RPL24,RPL27A,RPS14,RPS17,RPS23,RPS4X,RPS5,RPS9
Translation of RNA	N/A	N/A	N/A	N/A	DDX3X,EIF3F,EIF3L,ETF1,RPL10A,RPL13A,RPL24,RPL27A,RPS14,RPS17,RPS23,RPS4X,RPS5,RPS9
Transmigration of granulocytes	N/A	N/A	N/A	N/A	FN1,ITGAM,ITGB3,MMP9,MYLK,PECAM1,PPBP,SIRPA
Transport of mRNA	N/A	N/A	N/A	N/A	FUS,KHDRBS1,NUP210,SRSF11,SRSF4,U2AF1/U2AF1L5
Transport of RNA	N/A	N/A	N/A	N/A	CAMP,DDX3X,FUS,KHDRBS1,NUP210,SRSF11,SRSF4,U2AF1/U2AF1L5,YBX1
Tuberculosis	N/A	N/A	N/A	N/A	BPI,CAMP,FKBP5,ITGB3,LCN2,LTF,OLFM4,RETN,RNASE3
Tubulation of cells	N/A	N/A	N/A	-1.977	CAVIN2,CHI3L1,F11R,FERMT3,FLNA,PECAM1,PML,RAP1B
Tubulogenesis of endothelial cells	N/A	N/A	N/A	N/A	MMP9,THBS1
Tumorigenesis of epithelial neoplasm	N/A	N/A	N/A	0.552	ABHD14B,ACTN1,AHNAK,ALDH16A1,ANK1,AP3D1,ATP2A2,ATP2A3,ATP5F1C,ATP6V1H,BIN2,CALD1,CASP3,CAVIN2,CBX5,CCDC88B,CD163,CD47,CD48,CES1,CORO1C,CPSF6,CPSF7,CTSG,CTTN,DDX5,DMTN,DNAJC13,DNM1L,DTYMK,DYSF,EHD3,EIF3L,EIF3M,EMD,EPB42,F11R,F13A1,FBL,FERMT3,FGA,FGB,FGG,FLNA,FN1,G3BP1,G3BP2,GNAQ,H1-2,HCFC1,HLA-A,HMGB1,HMGB2,HNRNPUL2,HPSE,HSD17B11,HSPB1,IFI16,ILK,ITGA2B,ITGB3,KHDRBS1,LBR,LIMS1,LMAN1,LTBP1,MAP2K1,MA…
Tumorigenesis of lymphocytes	N/A	N/A	N/A	-0.319	AHNAK,CALD1,CASP3,CAVIN2,CD163,CD47,CD48,CHI3L1,CPSF7,CTSG,CTTN,DNM1L,F11R,FKBP3,FLNA,FN1,G3BP1,H1-2,H1-4,HLA-A,HMGB1,HSPB1,IFI35,ITGB3,KHDRBS1,MAP2K1,MAP2K3,NAP1L1,PDCD4,PECAM1,PF4,PIK3R1,PML,PPP2CA,PRF1,PSIP1,ROCK2,RPS15,RPS20,SELP,THBS1,TRIM25,TUBB1,VCL,VWF,ZYX
Tumorigenesis of reproductive tract	N/A	N/A	N/A	N/A
Turner syndrome	N/A	N/A	N/A	N/A	DDX3X,ILK,ITGA2B,ITGB3,LTBP1,RPS4X,VCL
Turnover of focal adhesions	N/A	N/A	N/A	N/A	ITGB3,MAPRE2,PXN,VCL
Tyrosine phosphorylation	N/A	N/A	N/A	N/A	BSG,CSK,IGHM,ILK,ITGA2B,ITGAM,ITGB3,KNG1,LGALS1,PPIA,PRDX1,PTK2B,PTPN11,RACK1,SH3KBP1,SPN,THBS1,VWF
Ulcerative colitis associated colon cancer	N/A	N/A	N/A	N/A	FGA,MMP9
Untreated mantle cell lymphoma	N/A	N/A	N/A	N/A	BTK,HSP90AB1,PSMB1,PSMD1,TUBA1A,TUBB4B
Uptake of glycolipid	N/A	N/A	N/A	N/A	PPBP,TLR2
Uptake of virus	N/A	N/A	N/A	N/A	LTF,PAK1
Urinary tract cancer	N/A	N/A	N/A	N/A	AHNAK,ALDH16A1,ANK1,AP3D1,CALD1,CASP3,CD48,DDX5,DMTN,DNAJC13,DNM1L,EHD3,EPB42,FERMT3,FGA,FLNA,FN1,GNAQ,H1-2,HLA-A,HMGB1,HMGB2,HPSE,HSPB1,IFI16,ITGA2B,ITGB3,KHDRBS1,MAP2K1,MAP2K3,MYO1F,NOP58,NUP62,PDXK,PIK3R1,PML,PPBP,PSIP1,RPS20,RSU1,SELP,SERBP1,SMC3,SRSF11,SUN2,THBS1,THRAP3,TLN1,TUBB1,UPF1,VCL,VWF
Urinary tract tumor	N/A	N/A	N/A	N/A	AHNAK,ALDH16A1,ANK1,AP3D1,CALD1,CASP3,CD48,DDX5,DMTN,DNAJC13,DNM1L,EHD3,EPB42,FERMT3,FGA,FLNA,FN1,GNAQ,H1-2,HLA-A,HMGB1,HMGB2,HPSE,HSPB1,IFI16,ITGA2B,ITGB3,KHDRBS1,MAP2K1,MAP2K3,MYO1F,NOP58,NUP62,PDXK,PECAM1,PIK3R1,PML,PPBP,PSIP1,RPS20,RSU1,SELP,SERBP1,SMC3,SRSF11,SUN2,THBS1,THRAP3,TLN1,TUBB1,UPF1,VCL,VWF
Uterine leiomyoma	N/A	N/A	N/A	N/A	CAVIN2,LTBP1,RPS15,RPS19,RPS25,STX3,ZYX
Uterine smooth muscle tumor	N/A	N/A	N/A	N/A	CAVIN2,LTBP1,RPS15,RPS19,RPS25,STX3,TUBB1,ZYX
Uveitis	N/A	N/A	N/A	N/A
Vascular lesion	N/A	N/A	N/A	N/A	CD47,FN1,FTL,HPSE,ITGB3,MMP8,MMP9,MYLK,RETN,SELP,TMPO,VWF
Vascularization of hindlimb	N/A	N/A	N/A	N/A	CAMP,THBS1
Vasculitis	N/A	N/A	N/A	N/A	CFB,ELANE,PRTN3,PTK2B
Vasodilation of artery	N/A	N/A	N/A	N/A	KNG1,MMP9,PTK2B,S100A12
Vaso-occlusion	N/A	N/A	N/A	-2.155	ATP2A2,CD163,CD47,CES1,CHI3L1,F13A1,FGA,FGG,FN1,GNAQ,HMGB1,ITGA2B,ITGB3,MAP2K1,PECAM1,PF4,SELP,SNRPD2,THBS1,TUBB1,VWF
Ventilator-induced lung injury	N/A	N/A	N/A	N/A	ELANE,PF4
Ventricular septal defect	N/A	1.131	N/A	N/A	ATP2A2,DDX3X,FLNA,LTBP1,TUBB1
Viability	N/A	N/A	N/A	N/A	FBL,PRF1,ROCK2,VCL
Visceromegaly	N/A	N/A	N/A	N/A	ATP2A2,ATP2A3,C4A/C4B,CD47,EHD3,EWSR1,FN1,GNAQ,GSN,HDAC1,IGF2R,ILK,ITGA2B,ITGB3,LIMS1,MAVS,MBNL1,MMP8,MMP9,PRDX2,ROCK2,S100A10,TLN1,TMPO,UQCRFS1,VCL
Volume of nucleus	N/A	N/A	N/A	N/A	TMPO,TOP1
Waldenström macroglobulinemia	N/A	N/A	N/A	N/A	ANXA2,F11R,FN1,FUS,GSN,ITGB3,PSIP1,PSME3,PTK2B,ROCK2,SNX1,SSB,STIM1,TUBB1
Wound	N/A	N/A	N/A	-0.849	ANXA2,CAMP,CFB,FGB,FN1,GSN,HPSE,ILK,ITGB3,LTF,MMP8,MMP9
