# Supplementary material for: Comprehensive proteomics of monocytes indicates oxidative imbalance functionally related to inflammatory response in chronic kidney disease-related atherosclerosis
Source: Front Mol Biosci. 2024 Feb 8;11:1229648. doi: 10.3389/fmolb.2024.1229648 (PMC10882078; doi:10.3389/fmolb.2024.1229648)
Supplement: Supplementary file 7 [file Table7.xlsx]

## Sheet: correlation_coeff all
	IFI16	PON1/HDL	PTPRJ	BPI	PGLYRP1	LCN2	LTF	eGFR	GPX3	PON1	TNF 2	CAT	MPO	HDL	LDL	Total Chol	GSN	IGHM	GSR	IFNG	HMOX1	NOS2	MX1	IFI35	TXN	TNF 1	CD47	GNLY	GPX1	MAVS	HPSE	LTBP1	HDL/Apo A-I	CD226	CD44	ILF2	TXNDC12	MAP2K1	TNFAIP8L2	IRF5	MAPK10	IKBKB	MIF	GSTP1	MAPK1	PRDX1	SOD1	NCL	IDH1
IFI16	1	0.21756	0.30294	0.27324	0.34416	0.36342	0.36428	-0.081016	-0.043731	0.16736	0.16058	0.18119	0.21316	-0.10775	0.017014	0.044839	-0.13261	0.088068	-0.031275	-0.096713	0.040819	0.12156	0.46638	0.4849	0.33765	0.051378	-0.17814	-0.03354	-0.44404	-0.088137	-0.26216	-0.20534	-0.13959	-0.36525	0.17579	0.21509	0.41992	0.45617	0.49203	0.025646	0.072255	-0.0039008	-0.086488	-0.13508	0.045545	-0.16927	-0.067765	-0.08614	0.042901
PON1/HDL	0.21756	1	0.29102	0.32321	0.36484	0.37358	0.37624	0.3481	0.35788	0.82609	0.54147	0.51138	0.51059	-0.40296	-0.01707	-0.064401	0.095476	0.11466	0.16929	0.10112	-0.1941	-0.079699	0.09453	0.24317	0.13387	0.02982	0.015275	-0.0044735	-0.037896	-0.02815	-0.09483	-0.095124	-0.29318	-0.19455	-0.065752	-0.020537	0.039071	0.16187	0.074175	-0.10771	-0.064241	-0.17109	-0.12699	-0.28207	-0.28063	-0.3066	-0.24522	-0.18983	-0.21286
PTPRJ	0.30294	0.29102	1	0.74129	0.80337	0.7988	0.83246	0.33492	0.2852	0.31217	0.40505	0.34343	0.37658	-0.00073597	0.047264	0.016306	0.53468	0.34882	0.36049	0.086177	-0.067503	-0.088319	0.042304	0.095482	0.15848	-0.0014035	0.50801	0.2445	-0.048539	-0.082359	-0.097207	0.084813	-0.14574	-0.13275	-0.33387	-0.23044	-0.18541	-0.12758	-0.20488	-0.35181	-0.57684	-0.36781	-0.47208	-0.58681	-0.52012	-0.70587	-0.63778	-0.59646	-0.4924
BPI	0.27324	0.32321	0.74129	1	0.90931	0.91163	0.91349	0.40513	0.3646	0.43232	0.47624	0.42624	0.45578	0.13825	-0.00017456	0.018209	0.36131	0.42969	0.31426	0.010845	-0.15382	-0.24376	-0.03643	0.18779	0.080497	0.041088	0.23717	0.27108	-0.055174	-0.19487	-0.10238	-0.029579	-0.16115	-0.2882	-0.25773	-0.099209	-0.035656	0.0099393	-0.01762	-0.42203	-0.31091	-0.34592	-0.47301	-0.64779	-0.58402	-0.65602	-0.6189	-0.49623	-0.4841
PGLYRP1	0.34416	0.36484	0.80337	0.90931	1	0.97023	0.97451	0.47968	0.40665	0.48308	0.53063	0.47614	0.48656	0.14806	0.06045	0.078759	0.39887	0.38888	0.43822	0.088562	-0.23222	-0.27	-0.021101	0.22053	0.1797	0.027419	0.19375	0.27898	-0.018462	-0.16908	-0.21619	-0.061792	-0.12868	-0.33487	-0.27929	-0.14258	-0.016692	0.01172	-0.0094333	-0.39325	-0.3853	-0.37591	-0.40401	-0.66745	-0.62165	-0.68232	-0.59945	-0.51168	-0.504
LCN2	0.36342	0.37358	0.7988	0.91163	0.97023	1	0.98042	0.4436	0.38218	0.46003	0.4992	0.4528	0.46808	0.095384	0.049503	0.053686	0.4291	0.42948	0.37137	0.070127	-0.18822	-0.24039	0.019447	0.22343	0.24813	0.035807	0.20302	0.20812	-0.073385	-0.1718	-0.21525	-0.039958	-0.16279	-0.28708	-0.31726	-0.1493	0.044064	0.05623	-0.025819	-0.40171	-0.38465	-0.35224	-0.43604	-0.65144	-0.59621	-0.69808	-0.61404	-0.53955	-0.49777
LTF	0.36428	0.37624	0.83246	0.91349	0.97451	0.98042	1	0.45154	0.39363	0.45926	0.50883	0.46769	0.49152	0.089494	0.051172	0.055389	0.38239	0.41298	0.3781	0.069463	-0.17426	-0.22879	-0.021815	0.23043	0.17633	0.026914	0.21008	0.25144	-0.069656	-0.2428	-0.25073	-0.08745	-0.19286	-0.30886	-0.30368	-0.13244	-0.026432	0.027179	-0.036673	-0.42617	-0.41432	-0.38848	-0.46625	-0.70537	-0.64014	-0.72556	-0.6518	-0.55068	-0.50665
eGFR	-0.081016	0.3481	0.33492	0.40513	0.47968	0.4436	0.45154	1	0.83653	0.55002	0.6636	0.66636	0.61407	0.28598	0.16172	0.19719	0.30381	0.17111	0.45533	0.36184	-0.34104	-0.27346	-0.23961	-0.0046251	-0.004854	0.11489	0.092923	0.21153	0.25642	-0.029198	-0.072272	-0.037103	0.10249	-0.089378	-0.28744	-0.18503	-0.13961	-0.12007	-0.14474	-0.25383	-0.2514	-0.30805	-0.25957	-0.50658	-0.53881	-0.44638	-0.40645	-0.3227	-0.34543
GPX3	-0.043731	0.35788	0.2852	0.3646	0.40665	0.38218	0.39363	0.83653	1	0.51144	0.66176	0.70355	0.66719	0.20626	0.099982	0.10882	0.1903	0.10459	0.34919	0.23552	-0.1684	-0.15608	-0.22412	0.031053	-0.013442	0.036301	0.063312	0.14805	0.23449	-0.14001	-0.10689	-0.12451	-0.093844	-0.127	-0.18983	-0.046986	-0.081962	-0.016627	-0.095477	-0.28107	-0.20476	-0.20482	-0.19265	-0.45398	-0.43491	-0.39972	-0.36088	-0.23337	-0.22948
PON1	0.16736	0.82609	0.31217	0.43232	0.48308	0.46003	0.45926	0.55002	0.51144	1	0.6556	0.67879	0.68811	0.18288	0.059125	0.14911	0.15947	0.14514	0.21037	0.10284	-0.37846	-0.20355	0.0026044	0.21685	0.038736	0.041919	-0.047353	0.11135	0.037819	-0.075287	-0.12662	-0.057851	-0.0085664	-0.2042	-0.089786	-0.084556	0.026473	0.17076	0.059664	-0.14807	-0.081264	-0.24774	-0.17427	-0.42842	-0.42445	-0.35478	-0.29037	-0.21745	-0.27949
TNF 2	0.16058	0.54147	0.40505	0.47624	0.53063	0.4992	0.50883	0.6636	0.66176	0.6556	1	0.72139	0.6771	0.12011	0.092904	0.13313	0.21434	0.18373	0.39178	0.19617	-0.17997	-0.060233	-0.063001	0.181	0.06712	-0.024117	0.079891	0.2345	0.10331	-0.076082	-0.11657	-0.017659	-0.19196	-0.17224	-0.16258	-0.047407	-0.064375	0.063506	-0.028091	-0.26053	-0.18538	-0.2683	-0.19948	-0.46228	-0.43483	-0.423	-0.38853	-0.29224	-0.28132
CAT	0.18119	0.51138	0.34343	0.42624	0.47614	0.4528	0.46769	0.66636	0.70355	0.67879	0.72139	1	0.81925	0.21026	0.11431	0.18548	0.14075	0.13591	0.25721	0.12988	-0.17701	-0.034874	-0.19589	0.10996	0.058449	-0.05285	-0.071514	0.066236	0.010383	-0.09844	-0.20602	-0.21673	-0.096001	-0.28665	-0.13838	-0.030928	-0.056939	0.084041	0.0030264	-0.31416	-0.18885	-0.3038	-0.24801	-0.47692	-0.45593	-0.43721	-0.35809	-0.28215	-0.30478
MPO	0.21316	0.51059	0.37658	0.45578	0.48656	0.46808	0.49152	0.61407	0.66719	0.68811	0.6771	0.81925	1	0.22676	0.10398	0.17869	0.14604	0.19247	0.14924	0.11472	-0.17609	0.069114	-0.16123	0.19484	0.063639	-0.0071069	-0.03213	0.1577	0.01504	-0.18823	-0.18299	-0.16631	-0.065965	-0.26899	-0.068436	-0.035295	0.00083592	0.17975	0.064367	-0.28989	-0.16743	-0.25247	-0.22901	-0.44804	-0.41951	-0.39559	-0.33275	-0.2473	-0.21235
HDL	-0.10775	-0.40296	-0.00073597	0.13825	0.14806	0.095384	0.089494	0.28598	0.20626	0.18288	0.12011	0.21026	0.22676	1	0.1258	0.3545	0.092414	0.035682	0.046322	-0.0093945	-0.27601	-0.19154	-0.16068	-0.072046	-0.17063	0.016055	-0.10355	0.18865	0.12753	-0.07316	-0.040202	0.071997	0.49755	0.0077681	-0.031108	-0.10149	-0.02517	-0.0050826	-0.032507	-0.052555	-0.019903	-0.10386	-0.061479	-0.20367	-0.19973	-0.041284	-0.043768	-0.021973	-0.082554
LDL	0.017014	-0.01707	0.047264	-0.00017456	0.06045	0.049503	0.051172	0.16172	0.099982	0.059125	0.092904	0.11431	0.10398	0.1258	1	0.8775	-0.034182	-0.023642	0.11244	0.066997	-0.011518	0.03923	-0.09922	-0.015853	-0.060994	-0.14971	-0.05339	-0.061665	0.017477	-0.089872	-0.097718	-0.15418	-0.00031284	-0.096267	0.062947	-0.073839	-0.06604	0.081897	0.011471	-0.045053	-0.10009	-0.0085542	0.02728	-0.022836	-0.081827	-0.032812	-0.02045	0.0057978	-0.01469
Total Chol	0.044839	-0.064401	0.016306	0.018209	0.078759	0.053686	0.055389	0.19719	0.10882	0.14911	0.13313	0.18548	0.17869	0.3545	0.8775	1	-0.0033959	0.048091	0.092945	0.09297	-0.091367	0.028161	-0.12525	-0.03529	-0.068507	-0.14187	-0.10648	-0.03156	0.0067585	-0.01004	-0.081206	-0.098186	0.15958	-0.10231	0.059171	-0.086979	0.0056737	0.084187	0.030728	-0.025326	-0.057813	-0.078924	-0.022744	-0.063027	-0.12317	-0.039364	0.0080611	-0.01164	-0.028781
GSN	-0.13261	0.095476	0.53468	0.36131	0.39887	0.4291	0.38239	0.30381	0.1903	0.15947	0.21434	0.14075	0.14604	0.092414	-0.034182	-0.0033959	1	0.2375	0.37387	0.17901	-0.11329	-0.11104	-0.021089	0.02284	0.39145	-0.019562	0.49575	0.16747	0.098576	0.38292	0.37909	0.56843	0.18213	0.27544	-0.65332	-0.50575	-0.092478	-0.2168	-0.32776	-0.29963	-0.38174	-0.3272	-0.27586	-0.25899	-0.26245	-0.43997	-0.30919	-0.60772	-0.44737
IGHM	0.088068	0.11466	0.34882	0.42969	0.38888	0.42948	0.41298	0.17111	0.10459	0.14514	0.18373	0.13591	0.19247	0.035682	-0.023642	0.048091	0.2375	1	0.26903	0.15418	-0.063997	-0.12208	0.020878	-0.02982	0.053972	0.076287	0.096134	0.13438	-0.027175	0.10946	-0.0094426	0.15228	-0.057317	-0.035027	-0.16149	-0.13161	-0.114	-0.20826	-0.19782	0.040008	-0.17113	-0.28668	-0.3958	-0.1741	-0.25553	-0.29398	-0.26545	-0.23755	-0.28537
GSR	-0.031275	0.16929	0.36049	0.31426	0.43822	0.37137	0.3781	0.45533	0.34919	0.21037	0.39178	0.25721	0.14924	0.046322	0.11244	0.092945	0.37387	0.26903	1	0.34335	-0.15409	-0.25029	-0.080953	0.068292	0.046365	0.012263	0.2287	0.35896	0.3497	0.19091	0.073486	0.1572	-0.05022	0.048075	-0.28029	-0.11383	-0.22258	-0.23148	-0.078214	-0.16573	-0.2854	-0.27826	-0.1186	-0.26971	-0.37674	-0.28659	-0.25933	-0.26832	-0.27969
IFNG	-0.096713	0.10112	0.086177	0.010845	0.088562	0.070127	0.069463	0.36184	0.23552	0.10284	0.19617	0.12988	0.11472	-0.0093945	0.066997	0.09297	0.17901	0.15418	0.34335	1	-0.15511	-0.1189	-0.1101	-0.053008	0.018799	0.15165	0.054818	0.0080655	0.15935	0.13911	0.00044403	0.018175	0.21952	0.13415	-0.18128	-0.12511	-0.098971	-0.13253	-0.23375	-0.036075	-0.1877	-0.12402	-0.019242	-0.11729	-0.20285	-0.14054	-0.13005	-0.1754	-0.074622
HMOX1	0.040819	-0.1941	-0.067503	-0.15382	-0.23222	-0.18822	-0.17426	-0.34104	-0.1684	-0.37846	-0.17997	-0.17701	-0.17609	-0.27601	-0.011518	-0.091367	-0.11329	-0.063997	-0.15409	-0.15511	1	0.68061	0.031217	-0.070846	0.071511	-0.17464	0.043061	-0.028949	-0.23025	-0.10474	-0.06532	-0.049741	-0.16779	0.037139	-0.0033601	0.074214	7.8155e-05	-0.0027275	0.019719	-0.14154	-0.0016195	0.096464	-0.039387	0.19891	0.19991	0.076467	0.053156	0.0077595	0.12386
NOS2	0.12156	-0.079699	-0.088319	-0.24376	-0.27	-0.24039	-0.22879	-0.27346	-0.15608	-0.20355	-0.060233	-0.034874	0.069114	-0.19154	0.03923	0.028161	-0.11104	-0.12208	-0.25029	-0.1189	0.68061	1	0.04218	-0.070221	0.16318	-0.1059	-0.011828	-0.077626	-0.22665	-0.041873	-0.047254	-0.09617	0.049318	-0.082006	0.017356	0.023893	0.035919	0.07564	0.022849	-0.042437	-0.011862	0.12196	0.031439	0.21972	0.23561	0.089992	0.1226	0.015828	0.17342
MX1	0.46638	0.09453	0.042304	-0.03643	-0.021101	0.019447	-0.021815	-0.23961	-0.22412	0.0026044	-0.063001	-0.19589	-0.16123	-0.16068	-0.09922	-0.12525	-0.021089	0.020878	-0.080953	-0.1101	0.031217	0.04218	1	0.51178	0.3151	-0.019619	0.027055	-0.10667	-0.13817	0.15487	0.10414	0.2742	0.026092	0.094157	0.02822	0.088107	0.36567	0.18813	0.21394	0.27974	0.17753	0.1543	0.12053	0.21368	0.29334	0.16904	0.24273	0.095201	0.13145
IFI35	0.4849	0.24317	0.095482	0.18779	0.22053	0.22343	0.23043	-0.0046251	0.031053	0.21685	0.181	0.10996	0.19484	-0.072046	-0.015853	-0.03529	0.02284	-0.02982	0.068292	-0.053008	-0.070846	-0.070221	0.51178	1	0.24854	-0.035336	-0.30171	0.080543	-0.1876	-0.12018	-0.20356	-0.074588	-0.16094	-0.042294	-0.0026269	0.068796	0.32051	0.40832	0.4749	-0.030932	0.095026	-0.084002	0.089082	-0.10857	-0.036818	-0.041706	0.10902	-0.067796	0.042389
TXN	0.33765	0.13387	0.15848	0.080497	0.1797	0.24813	0.17633	-0.004854	-0.013442	0.038736	0.06712	0.058449	0.063639	-0.17063	-0.060994	-0.068507	0.39145	0.053972	0.046365	0.018799	0.071511	0.16318	0.3151	0.24854	1	0.029206	-0.033565	-0.15066	-0.18591	0.37193	0.10158	0.17649	0.081837	-0.021994	-0.26836	-0.14489	0.4265	0.3444	0.22593	0.016411	-0.011287	-0.060916	0.083129	0.099501	0.12666	-0.11312	0.14805	-0.26247	-0.052821
TNF 1	0.051378	0.02982	-0.0014035	0.041088	0.027419	0.035807	0.026914	0.11489	0.036301	0.041919	-0.024117	-0.05285	-0.0071069	0.016055	-0.14971	-0.14187	-0.019562	0.076287	0.012263	0.15165	-0.17464	-0.1059	-0.019619	-0.035336	0.029206	1	0.044289	-0.031286	-0.028803	-0.027297	0.052854	0.0046132	0.15932	-0.079548	-0.0040527	-0.0021933	-0.040406	-0.031891	-0.034538	0.043036	-0.071758	0.033244	0.059923	0.034318	0.017422	-0.017858	-0.033407	-0.023078	-0.0065649
CD47	-0.17814	0.015275	0.50801	0.23717	0.19375	0.20302	0.21008	0.092923	0.063312	-0.047353	0.079891	-0.071514	-0.03213	-0.10355	-0.05339	-0.10648	0.49575	0.096134	0.2287	0.054818	0.043061	-0.011828	0.027055	-0.30171	-0.033565	0.044289	1	0.22065	0.27813	0.095885	0.44401	0.46821	-0.002485	0.25616	-0.1322	-0.0068888	-0.27507	-0.26712	-0.30877	-0.22583	-0.25602	0.18759	-0.11545	-0.067442	-0.007149	-0.18754	-0.30797	-0.14302	-0.069892
GNLY	-0.03354	-0.0044735	0.2445	0.27108	0.27898	0.20812	0.25144	0.21153	0.14805	0.11135	0.2345	0.066236	0.1577	0.18865	-0.061665	-0.03156	0.16747	0.13438	0.35896	0.0080655	-0.028949	-0.077626	-0.10667	0.080543	-0.15066	-0.031286	0.22065	1	0.36239	-0.019436	0.077225	0.3379	-0.053943	0.079264	0.080581	-0.0080703	-0.01261	0.063264	0.1414	-0.039169	-0.0022861	-0.2297	-0.1293	-0.19838	-0.19396	-0.011403	-0.1016	0.0037298	0.014266
GPX1	-0.44404	-0.037896	-0.048539	-0.055174	-0.018462	-0.073385	-0.069656	0.25642	0.23449	0.037819	0.10331	0.010383	0.01504	0.12753	0.017477	0.0067585	0.098576	-0.027175	0.3497	0.15935	-0.23025	-0.22665	-0.13817	-0.1876	-0.18591	-0.028803	0.27813	0.36239	1	0.15543	0.23209	0.33296	0.056164	0.29209	0.21176	0.23226	-0.12298	-0.014718	-0.11003	0.11274	0.021061	0.18867	0.33458	0.15019	0.044712	0.30224	0.12682	0.37739	0.27477
MAVS	-0.088137	-0.02815	-0.082359	-0.19487	-0.16908	-0.1718	-0.2428	-0.029198	-0.14001	-0.075287	-0.076082	-0.09844	-0.18823	-0.07316	-0.089872	-0.01004	0.38292	0.10946	0.19091	0.13911	-0.10474	-0.041873	0.15487	-0.12018	0.37193	-0.027297	0.095885	-0.019436	0.15543	1	0.50124	0.51722	0.31948	0.25137	-0.093076	-0.22779	0.040828	-0.11016	0.033361	0.4533	0.14848	-0.19919	0.16054	0.32572	0.17257	0.18818	0.32954	-0.015253	-0.10413
HPSE	-0.26216	-0.09483	-0.097207	-0.10238	-0.21619	-0.21525	-0.25073	-0.072272	-0.10689	-0.12662	-0.11657	-0.20602	-0.18299	-0.040202	-0.097718	-0.081206	0.37909	-0.0094426	0.073486	0.00044403	-0.06532	-0.047254	0.10414	-0.20356	0.10158	0.052854	0.44401	0.077225	0.23209	0.50124	1	0.54699	0.20376	0.2866	-0.054324	-0.11428	-0.04194	-0.10573	-0.026974	0.15212	0.17987	0.070779	0.10083	0.3493	0.2844	0.23992	0.24272	0.1025	0.11935
LTBP1	-0.20534	-0.095124	0.084813	-0.029579	-0.061792	-0.039958	-0.08745	-0.037103	-0.12451	-0.057851	-0.017659	-0.21673	-0.16631	0.071997	-0.15418	-0.098186	0.56843	0.15228	0.1572	0.018175	-0.049741	-0.09617	0.2742	-0.074588	0.17649	0.0046132	0.46821	0.3379	0.33296	0.51722	0.54699	1	0.16915	0.43304	-0.14874	-0.10935	0.049275	-0.075357	-0.15576	0.13346	0.045739	-0.0077076	0.05905	0.18899	0.22657	0.20225	0.13477	-0.0097623	0.0087188
HDL/Apo A-I	-0.13959	-0.29318	-0.14574	-0.16115	-0.12868	-0.16279	-0.19286	0.10249	-0.093844	-0.0085664	-0.19196	-0.096001	-0.065965	0.49755	-0.00031284	0.15958	0.18213	-0.057317	-0.05022	0.21952	-0.16779	0.049318	0.026092	-0.16094	0.081837	0.15932	-0.002485	-0.053943	0.056164	0.31948	0.20376	0.16915	1	0.16542	-0.090786	-0.19755	0.056245	-0.10719	-0.021117	0.18522	0.051361	-0.015005	0.069428	0.11206	0.058699	0.11112	0.18315	0.013452	0.0033162
CD226	-0.36525	-0.19455	-0.13275	-0.2882	-0.33487	-0.28708	-0.30886	-0.089378	-0.127	-0.2042	-0.17224	-0.28665	-0.26899	0.0077681	-0.096267	-0.10231	0.27544	-0.035027	0.048075	0.13415	0.037139	-0.082006	0.094157	-0.042294	-0.021994	-0.079548	0.25616	0.079264	0.29209	0.25137	0.2866	0.43304	0.16542	1	-0.044479	-0.018232	0.092043	-0.20139	-0.12711	0.20312	0.096303	0.16978	0.20815	0.30584	0.22101	0.2947	0.22028	0.16151	0.24026
CD44	0.17579	-0.065752	-0.33387	-0.25773	-0.27929	-0.31726	-0.30368	-0.28744	-0.18983	-0.089786	-0.16258	-0.13838	-0.068436	-0.031108	0.062947	0.059171	-0.65332	-0.16149	-0.28029	-0.18128	-0.0033601	0.017356	0.02822	-0.0026269	-0.26836	-0.0040527	-0.1322	0.080581	0.21176	-0.093076	-0.054324	-0.14874	-0.090786	-0.044479	1	0.66935	0.30853	0.41413	0.51559	0.47391	0.55393	0.508	0.44987	0.49271	0.42612	0.66157	0.43183	0.86145	0.74201
ILF2	0.21509	-0.020537	-0.23044	-0.099209	-0.14258	-0.1493	-0.13244	-0.18503	-0.046986	-0.084556	-0.047407	-0.030928	-0.035295	-0.10149	-0.073839	-0.086979	-0.50575	-0.13161	-0.11383	-0.12511	0.074214	0.023893	0.088107	0.068796	-0.14489	-0.0021933	-0.0068888	-0.0080703	0.23226	-0.22779	-0.11428	-0.10935	-0.19755	-0.018232	0.66935	1	0.30893	0.39322	0.36763	0.13465	0.4502	0.61127	0.42953	0.30375	0.41196	0.43482	0.21483	0.6516	0.6333
TXNDC12	0.41992	0.039071	-0.18541	-0.035656	-0.016692	0.044064	-0.026432	-0.13961	-0.081962	0.026473	-0.064375	-0.056939	0.00083592	-0.02517	-0.06604	0.0056737	-0.092478	-0.114	-0.22258	-0.098971	7.8155e-05	0.035919	0.36567	0.32051	0.4265	-0.040406	-0.27507	-0.01261	-0.12298	0.040828	-0.04194	0.049275	0.056245	0.092043	0.30853	0.30893	1	0.51628	0.53116	0.20864	0.44537	0.25059	0.072751	0.2426	0.33384	0.29671	0.31447	0.2989	0.45159
MAP2K1	0.45617	0.16187	-0.12758	0.0099393	0.01172	0.05623	0.027179	-0.12007	-0.016627	0.17076	0.063506	0.084041	0.17975	-0.0050826	0.081897	0.084187	-0.2168	-0.20826	-0.23148	-0.13253	-0.0027275	0.07564	0.18813	0.40832	0.3444	-0.031891	-0.26712	0.063264	-0.014718	-0.11016	-0.10573	-0.075357	-0.10719	-0.20139	0.41413	0.39322	0.51628	1	0.60472	0.15987	0.32348	0.25865	0.30573	0.12196	0.27852	0.26671	0.29037	0.31001	0.44631
TNFAIP8L2	0.49203	0.074175	-0.20488	-0.01762	-0.0094333	-0.025819	-0.036673	-0.14474	-0.095477	0.059664	-0.028091	0.0030264	0.064367	-0.032507	0.011471	0.030728	-0.32776	-0.19782	-0.078214	-0.23375	0.019719	0.022849	0.21394	0.4749	0.22593	-0.034538	-0.30877	0.1414	-0.11003	0.033361	-0.026974	-0.15576	-0.021117	-0.12711	0.51559	0.36763	0.53116	0.60472	1	0.2606	0.54487	0.18703	0.29503	0.25989	0.29904	0.38918	0.47385	0.43146	0.40018
IRF5	0.025646	-0.10771	-0.35181	-0.42203	-0.39325	-0.40171	-0.42617	-0.25383	-0.28107	-0.14807	-0.26053	-0.31416	-0.28989	-0.052555	-0.045053	-0.025326	-0.29963	0.040008	-0.16573	-0.036075	-0.14154	-0.042437	0.27974	-0.030932	0.016411	0.043036	-0.22583	-0.039169	0.11274	0.4533	0.15212	0.13346	0.18522	0.20312	0.47391	0.13465	0.20864	0.15987	0.2606	1	0.43777	0.10244	0.37167	0.54219	0.39477	0.53665	0.52135	0.50584	0.36777
MAPK10	0.072255	-0.064241	-0.57684	-0.31091	-0.3853	-0.38465	-0.41432	-0.2514	-0.20476	-0.081264	-0.18538	-0.18885	-0.16743	-0.019903	-0.10009	-0.057813	-0.38174	-0.17113	-0.2854	-0.1877	-0.0016195	-0.011862	0.17753	0.095026	-0.011287	-0.071758	-0.25602	-0.0022861	0.021061	0.14848	0.17987	0.045739	0.051361	0.096303	0.55393	0.4502	0.44537	0.32348	0.54487	0.43777	1	0.30988	0.35665	0.49463	0.50134	0.60939	0.51824	0.61355	0.50924
IKBKB	-0.0039008	-0.17109	-0.36781	-0.34592	-0.37591	-0.35224	-0.38848	-0.30805	-0.20482	-0.24774	-0.2683	-0.3038	-0.25247	-0.10386	-0.0085542	-0.078924	-0.3272	-0.28668	-0.27826	-0.12402	0.096464	0.12196	0.1543	-0.084002	-0.060916	0.033244	0.18759	-0.2297	0.18867	-0.19919	0.070779	-0.0077076	-0.015005	0.16978	0.508	0.61127	0.25059	0.25865	0.18703	0.10244	0.30988	1	0.55077	0.54685	0.62487	0.58026	0.37883	0.67183	0.72479
MIF	-0.086488	-0.12699	-0.47208	-0.47301	-0.40401	-0.43604	-0.46625	-0.25957	-0.19265	-0.17427	-0.19948	-0.24801	-0.22901	-0.061479	0.02728	-0.022744	-0.27586	-0.3958	-0.1186	-0.019242	-0.039387	0.031439	0.12053	0.089082	0.083129	0.059923	-0.11545	-0.1293	0.33458	0.16054	0.10083	0.05905	0.069428	0.20815	0.44987	0.42953	0.072751	0.30573	0.29503	0.37167	0.35665	0.55077	1	0.61332	0.55675	0.68093	0.67497	0.61282	0.53014
GSTP1	-0.13508	-0.28207	-0.58681	-0.64779	-0.66745	-0.65144	-0.70537	-0.50658	-0.45398	-0.42842	-0.46228	-0.47692	-0.44804	-0.20367	-0.022836	-0.063027	-0.25899	-0.1741	-0.26971	-0.11729	0.19891	0.21972	0.21368	-0.10857	0.099501	0.034318	-0.067442	-0.19838	0.15019	0.32572	0.3493	0.18899	0.11206	0.30584	0.49271	0.30375	0.2426	0.12196	0.25989	0.54219	0.49463	0.54685	0.61332	1	0.81091	0.85245	0.75475	0.71682	0.66482
MAPK1	0.045545	-0.28063	-0.52012	-0.58402	-0.62165	-0.59621	-0.64014	-0.53881	-0.43491	-0.42445	-0.43483	-0.45593	-0.41951	-0.19973	-0.081827	-0.12317	-0.26245	-0.25553	-0.37674	-0.20285	0.19991	0.23561	0.29334	-0.036818	0.12666	0.017422	-0.007149	-0.19396	0.044712	0.17257	0.2844	0.22657	0.058699	0.22101	0.42612	0.41196	0.33384	0.27852	0.29904	0.39477	0.50134	0.62487	0.55675	0.81091	1	0.76199	0.68854	0.6138	0.67433
PRDX1	-0.16927	-0.3066	-0.70587	-0.65602	-0.68232	-0.69808	-0.72556	-0.44638	-0.39972	-0.35478	-0.423	-0.43721	-0.39559	-0.041284	-0.032812	-0.039364	-0.43997	-0.29398	-0.28659	-0.14054	0.076467	0.089992	0.16904	-0.041706	-0.11312	-0.017858	-0.18754	-0.011403	0.30224	0.18818	0.23992	0.20225	0.11112	0.2947	0.66157	0.43482	0.29671	0.26671	0.38918	0.53665	0.60939	0.58026	0.68093	0.85245	0.76199	1	0.84266	0.87678	0.76556
SOD1	-0.067765	-0.24522	-0.63778	-0.6189	-0.59945	-0.61404	-0.6518	-0.40645	-0.36088	-0.29037	-0.38853	-0.35809	-0.33275	-0.043768	-0.02045	0.0080611	-0.30919	-0.26545	-0.25933	-0.13005	0.053156	0.1226	0.24273	0.10902	0.14805	-0.033407	-0.30797	-0.1016	0.12682	0.32954	0.24272	0.13477	0.18315	0.22028	0.43183	0.21483	0.31447	0.29037	0.47385	0.52135	0.51824	0.37883	0.67497	0.75475	0.68854	0.84266	1	0.6473	0.56058
NCL	-0.08614	-0.18983	-0.59646	-0.49623	-0.51168	-0.53955	-0.55068	-0.3227	-0.23337	-0.21745	-0.29224	-0.28215	-0.2473	-0.021973	0.0057978	-0.01164	-0.60772	-0.23755	-0.26832	-0.1754	0.0077595	0.015828	0.095201	-0.067796	-0.26247	-0.023078	-0.14302	0.0037298	0.37739	-0.015253	0.1025	-0.0097623	0.013452	0.16151	0.86145	0.6516	0.2989	0.31001	0.43146	0.50584	0.61355	0.67183	0.61282	0.71682	0.6138	0.87678	0.6473	1	0.82201
IDH1	0.042901	-0.21286	-0.4924	-0.4841	-0.504	-0.49777	-0.50665	-0.34543	-0.22948	-0.27949	-0.28132	-0.30478	-0.21235	-0.082554	-0.01469	-0.028781	-0.44737	-0.28537	-0.27969	-0.074622	0.12386	0.17342	0.13145	0.042389	-0.052821	-0.0065649	-0.069892	0.014266	0.27477	-0.10413	0.11935	0.0087188	0.0033162	0.24026	0.74201	0.6333	0.45159	0.44631	0.40018	0.36777	0.50924	0.72479	0.53014	0.66482	0.67433	0.76556	0.56058	0.82201	1
ILF3	0.17474	-0.18271	-0.50223	-0.44806	-0.49389	-0.49452	-0.49474	-0.45656	-0.34939	-0.27238	-0.33558	-0.34557	-0.27598	-0.12361	-0.029374	-0.054981	-0.60856	-0.2485	-0.36892	-0.23007	0.1274	0.14654	0.28144	0.12642	-0.12334	0.0026587	-0.15056	0.038829	0.15452	-0.044274	0.084753	0.021014	-0.056985	0.084776	0.83297	0.63888	0.42269	0.45831	0.55871	0.45589	0.61365	0.61304	0.50653	0.68047	0.69487	0.834	0.64917	0.87738	0.82558
PTK2B	0.16718	-0.22265	-0.36188	-0.44209	-0.44125	-0.46552	-0.46079	-0.40458	-0.34305	-0.24853	-0.29638	-0.29325	-0.18943	-0.015199	0.086035	0.07634	-0.3985	-0.098902	-0.18557	-0.20258	0.11742	0.12726	0.15283	0.049858	-0.099147	-0.050451	-0.16022	0.036699	0.033237	-0.0083662	0.056457	0.041275	0.02527	0.17591	0.62221	0.44568	0.2133	0.29061	0.50026	0.42751	0.4442	0.45052	0.49195	0.65121	0.64848	0.70031	0.59043	0.64967	0.64707
CST3	0.022763	-0.18791	-0.35933	-0.36057	-0.38898	-0.40388	-0.42456	-0.38059	-0.37787	-0.23019	-0.26834	-0.3522	-0.30933	-0.046012	-0.051759	-0.040544	-0.34457	-0.090514	-0.34275	-0.087315	0.071204	0.1593	0.26279	-0.16329	-0.1395	0.060371	0.0003159	-0.016245	0.071692	0.037012	0.18757	0.14458	0.11225	0.17239	0.51534	0.41044	0.24577	0.04336	0.11065	0.4024	0.42494	0.48955	0.38388	0.57765	0.56075	0.57551	0.40682	0.58463	0.53219
GZMB	0.024987	-0.18639	-0.49163	-0.47355	-0.48678	-0.45681	-0.50389	-0.45574	-0.32414	-0.2446	-0.30634	-0.27925	-0.26348	-0.072068	-0.04393	-0.061232	-0.4131	-0.025557	-0.35336	-0.19855	0.11497	0.14487	0.24333	-0.0097708	0.0042877	-0.024229	-0.26787	-0.15854	0.044188	0.046814	-0.069811	0.092732	-0.039298	0.012388	0.44137	0.33519	0.20728	0.22526	0.12913	0.38269	0.35856	0.46122	0.41852	0.63513	0.6617	0.66903	0.59769	0.58891	0.49315
oxLDL/LDL	-0.19567	-0.128	-0.29193	-0.31742	-0.35702	-0.34029	-0.37197	-0.41488	-0.38805	-0.30098	-0.38076	-0.42482	-0.39931	-0.26551	-0.59135	-0.58815	-0.031402	-0.10974	-0.23596	-0.028227	0.099319	0.084261	0.1209	-0.1654	0.027528	0.18641	0.1082	-0.022387	0.08562	0.26637	0.2756	0.2889	0.2354	0.21811	0.10688	0.098423	0.096655	-0.086458	0.0028557	0.23141	0.22063	0.27058	0.25713	0.40269	0.44093	0.40212	0.35591	0.28334	0.2392
OxLDL	-0.22705	-0.16146	-0.32873	-0.38108	-0.40081	-0.38575	-0.423	-0.42381	-0.41992	-0.33415	-0.41442	-0.45749	-0.4316	-0.26099	-0.25119	-0.30354	-0.053368	-0.14256	-0.23165	-0.0031562	0.11393	0.11913	0.09961	-0.2058	0.0050693	0.15509	0.10538	-0.05515	0.11078	0.27851	0.28599	0.27606	0.2824	0.21765	0.15715	0.084274	0.085728	-0.066217	0.0086884	0.2571	0.21892	0.32085	0.32114	0.47287	0.49172	0.46761	0.41782	0.34275	0.28037
oxLDL/HDL	-0.16906	-0.024894	-0.29011	-0.37694	-0.39724	-0.36855	-0.39973	-0.45784	-0.43111	-0.34854	-0.40109	-0.46546	-0.44742	-0.52261	-0.2586	-0.37163	-0.074128	-0.13633	-0.21812	-4.3365e-05	0.18124	0.16116	0.13491	-0.16071	0.054317	0.13228	0.12332	-0.10381	0.060591	0.26735	0.26432	0.22278	0.10408	0.18996	0.14788	0.10408	0.083066	-0.056998	0.017169	0.24242	0.19916	0.31371	0.30158	0.47713	0.49262	0.42505	0.3818	0.30913	0.27174
TXNDC17	-0.30675	-0.25789	-0.4744	-0.45366	-0.46098	-0.50782	-0.53369	-0.22942	-0.25209	-0.31091	-0.34579	-0.35149	-0.34474	-0.055029	-0.044774	-0.054779	-0.12621	-0.05564	-0.051315	0.059196	-0.01272	0.042236	0.086729	-0.18849	-0.063619	0.035187	-0.025438	-0.14226	0.20273	0.27569	0.28583	0.13986	0.26119	0.30162	0.25041	0.087593	0.048019	-0.19633	-0.0053041	0.40102	0.33618	0.35399	0.45748	0.68908	0.50786	0.62669	0.51843	0.49049	0.42053
TXNDC5	-0.17428	-0.23164	-0.37073	-0.41928	-0.42762	-0.4462	-0.4705	-0.26506	-0.27696	-0.32084	-0.2932	-0.42468	-0.48102	-0.11694	-0.15859	-0.16012	-0.16808	-0.077896	0.025485	0.032677	0.040299	0.013414	0.25519	-0.24203	-0.1643	0.067308	0.19274	0.12555	0.30623	0.3675	0.35164	0.38235	0.17429	0.32554	0.33544	0.28064	0.14678	-0.16827	0.0061378	0.4713	0.34527	0.35628	0.30487	0.5462	0.46382	0.57739	0.39392	0.50468	0.41864
IL18	0.191	-0.1932	-0.15918	-0.30988	-0.29129	-0.24522	-0.27919	-0.41004	-0.34951	-0.31864	-0.31109	-0.277	-0.22645	-0.18044	-0.014599	-0.020272	-0.048086	-0.14858	-0.31084	-0.10851	0.28253	0.34385	0.21312	0.015153	0.30646	0.10248	0.014985	-0.20151	-0.12896	0.067405	0.063219	0.01815	0.080134	0.17504	0.2108	0.29383	0.32999	0.15961	0.15933	0.1423	0.10925	0.52165	0.46814	0.54894	0.55813	0.40216	0.42394	0.2908	0.45241
NMI	0.16921	-0.091129	-0.085332	-0.18929	-0.18556	-0.13457	-0.1664	-0.27711	-0.22998	-0.16344	-0.19888	-0.23457	-0.1294	-0.10646	-0.032372	-0.1162	-0.174	0.092694	-0.19326	-0.082278	0.079377	0.14256	0.29133	0.0064412	0.2675	0.088412	0.022951	-0.061153	-0.068024	0.099882	-0.020476	0.082599	-0.047041	-0.010233	0.29694	0.19829	0.15056	0.27284	0.15363	0.42481	0.25242	0.30024	0.28729	0.31599	0.34026	0.29324	0.23643	0.23135	0.30547
Hcy 2	0.15066	-0.15094	-0.25602	-0.24265	-0.31659	-0.29955	-0.31459	-0.76438	-0.68438	-0.33679	-0.46357	-0.51406	-0.48032	-0.28362	-0.08597	-0.11649	-0.28443	-0.057184	-0.34766	-0.26179	0.12098	0.10363	0.26544	0.020851	0.0082696	-0.0881	-0.058082	-0.11863	-0.15641	0.034722	0.11906	0.03118	-0.16022	0.042574	0.30062	0.17865	0.15108	0.12617	0.1874	0.26446	0.2406	0.29974	0.24276	0.47459	0.46789	0.41351	0.4017	0.33516	0.32154
CRP	0.034799	-0.14392	-0.27691	-0.35827	-0.42132	-0.40287	-0.39754	-0.67917	-0.62862	-0.36375	-0.42712	-0.51065	-0.40932	-0.33967	-0.13686	-0.20149	-0.24316	-0.076072	-0.33879	-0.15618	0.20478	0.26775	0.26452	-0.0044823	-0.052622	0.012309	0.014066	-0.076361	-0.15822	-0.011349	0.1168	0.075602	-0.023681	0.18866	0.25177	0.1167	0.13611	-0.019499	0.028065	0.22098	0.20381	0.30518	0.22685	0.43383	0.47736	0.39634	0.31016	0.29994	0.28305
Hcy 3	-0.039211	-0.20798	-0.28195	-0.32344	-0.38242	-0.35726	-0.35775	-0.75427	-0.65635	-0.42376	-0.53566	-0.56425	-0.48697	-0.32537	-0.18032	-0.22924	-0.23804	-0.16617	-0.3708	-0.25472	0.27179	0.26402	0.14419	-0.018761	-0.015362	-0.058903	-0.001023	-0.1171	-0.20278	-0.016075	0.12415	0.03544	-0.049065	0.023019	0.18768	0.11062	0.11087	0.061049	0.15258	0.13585	0.19368	0.27843	0.18001	0.40165	0.47164	0.368	0.37112	0.25358	0.29765
AOPP	0.14178	-0.071748	-0.26969	-0.30013	-0.33397	-0.3006	-0.31639	-0.59149	-0.53483	-0.23249	-0.39239	-0.42906	-0.36281	-0.25241	-0.040448	-0.0028357	-0.19979	0.0051756	-0.29516	-0.14207	0.19516	0.23679	0.26398	0.084415	0.107	-0.0069318	-0.072228	-0.22456	-0.25481	0.095002	0.042335	-0.021842	0.051022	0.083835	0.1666	0.074188	0.20282	0.1004	0.11564	0.19948	0.16742	0.3102	0.17939	0.39943	0.38949	0.31606	0.37186	0.21774	0.24774
Hcy 1	-0.0024992	-0.081166	-0.27087	-0.26974	-0.34838	-0.31201	-0.34576	-0.59222	-0.54422	-0.20788	-0.34991	-0.40967	-0.3599	-0.19601	-0.12527	-0.15849	-0.14881	-0.11001	-0.35123	-0.15415	0.20372	0.19984	0.17525	-0.024056	0.13339	0.014042	0.0012373	-0.14681	-0.20016	0.017806	0.13882	0.071694	0.027051	0.13007	0.20869	0.15247	0.17841	0.12325	0.10258	0.13213	0.34661	0.33568	0.18386	0.4391	0.46032	0.34971	0.30152	0.24007	0.30679
Protein carbonyl	-0.058956	-0.12087	-0.22013	-0.24498	-0.27476	-0.27078	-0.28617	-0.38886	-0.29919	-0.23293	-0.31799	-0.32448	-0.27942	-0.16743	-0.18549	-0.26921	-0.25341	-0.1311	-0.28253	-0.166	0.063728	0.044006	0.068637	-0.066398	0.018218	0.24091	-0.1082	-0.14826	0.0046779	0.044244	0.029571	-0.014067	0.032726	-0.0050583	0.19348	0.089251	0.0089201	0.066084	0.084178	0.25447	0.10306	0.19297	0.2686	0.33291	0.36426	0.28605	0.30079	0.25217	0.20209
SOD3	-0.0022735	-0.20574	-0.19586	-0.30496	-0.33164	-0.32027	-0.33116	-0.54708	-0.38573	-0.32725	-0.39806	-0.37035	-0.33685	-0.17255	-0.12426	-0.16948	-0.087564	-0.20161	-0.36918	-0.39026	0.38842	0.37212	0.16662	0.027532	0.11845	-0.0084967	0.006104	-0.12204	-0.16387	0.049753	0.10601	0.062374	0.11983	0.082873	0.090675	0.032423	0.14998	0.03964	0.11125	0.1295	0.13682	0.13144	0.14	0.33181	0.38061	0.23779	0.27483	0.14537	0.19723
[truncated: 18 more columns]

## Sheet: p values_all
	IFI16	PON1/HDL	PTPRJ	BPI	PGLYRP1	LCN2	LTF	eGFR	GPX3	PON1	TNF 2	CAT	MPO	HDL	LDL	Total Chol	GSN	IGHM	GSR	IFNG	HMOX1	NOS2	MX1	IFI35	TXN	TNF 1	CD47	GNLY	GPX1	MAVS	HPSE	LTBP1	HDL/Apo A-I	CD226	CD44	ILF2	TXNDC12	MAP2K1	TNFAIP8L2	IRF5	MAPK10	IKBKB	MIF	GSTP1	MAPK1	PRDX1	SOD1	NCL	IDH1
IFI16	NA	0.0081197	0.0001918	0.00081256	1.9706e-05	6.0583e-06	5.7386e-06	0.32932	0.59893	0.042751	0.052024	0.028075	0.0095371	0.19395	0.83793	0.5897	0.10933	0.28882	0.70688	0.2439	0.62351	0.14245	2.6249e-09	4.8524e-10	2.885e-05	0.53657	0.03087	0.68673	1.7664e-08	0.28844	0.0013384	0.012594	0.091744	5.3955e-06	0.033191	0.00889	1.1924e-07	6.3766e-09	2.466e-10	0.75782	0.38446	0.9626	0.29759	0.10285	0.58385	0.040406	0.41477	0.29955	0.60589
PON1/HDL	0.0081197	NA	0.00034881	6.5267e-05	5.5399e-06	3.1531e-06	2.6478e-06	1.558e-05	8.5725e-06	0	1.4282e-12	3.6223e-11	3.926e-11	4.1882e-07	0.8374	0.43836	0.25001	0.1667	0.040384	0.22295	0.018487	0.33727	0.25475	0.0029997	0.106	0.71994	0.85431	0.95711	0.6486	0.73502	0.25324	0.25176	0.00031367	0.018213	0.4288	0.80499	0.63846	0.050138	0.37192	0.19409	0.43951	0.03827	0.12534	0.00053757	0.00057548	0.00015872	0.0027569	0.021286	0.0096386
PTPRJ	0.0001918	0.00034881	NA	0	0	0	0	3.3771e-05	0.00046297	0.00011853	3.6028e-07	2.0576e-05	2.5886e-06	0.99294	0.56971	0.84459	3.0451e-12	1.4921e-05	7.2887e-06	0.29934	0.41658	0.28744	0.61092	0.24998	0.05522	0.98654	5.1011e-11	0.0028406	0.55934	0.32134	0.24149	0.30708	0.078184	0.10898	3.587e-05	0.0049844	0.024555	0.12358	0.012799	1.2447e-05	2.065e-14	4.5809e-06	1.5774e-09	5.7732e-15	1.4626e-11	0	0	1.5543e-15	2.3793e-10
BPI	0.00081256	6.5267e-05	0	NA	0	0	0	3.5799e-07	5.6222e-06	4.5515e-08	1.0819e-09	7.3349e-08	6.5979e-09	0.09494	0.99833	0.82673	6.9211e-06	5.5989e-08	0.00010603	0.89627	0.062858	0.0029277	0.66134	0.022747	0.33244	0.62122	0.0038239	0.00089697	0.50686	0.018021	0.21722	0.72211	0.051184	0.00040036	0.0016238	0.23188	0.66811	0.90489	0.83224	1.015e-07	0.00012666	1.775e-05	1.4506e-09	0	8.2157e-15	0	0	1.6429e-10	5.2286e-10
PGLYRP1	1.9706e-05	5.5399e-06	0	0	NA	0	0	7.8899e-10	3.2065e-07	5.7533e-10	4.7491e-12	1.0921e-09	4.151e-10	0.073502	0.46703	0.34301	5.6138e-07	1.1295e-06	2.8388e-08	0.28611	0.0046502	0.00094205	0.79974	0.0072716	0.029414	0.74165	0.018705	0.00062225	0.82436	0.040631	0.0085384	0.45718	0.12036	3.3876e-05	0.00061311	0.084935	0.84096	0.88795	0.90971	8.3428e-07	1.443e-06	2.7045e-06	3.885e-07	0	0	0	8.8818e-16	3.5103e-11	7.6348e-11
LCN2	6.0583e-06	3.1531e-06	0	0	0	NA	0	1.8302e-08	1.7814e-06	4.573e-09	1.2277e-10	8.5005e-09	2.2569e-09	0.25047	0.55156	0.51839	5.8679e-08	5.6921e-08	3.642e-06	0.39865	0.022428	0.0033586	0.81515	0.0065223	0.0024432	0.66678	0.013655	0.011423	0.37705	0.037463	0.0088386	0.63086	0.048829	0.00042269	9.0259e-05	0.07109	0.59615	0.49874	0.75624	4.5833e-07	1.5073e-06	1.2129e-05	3.3837e-08	0	1.7764e-15	0	0	1.7719e-12	1.4132e-10
LTF	5.7386e-06	2.6478e-06	0	0	0	0	NA	9.4516e-09	8.125e-07	4.8889e-09	4.6954e-11	2.336e-09	2.5888e-10	0.28105	0.5382	0.5052	1.757e-06	2.0105e-07	2.3403e-06	0.40315	0.034775	0.0053144	0.79312	0.0049868	0.032644	0.74625	0.01065	0.0021259	0.40184	0.0030456	0.0021909	0.29223	0.019268	0.00014112	0.00018461	0.10979	0.75064	0.74383	0.65922	7.3761e-08	1.8193e-07	1.1604e-06	2.6548e-09	0	0	0	0	4.9694e-13	5.8525e-11
eGFR	0.32932	1.558e-05	3.3771e-05	3.5799e-07	7.8899e-10	1.8302e-08	9.4516e-09	NA	0	5.3624e-13	0	0	0	0.00044578	0.050363	0.016666	0.00018336	0.038251	6.8546e-09	6.6936e-06	2.3687e-05	0.00080412	0.0034661	0.95566	0.95347	0.16584	0.26295	0.010111	0.0017186	0.72554	0.38435	0.65548	0.21671	0.28168	0.00041554	0.024853	0.0917	0.14745	0.080264	0.0019211	0.0021294	0.00014718	0.0014993	5.895e-11	1.9236e-12	1.4559e-08	3.2532e-07	6.7092e-05	1.8275e-05
GPX3	0.59893	8.5725e-06	0.00046297	5.6222e-06	3.2065e-07	1.7814e-06	8.125e-07	0	NA	3.5967e-11	0	0	0	0.012196	0.22824	0.18953	0.020962	0.2074	1.459e-05	0.0040832	0.041462	0.059054	0.0063547	0.70887	0.87163	0.66246	0.44616	0.073526	0.0042528	0.090762	0.19753	0.13295	0.25823	0.12532	0.021281	0.57199	0.32368	0.84157	0.25	0.00056374	0.012854	0.012827	0.019402	7.6898e-09	3.7027e-08	5.2859e-07	7.1118e-06	0.0044454	0.0051755
PON1	0.042751	0	0.00011853	4.5515e-08	5.7533e-10	4.573e-09	4.8889e-09	5.3624e-13	3.5967e-11	NA	0	0	0	0.026614	0.47686	0.071471	0.053697	0.079426	0.010541	0.21514	2.2855e-06	0.013405	0.97502	0.0083346	0.64134	0.61418	0.56898	0.17936	0.64927	0.36478	0.12645	0.48643	0.91798	0.013105	0.27948	0.30856	0.75027	0.038656	0.47285	0.073494	0.32784	0.0024834	0.034768	6.1892e-08	8.4279e-08	1.0385e-05	0.00036015	0.0081543	0.00060732
TNF 2	0.052024	1.4282e-12	3.6028e-07	1.0819e-09	4.7491e-12	1.2277e-10	4.6954e-11	0	0	0	NA	0	0	0.14733	0.26305	0.10794	0.0091361	0.025907	9.2443e-07	0.017254	0.029168	0.46863	0.4484	0.028242	0.41923	0.77185	0.3361	0.0042509	0.21307	0.35972	0.15969	0.83188	0.01985	0.036972	0.049126	0.56855	0.43855	0.44476	0.73555	0.0014372	0.024583	0.0010176	0.015419	3.7627e-09	3.7279e-08	9.4218e-08	1.1568e-06	0.00032858	0.00055713
CAT	0.028075	3.6223e-11	2.0576e-05	7.3349e-08	1.0921e-09	8.5005e-09	2.336e-09	0	0	0	0	NA	0	0.010585	0.16802	0.024499	0.089044	0.10073	0.001661	0.1169	0.03197	0.67496	0.017416	0.18491	0.48193	0.52494	0.38937	0.4254	0.90066	0.23554	0.012298	0.0083706	0.2474	0.00043171	0.094626	0.70999	0.49334	0.31152	0.97098	0.00010659	0.021977	0.00018348	0.0024557	1.0165e-09	6.5101e-09	3.079e-08	8.4642e-06	0.00053548	0.00017442
MPO	0.0095371	3.926e-11	2.5886e-06	6.5979e-09	4.151e-10	2.2569e-09	2.5888e-10	0	0	0	0	0	NA	0.0057453	0.21007	0.030351	0.077569	0.019515	0.07121	0.16647	0.032886	0.40552	0.051065	0.018039	0.44381	0.93192	0.69925	0.05643	0.85652	0.02242	0.026527	0.04409	0.4273	0.00098636	0.41015	0.67127	0.99198	0.029368	0.43861	0.00036874	0.042661	0.0020353	0.0052695	1.2676e-08	1.2302e-07	7.0808e-07	3.8242e-05	0.0025297	0.0098187
HDL	0.19395	4.1882e-07	0.99294	0.09494	0.073502	0.25047	0.28105	0.00044578	0.012196	0.026614	0.14733	0.010585	0.0057453	NA	0.12894	1.056e-05	0.26559	0.66787	0.57744	0.91008	0.0007149	0.020127	0.051872	0.38584	0.038806	0.84696	0.21198	0.022122	0.12373	0.37852	0.62877	0.38617	1.444e-10	0.9256	0.70838	0.22126	0.76219	0.95128	0.6959	0.52726	0.81089	0.21061	0.45946	0.01335	0.01529	0.61955	0.59862	0.79165	0.32019
LDL	0.83793	0.8374	0.56971	0.99833	0.46703	0.55156	0.5382	0.050363	0.22824	0.47686	0.26305	0.16802	0.21007	0.12894	NA	0	0.68106	0.77623	0.17511	0.42009	0.88987	0.6371	0.23183	0.84885	0.46302	0.070312	0.52071	0.45811	0.83359	0.27901	0.239	0.062248	0.997	0.24608	0.44879	0.3741	0.42677	0.32407	0.89032	0.58792	0.22774	0.9181	0.74292	0.78366	0.32449	0.69318	0.80579	0.94444	0.85982
Total Chol	0.5897	0.43836	0.84459	0.82673	0.34301	0.51839	0.5052	0.016666	0.18953	0.071471	0.10794	0.024499	0.030351	1.056e-05	0	NA	0.96744	0.56297	0.26284	0.26271	0.27106	0.73492	0.13065	0.67131	0.40967	0.086504	0.19928	0.70433	0.93525	0.90394	0.32818	0.23675	0.053526	0.21753	0.47652	0.29485	0.94562	0.31068	0.71178	0.76076	0.48671	0.342	0.78452	0.44822	0.13722	0.63595	0.9228	0.88871	0.72931
GSN	0.10933	0.25001	3.0451e-12	6.9211e-06	5.6138e-07	5.8679e-08	1.757e-06	0.00018336	0.020962	0.053697	0.0091361	0.089044	0.077569	0.26559	0.68106	0.96744	NA	0.0037738	3.0928e-06	0.030055	0.17185	0.1806	0.79985	0.78363	9.4575e-07	0.81407	1.7212e-10	0.04261	0.23489	1.6952e-06	2.191e-06	5.9064e-14	0.027253	0.00073405	0	6.4088e-11	0.26526	0.0083507	5.0691e-05	0.00022701	1.8354e-06	5.2284e-05	0.0007196	0.0015372	0.0013209	2.4625e-08	0.0001387	4.4409e-16	1.3404e-08
IGHM	0.28882	0.1667	1.4921e-05	5.5989e-08	1.1295e-06	5.6921e-08	2.0105e-07	0.038251	0.2074	0.079426	0.025907	0.10073	0.019515	0.66787	0.77623	0.56297	0.0037738	NA	0.0009846	0.062252	0.44125	0.14074	0.80182	0.71994	0.51617	0.35843	0.24674	0.10465	0.74388	0.18689	0.90963	0.065585	0.49047	0.67362	0.050695	0.11207	0.16916	0.011366	0.016316	0.63043	0.038229	0.00043103	6.9751e-07	0.034947	0.001786	0.00030147	0.0011565	0.0037653	0.00045915
GSR	0.70688	0.040384	7.2887e-06	0.00010603	2.8388e-08	3.642e-06	2.3403e-06	6.8546e-09	1.459e-05	0.010541	9.2443e-07	0.001661	0.07121	0.57744	0.17511	0.26284	3.0928e-06	0.0009846	NA	2.0666e-05	0.062404	0.0022322	0.3297	0.41114	0.57709	0.88281	0.0053337	8.0188e-06	1.4146e-05	0.020542	0.37639	0.057242	0.5458	0.56311	0.000585	0.16981	0.0067349	0.0047874	0.34638	0.04484	0.00045848	0.0006434	0.15252	0.00095448	2.5613e-06	0.00043283	0.0015146	0.0010168	0.00060169
IFNG	0.2439	0.22295	0.29934	0.89627	0.28611	0.39865	0.40315	6.6936e-06	0.0040832	0.21514	0.017254	0.1169	0.16647	0.91008	0.42009	0.26271	0.030055	0.062252	2.0666e-05	NA	0.060667	0.15146	0.18433	0.5237	0.8212	0.06671	0.50961	0.92276	0.053875	0.092879	0.99574	0.82704	0.0075509	0.10526	0.027992	0.13107	0.23301	0.10955	0.00438	0.66443	0.022809	0.1345	0.81706	0.15713	0.013735	0.089536	0.11641	0.033592	0.36904
HMOX1	0.62351	0.018487	0.41658	0.062858	0.0046502	0.022428	0.034775	2.3687e-05	0.041462	2.2855e-06	0.029168	0.03197	0.032886	0.0007149	0.88987	0.27106	0.17185	0.44125	0.062404	0.060667	NA	0	0.70741	0.39382	0.38939	0.034378	0.60455	0.7278	0.0050226	0.20676	0.43184	0.54964	0.042218	0.65517	0.96778	0.37167	0.99925	0.97384	0.81261	0.087259	0.98447	0.24512	0.63575	0.015723	0.015195	0.35729	0.52254	0.92568	0.13499
NOS2	0.14245	0.33727	0.28744	0.0029277	0.00094205	0.0033586	0.0053144	0.00080412	0.059054	0.013405	0.46863	0.67496	0.40552	0.020127	0.6371	0.73492	0.1806	0.14074	0.0022322	0.15146	0	NA	0.61197	0.39802	0.048294	0.20175	0.88693	0.35002	0.0057716	0.61456	0.5698	0.24657	0.55304	0.32342	0.83473	0.77392	0.66581	0.36252	0.78354	0.6098	0.88661	0.14113	0.70542	0.0074968	0.0040682	0.27837	0.13906	0.84909	0.035676
MX1	2.6249e-09	0.25475	0.61092	0.66134	0.79974	0.81515	0.79312	0.0034661	0.0063547	0.97502	0.4484	0.017416	0.051065	0.051872	0.23183	0.13065	0.79985	0.80182	0.3297	0.18433	0.70741	0.61197	NA	3.4763e-11	0.00010137	0.81354	0.74497	0.19848	0.09513	0.061068	0.20939	0.00077735	0.75375	0.25664	0.73439	0.2886	5.2519e-06	0.022497	0.0092691	0.00060032	0.031458	0.062038	0.1459	0.0093593	0.00031118	0.040677	0.0030544	0.25138	0.11249
IFI35	4.8524e-10	0.0029997	0.24998	0.022747	0.0072716	0.0065223	0.0049868	0.95566	0.70887	0.0083346	0.028242	0.18491	0.018039	0.38584	0.84885	0.67131	0.78363	0.71994	0.41114	0.5237	0.39382	0.39802	3.4763e-11	NA	0.0024017	0.67091	0.00020425	0.33216	0.022885	0.14708	0.013401	0.36926	0.051498	0.61101	0.97481	0.40769	7.5647e-05	2.8373e-07	1.2218e-09	0.70996	0.25226	0.31174	0.28328	0.19054	0.65796	0.61598	0.18872	0.41456	0.61021
TXN	2.885e-05	0.106	0.05522	0.33244	0.029414	0.0024432	0.032644	0.95347	0.87163	0.64134	0.41923	0.48193	0.44381	0.038806	0.46302	0.40967	9.4575e-07	0.51617	0.57709	0.8212	0.38939	0.048294	0.00010137	0.0024017	NA	0.72547	0.68651	0.068528	0.024165	3.5119e-06	0.22086	0.032486	0.32442	0.79146	0.0010145	0.079949	7.1896e-08	1.9427e-05	0.0059313	0.8436	0.89207	0.46359	0.31682	0.2305	0.12634	0.17251	0.07352	0.0013198	0.52517
TNF 1	0.53657	0.71994	0.98654	0.62122	0.74165	0.66678	0.74625	0.16584	0.66246	0.61418	0.77185	0.52494	0.93192	0.84696	0.070312	0.086504	0.81407	0.35843	0.88281	0.06671	0.034378	0.20175	0.81354	0.67091	0.72547	NA	0.59427	0.70678	0.72911	0.74277	0.52491	0.95578	0.053922	0.33819	0.96114	0.97897	0.62703	0.70138	0.67792	0.60476	0.38775	0.68935	0.47092	0.67986	0.8341	0.83001	0.68791	0.78143	0.9371
CD47	0.03087	0.85431	5.1011e-11	0.0038239	0.018705	0.013655	0.01065	0.26295	0.44616	0.56898	0.3361	0.38937	0.69925	0.21198	0.52071	0.19928	1.7212e-10	0.24674	0.0053337	0.50961	0.60455	0.88693	0.74497	0.00020425	0.68651	0.59427	NA	0.0072399	0.00064757	0.24797	1.7702e-08	2.2314e-09	0.97617	0.0017377	0.11045	0.934	0.00074654	0.001073	0.00014179	0.0059546	0.0017482	0.022895	0.16379	0.417	0.93152	0.022926	0.00014782	0.083958	0.40024
GNLY	0.68673	0.95711	0.0028406	0.00089697	0.00062225	0.011423	0.0021259	0.010111	0.073526	0.17936	0.0042509	0.4254	0.05643	0.022122	0.45811	0.70433	0.04261	0.10465	8.0188e-06	0.92276	0.7278	0.35002	0.19848	0.33216	0.068528	0.70678	0.0072399	NA	6.4658e-06	0.81525	0.35253	2.8439e-05	0.51639	0.33992	0.33193	0.92272	0.87951	0.44651	0.087574	0.63762	0.97808	0.0051301	0.11856	0.016009	0.018574	0.89097	0.22078	0.96424	0.86383
GPX1	1.7664e-08	0.6486	0.55934	0.50686	0.82436	0.37705	0.40184	0.0017186	0.0042528	0.64927	0.21307	0.90066	0.85652	0.12373	0.83359	0.93525	0.23489	0.74388	1.4146e-05	0.053875	0.0050226	0.0057716	0.09513	0.022885	0.024165	0.72911	0.00064757	6.4658e-06	NA	0.060126	0.004675	3.7782e-05	0.49925	0.0003309	0.010031	0.0046435	0.1378	0.85957	0.18462	0.17398	0.80011	0.022105	3.4437e-05	0.069422	0.59075	0.00019874	0.12584	2.4531e-06	0.00075716
MAVS	0.28844	0.73502	0.32134	0.018021	0.040631	0.037463	0.0030456	0.72554	0.090762	0.36478	0.35972	0.23554	0.02242	0.37852	0.27901	0.90394	1.6952e-06	0.18689	0.020542	0.092879	0.20676	0.61456	0.061068	0.14708	3.5119e-06	0.74277	0.24797	0.81525	0.060126	NA	1.0045e-10	1.9821e-11	8.0039e-05	0.0021327	0.26216	0.0055227	0.62343	0.18409	0.68832	8.1472e-09	0.072682	0.015573	0.05208	5.6802e-05	0.036607	0.022458	4.587e-05	0.85451	0.20942
HPSE	0.0013384	0.25324	0.24149	0.21722	0.0085384	0.0088386	0.0021909	0.38435	0.19753	0.12645	0.15969	0.012298	0.026527	0.62877	0.239	0.32818	2.191e-06	0.90963	0.37639	0.99574	0.43184	0.5698	0.20939	0.013401	0.22086	0.52491	1.7702e-08	0.35253	0.004675	1.0045e-10	NA	7.6095e-13	0.013307	0.00043262	0.51343	0.16812	0.614	0.20248	0.7457	0.065875	0.029261	0.39427	0.22433	1.4492e-05	0.00048111	0.003423	0.0030549	0.21666	0.1499
LTBP1	0.012594	0.25176	0.30708	0.72211	0.45718	0.63086	0.29223	0.65548	0.13295	0.48643	0.83188	0.0083706	0.04409	0.38617	0.062248	0.23675	5.9064e-14	0.065585	0.057242	0.82704	0.54964	0.24657	0.00077735	0.36926	0.032486	0.95578	2.2314e-09	2.8439e-05	3.7782e-05	1.9821e-11	7.6095e-13	NA	0.040554	4.2972e-08	0.07217	0.18735	0.55339	0.36433	0.059582	0.10705	0.58224	0.92618	0.47743	0.021878	0.0057876	0.014025	0.10363	0.90658	0.91653
HDL/Apo A-I	0.091744	0.00031367	0.078184	0.051184	0.12036	0.048829	0.019268	0.21671	0.25823	0.91798	0.01985	0.2474	0.4273	1.444e-10	0.997	0.053526	0.027253	0.49047	0.5458	0.0075509	0.042218	0.55304	0.75375	0.051498	0.32442	0.053922	0.97617	0.51639	0.49925	8.0039e-05	0.013307	0.040554	NA	0.045253	0.27414	0.016467	0.49863	0.19627	0.79959	0.024705	0.5367	0.85685	0.40339	0.17658	0.48005	0.18028	0.026392	0.87153	0.9682
CD226	5.3955e-06	0.018213	0.10898	0.00040036	3.3876e-05	0.00042269	0.00014112	0.28168	0.12532	0.013105	0.036972	0.00043171	0.00098636	0.9256	0.24608	0.21753	0.00073405	0.67362	0.56311	0.10526	0.65517	0.32342	0.25664	0.61101	0.79146	0.33819	0.0017377	0.33992	0.0003309	0.0021327	0.00043262	4.2972e-08	0.045253	NA	0.59269	0.82651	0.26752	0.014446	0.12497	0.013609	0.24591	0.039794	0.011407	0.00016511	0.0071432	0.00029082	0.0073405	0.050663	0.0033764
CD44	0.033191	0.4288	3.587e-05	0.0016238	0.00061311	9.0259e-05	0.00018461	0.00041554	0.021281	0.27948	0.049126	0.094626	0.41015	0.70838	0.44879	0.47652	0	0.050695	0.000585	0.027992	0.96778	0.83473	0.73439	0.97481	0.0010145	0.96114	0.11045	0.33193	0.010031	0.26216	0.51343	0.07217	0.27414	0.59269	NA	0	0.00014357	1.8456e-07	2.3476e-11	1.3366e-09	3.3973e-13	5.1065e-11	1.0875e-08	2.3088e-10	7.4016e-08	0	4.7316e-08	0	0
ILF2	0.00889	0.80499	0.0049844	0.23188	0.084935	0.07109	0.10979	0.024853	0.57199	0.30856	0.56855	0.70999	0.67127	0.22126	0.3741	0.29485	6.4088e-11	0.11207	0.16981	0.13107	0.37167	0.77392	0.2886	0.40769	0.079949	0.97897	0.934	0.92272	0.0046435	0.0055227	0.16812	0.18735	0.016467	0.82651	0	NA	0.00014058	8.3572e-07	4.6334e-06	0.10394	1.058e-08	2.2204e-16	5.6734e-08	0.00018399	2.1697e-07	3.7294e-08	0.0089738	0	0
TXNDC12	1.1924e-07	0.63846	0.024555	0.66811	0.84096	0.59615	0.75064	0.0917	0.32368	0.75027	0.43855	0.49334	0.99198	0.76219	0.42677	0.94562	0.26526	0.16916	0.0067349	0.23301	0.99925	0.66581	5.2519e-06	7.5647e-05	7.1896e-08	0.62703	0.00074654	0.87951	0.1378	0.62343	0.614	0.55339	0.49863	0.26752	0.00014357	0.00014058	NA	2.1849e-11	4.4809e-12	0.011214	1.5829e-08	0.0022035	0.3812	0.0030701	3.5931e-05	0.00026297	0.00010484	0.00023558	9.4156e-09
MAP2K1	6.3766e-09	0.050138	0.12358	0.90489	0.88795	0.49874	0.74383	0.14745	0.84157	0.038656	0.44476	0.31152	0.029368	0.95128	0.32407	0.31068	0.0083507	0.011366	0.0047874	0.10955	0.97384	0.36252	0.022497	2.8373e-07	1.9427e-05	0.70138	0.001073	0.44651	0.85957	0.18409	0.20248	0.36433	0.19627	0.014446	1.8456e-07	8.3572e-07	2.1849e-11	NA	4.4409e-16	0.053085	6.4294e-05	0.0015602	0.00016604	0.14115	0.00063585	0.0010931	0.00036016	0.00013285	1.4634e-08
TNFAIP8L2	2.466e-10	0.37192	0.012799	0.83224	0.90971	0.75624	0.65922	0.080264	0.25	0.47285	0.73555	0.97098	0.43861	0.6959	0.89032	0.71178	5.0691e-05	0.016316	0.34638	0.00438	0.81261	0.78354	0.0092691	1.2218e-09	0.0059313	0.67792	0.00014179	0.087574	0.18462	0.68832	0.7457	0.059582	0.79959	0.12497	2.3476e-11	4.6334e-06	4.4809e-12	4.4409e-16	NA	0.0014329	9.6989e-13	0.023313	0.00028607	0.0014783	0.00023391	1.1065e-06	1.3439e-09	4.8728e-08	5.1136e-07
IRF5	0.75782	0.19409	1.2447e-05	1.015e-07	8.3428e-07	4.5833e-07	7.3761e-08	0.0019211	0.00056374	0.073494	0.0014372	0.00010659	0.00036874	0.52726	0.58792	0.76076	0.00022701	0.63043	0.04484	0.66443	0.087259	0.6098	0.00060032	0.70996	0.8436	0.60476	0.0059546	0.63762	0.17398	8.1472e-09	0.065875	0.10705	0.024705	0.013609	1.3366e-09	0.10394	0.011214	0.053085	0.0014329	NA	2.9425e-08	0.21696	3.5708e-06	1.3163e-12	7.4997e-07	2.4496e-12	1.2848e-11	6.3476e-11	4.5937e-06
MAPK10	0.38446	0.43951	2.065e-14	0.00012666	1.443e-06	1.5073e-06	1.8193e-07	0.0021294	0.012854	0.32784	0.024583	0.021977	0.042661	0.81089	0.22774	0.48671	1.8354e-06	0.038229	0.00045848	0.022809	0.98447	0.88661	0.031458	0.25226	0.89207	0.38775	0.0017482	0.97808	0.80011	0.072682	0.029261	0.58224	0.5367	0.24591	3.3973e-13	1.058e-08	1.5829e-08	6.4294e-05	9.6989e-13	2.9425e-08	NA	0.00013376	9.252e-06	1.9182e-10	9.939e-11	2.2204e-16	1.7808e-11	0	4.5009e-11
IKBKB	0.9626	0.03827	4.5809e-06	1.775e-05	2.7045e-06	1.2129e-05	1.1604e-06	0.00014718	0.012827	0.0024834	0.0010176	0.00018348	0.0020353	0.21061	0.9181	0.342	5.2284e-05	0.00043103	0.0006434	0.1345	0.24512	0.14113	0.062038	0.31174	0.46359	0.68935	0.022895	0.0051301	0.022105	0.015573	0.39427	0.92618	0.85685	0.039794	5.1065e-11	2.2204e-16	0.0022035	0.0015602	0.023313	0.21696	0.00013376	NA	4.9205e-13	7.7405e-13	0	1.3323e-14	2.2298e-06	0	0
MIF	0.29759	0.12534	1.5774e-09	1.4506e-09	3.885e-07	3.3837e-08	2.6548e-09	0.0014993	0.019402	0.034768	0.015419	0.0024557	0.0052695	0.45946	0.74292	0.78452	0.0007196	6.9751e-07	0.15252	0.81706	0.63575	0.70542	0.1459	0.28328	0.31682	0.47092	0.16379	0.11856	3.4437e-05	0.05208	0.22433	0.47743	0.40339	0.011407	1.0875e-08	5.6734e-08	0.3812	0.00016604	0.00028607	3.5708e-06	9.252e-06	4.9205e-13	NA	0	2.4336e-13	0	0	0	5.0053e-12
GSTP1	0.10285	0.00053757	5.7732e-15	0	0	0	0	5.895e-11	7.6898e-09	6.1892e-08	3.7627e-09	1.0165e-09	1.2676e-08	0.01335	0.78366	0.44822	0.0015372	0.034947	0.00095448	0.15713	0.015723	0.0074968	0.0093593	0.19054	0.2305	0.67986	0.417	0.016009	0.069422	5.6802e-05	1.4492e-05	0.021878	0.17658	0.00016511	2.3088e-10	0.00018399	0.0030701	0.14115	0.0014783	1.3163e-12	1.9182e-10	7.7405e-13	0	NA	0	0	0	0	0
MAPK1	0.58385	0.00057548	1.4626e-11	8.2157e-15	0	1.7764e-15	0	1.9236e-12	3.7027e-08	8.4279e-08	3.7279e-08	6.5101e-09	1.2302e-07	0.01529	0.32449	0.13722	0.0013209	0.001786	2.5613e-06	0.013735	0.015195	0.0040682	0.00031118	0.65796	0.12634	0.8341	0.93152	0.018574	0.59075	0.036607	0.00048111	0.0057876	0.48005	0.0071432	7.4016e-08	2.1697e-07	3.5931e-05	0.00063585	0.00023391	7.4997e-07	9.939e-11	0	2.4336e-13	0	NA	0	0	0	0
PRDX1	0.040406	0.00015872	0	0	0	0	0	1.4559e-08	5.2859e-07	1.0385e-05	9.4218e-08	3.079e-08	7.0808e-07	0.61955	0.69318	0.63595	2.4625e-08	0.00030147	0.00043283	0.089536	0.35729	0.27837	0.040677	0.61598	0.17251	0.83001	0.022926	0.89097	0.00019874	0.022458	0.003423	0.014025	0.18028	0.00029082	0	3.7294e-08	0.00026297	0.0010931	1.1065e-06	2.4496e-12	2.2204e-16	1.3323e-14	0	0	0	NA	0	0	0
SOD1	0.41477	0.0027569	0	0	8.8818e-16	0	0	3.2532e-07	7.1118e-06	0.00036015	1.1568e-06	8.4642e-06	3.8242e-05	0.59862	0.80579	0.9228	0.0001387	0.0011565	0.0015146	0.11641	0.52254	0.13906	0.0030544	0.18872	0.07352	0.68791	0.00014782	0.22078	0.12584	4.587e-05	0.0030549	0.10363	0.026392	0.0073405	4.7316e-08	0.0089738	0.00010484	0.00036016	1.3439e-09	1.2848e-11	1.7808e-11	2.2298e-06	0	0	0	0	NA	0	1.541e-13
NCL	0.29955	0.021286	1.5543e-15	1.6429e-10	3.5103e-11	1.7719e-12	4.9694e-13	6.7092e-05	0.0044454	0.0081543	0.00032858	0.00053548	0.0025297	0.79165	0.94444	0.88871	4.4409e-16	0.0037653	0.0010168	0.033592	0.92568	0.84909	0.25138	0.41456	0.0013198	0.78143	0.083958	0.96424	2.4531e-06	0.85451	0.21666	0.90658	0.87153	0.050663	0	0	0.00023558	0.00013285	4.8728e-08	6.3476e-11	0	0	0	0	0	0	0	NA	0
IDH1	0.60589	0.0096386	2.3793e-10	5.2286e-10	7.6348e-11	1.4132e-10	5.8525e-11	1.8275e-05	0.0051755	0.00060732	0.00055713	0.00017442	0.0098187	0.32019	0.85982	0.72931	1.3404e-08	0.00045915	0.00060169	0.36904	0.13499	0.035676	0.11249	0.61021	0.52517	0.9371	0.40024	0.86383	0.00075716	0.20942	0.1499	0.91653	0.9682	0.0033764	0	0	9.4156e-09	1.4634e-08	5.1136e-07	4.5937e-06	4.5009e-11	0	5.0053e-12	0	0	0	1.541e-13	0	NA
ILF3	0.034274	0.026757	9.1016e-11	1.2655e-08	2.0601e-10	1.9379e-10	1.8988e-10	6.1678e-09	1.4415e-05	0.000845	3.2512e-05	1.8119e-05	0.00071579	0.13581	0.72395	0.50835	4.4409e-16	0.0024055	4.2673e-06	0.0050569	0.12412	0.07655	0.00055402	0.12707	0.13667	0.9745	0.068718	0.64055	0.061668	0.5944	0.30743	0.80055	0.49299	0.30729	0	0	9.6517e-08	5.3094e-09	1.9273e-13	6.5313e-09	0	0	5.9227e-11	0	0	0	0	0	0
PTK2B	0.042983	0.006718	6.676e-06	2.0724e-08	2.219e-08	2.8305e-09	4.2833e-09	3.7264e-07	2.1037e-05	0.0024031	0.00026746	0.00031246	0.021564	0.85502	0.30014	0.35809	5.7649e-07	0.23333	0.02443	0.013865	0.15666	0.12454	0.064607	0.5487	0.23217	0.54395	0.052563	0.659	0.68942	0.91989	0.49701	0.61963	0.76127	0.033072	0	1.542e-08	0.0094888	0.00035587	1.1064e-10	6.6427e-08	1.7421e-08	1.0304e-08	2.4833e-10	0	0	0	3.5527e-15	0	0
CST3	0.78434	0.022655	7.8332e-06	7.2491e-06	1.1214e-06	3.9197e-07	8.3551e-08	1.982e-06	2.3768e-06	0.0050342	0.0010156	1.2159e-05	0.00013766	0.57999	0.53355	0.62585	1.9232e-05	0.27558	2.1412e-05	0.29298	0.39143	0.053946	0.0013012	0.048134	0.091966	0.46761	0.99697	0.84516	0.38819	0.65627	0.022908	0.080614	0.17584	0.036804	2.4079e-11	2.4279e-07	0.002695	0.60204	0.18213	4.363e-07	8.1114e-08	3.125e-10	1.5883e-06	1.8652e-14	1.5099e-13	2.4425e-14	3.167e-07	7.5495e-15	4.0052e-12
GZMB	0.76386	0.023796	2.561e-10	1.3816e-09	4.0628e-10	6.0402e-09	7.7177e-11	6.6151e-09	6.198e-05	0.0028288	0.00016087	0.00061423	0.0012621	0.3857	0.59727	0.46128	1.9938e-07	0.75864	1.1325e-05	0.015918	0.16555	0.07999	0.0029795	0.9065	0.95889	0.77083	0.0010372	0.05512	0.59512	0.57339	0.40079	0.26394	0.63651	0.88161	2.1972e-08	3.3242e-05	0.011764	0.0060861	0.11904	1.7216e-06	8.2189e-06	4.1261e-09	1.3263e-07	0	0	0	1.3323e-15	4.4409e-15	2.2131e-10
oxLDL/LDL	0.017546	0.12235	0.00033359	8.9493e-05	9.0418e-06	2.4736e-05	3.5025e-06	1.7456e-07	1.1957e-06	0.00021196	1.9599e-06	8.1858e-08	5.442e-07	0.0011534	3.1086e-15	4.885e-15	0.70574	0.18579	0.0040126	0.73432	0.23136	0.31025	0.14466	0.045282	0.74067	0.023781	0.19209	0.78782	0.30249	0.0011095	0.00072848	0.00038696	0.004103	0.0079556	0.1976	0.23562	0.24418	0.29776	0.97262	0.0047997	0.0072461	0.00091766	0.0016669	4.2724e-07	2.2787e-08	4.4517e-07	9.6833e-06	0.00050607	0.0035243
OxLDL	0.0056821	0.050732	4.8007e-05	1.9189e-06	4.889e-07	1.3989e-06	9.4204e-08	8.8521e-08	1.1926e-07	3.5295e-05	1.8063e-07	5.6956e-09	4.8172e-08	0.0014086	0.0021485	0.00018599	0.52088	0.084981	0.004755	0.96974	0.16944	0.15068	0.22999	0.012396	0.95141	0.060702	0.20397	0.50704	0.1816	0.00063595	0.00044566	0.0007131	0.00052916	0.0080922	0.057316	0.31018	0.30187	0.42553	0.91682	0.0016687	0.0077223	7.4275e-05	7.3105e-05	1.4687e-09	2.5406e-10	2.3526e-09	1.3984e-07	2.1416e-05	0.00058262
oxLDL/HDL	0.040661	0.76472	0.00036476	2.5269e-06	6.3033e-07	4.3682e-06	5.2811e-07	5.5279e-09	5.006e-08	1.5174e-05	4.7915e-07	2.8445e-09	1.3347e-08	1.1246e-11	0.0015642	3.5803e-06	0.37223	0.099664	0.0079528	0.99958	0.028027	0.05117	0.10327	0.051831	0.51349	0.11023	0.13673	0.21083	0.46599	0.0010621	0.0012159	0.0066838	0.20964	0.021195	0.073862	0.20966	0.31719	0.49289	0.83648	0.0030927	0.015592	0.00010921	0.00020554	9.9753e-10	2.3296e-10	8.0456e-08	1.8279e-06	0.00013911	0.00087044
TXNDC17	0.00015754	0.0016128	1.2794e-09	7.9026e-09	4.2134e-09	5.2021e-11	3.3968e-12	0.0051875	0.0020684	0.00012665	1.7884e-05	1.2694e-05	1.9036e-05	0.50797	0.59024	0.5099	0.1277	0.50327	0.53706	0.47633	0.87847	0.6115	0.29624	0.022235	0.44395	0.67221	0.75973	0.085644	0.013792	0.00072543	0.00044904	0.091117	0.0013967	0.00020516	0.0022207	0.29144	0.56356	0.017161	0.94916	4.8167e-07	3.1408e-05	1.0896e-05	5.6999e-09	0	5.1767e-11	0	1.7466e-11	2.8568e-10	1.1388e-07
TXNDC5	0.034761	0.0047569	3.7963e-06	1.2522e-07	6.5852e-08	1.4772e-08	1.818e-09	0.0011767	0.00068389	7.4329e-05	0.00031335	8.2776e-08	6.9671e-10	0.15839	0.055041	0.052706	0.04185	0.34835	0.7593	0.69438	0.62794	0.87189	0.0018118	0.0031423	0.046744	0.41793	0.019344	0.12972	0.00016179	4.6744e-06	1.2575e-05	1.7619e-06	0.034748	5.7349e-05	3.2783e-05	0.00057539	0.076056	0.041617	0.94118	1.6919e-09	1.8449e-05	9.4637e-06	0.00017365	8.3356e-13	3.288e-09	1.9096e-14	7.9602e-07	7.1346e-11	1.314e-07
IL18	0.020483	0.019052	0.054127	0.00013373	0.00034433	0.0027568	0.00061601	2.4996e-07	1.4309e-05	8.3761e-05	0.00012547	0.00068241	0.0058156	0.028738	0.86068	0.80745	0.56301	0.072496	0.00012714	0.19077	0.00052603	2.0068e-05	0.0095503	0.85546	0.00015992	0.21677	0.85704	0.014387	0.11954	0.41725	0.44684	0.82727	0.33463	0.033966	0.010383	0.00030366	4.4719e-05	0.053479	0.0539	0.085549	0.18775	1.2442e-11	2.2451e-09	6.0751e-13	2.065e-13	4.4379e-07	8.7636e-08	0.00035266	8.785e-09
NMI	0.040471	0.27232	0.30412	0.021666	0.024436	0.10417	0.043972	0.000679	0.0050749	0.047925	0.015739	0.0042392	0.11828	0.19937	0.69709	0.16104	0.035054	0.26414	0.01901	0.32181	0.33923	0.084978	0.00034356	0.93828	0.0010549	0.28693	0.78261	0.46185	0.41298	0.22872	0.80555	0.31993	0.57154	0.90209	0.00026	0.016058	0.068728	0.00082752	0.063202	8.1947e-08	0.0020397	0.0002201	0.00041847	9.6655e-05	2.4783e-05	0.00031273	0.0039378	0.0048121	0.00016829
Hcy 2	0.068543	0.068013	0.0017488	0.0030645	9.3605e-05	0.00022793	0.00010416	0	0	3.0332e-05	3.3605e-09	2.7506e-11	7.4319e-10	0.00049922	0.3005	0.16	0.00048037	0.49147	1.5995e-05	0.0013604	0.14438	0.21164	0.001157	0.80207	0.92081	0.28865	0.48469	0.15242	0.058509	0.67631	0.15092	0.70774	0.052556	0.60865	0.00021589	0.030394	0.067761	0.12782	0.023036	0.0012087	0.0033309	0.00022576	0.00305	1.2569e-09	2.2955e-09	1.9327e-07	4.586e-07	3.3301e-05	7.1514e-05
CRP	0.67562	0.082026	0.0006855	8.3706e-06	1.0715e-07	4.218e-07	6.1701e-07	0	0	5.9359e-06	6.8486e-08	3.9012e-11	2.636e-07	2.5658e-05	0.09835	0.014396	0.0030002	0.35978	2.7e-05	0.058884	0.012844	0.0010432	0.0012055	0.95703	0.52673	0.88236	0.86572	0.35795	0.05562	0.89148	0.15888	0.36277	0.77587	0.022112	0.0020966	0.15924	0.10023	0.81466	0.73579	0.0071517	0.013286	0.0001709	0.005726	4.0365e-08	9.7663e-10	6.7148e-07	0.00013175	0.00022344	0.00051317
Hcy 3	0.63726	0.011477	0.0005406	6.442e-05	1.7535e-06	8.9074e-06	8.6419e-06	0	0	8.8836e-08	2.7314e-12	9.881e-14	3.9931e-10	5.7906e-05	0.028847	0.0052232	0.0036921	0.044274	3.7781e-06	0.0018488	0.00086827	0.0012322	0.081439	0.82156	0.85348	0.47852	0.99019	0.15779	0.01377	0.84676	0.13408	0.66999	0.55509	0.78198	0.022828	0.18225	0.18127	0.46262	0.065045	0.10088	0.018749	0.00063835	0.029127	4.6036e-07	1.6414e-09	4.5251e-06	3.6997e-06	0.0019413	0.00025091
AOPP	0.086727	0.38782	0.00095527	0.00022135	3.5661e-05	0.00021613	9.457e-05	3.1086e-15	2.9958e-12	0.0046011	8.8561e-07	5.8869e-08	6.2965e-06	0.0020405	0.62667	0.97281	0.015261	0.95039	0.00028423	0.086068	0.017845	0.0038815	0.0012343	0.30937	0.19707	0.93359	0.38464	0.0062483	0.001842	0.25238	0.61066	0.79286	0.5394	0.31271	0.043723	0.37184	0.013752	0.2263	0.16309	0.015424	0.042679	0.00013149	0.029696	5.394e-07	1.0828e-06	9.6313e-05	3.5279e-06	0.0080651	0.0024829
Hcy 1	0.97603	0.32842	0.0009056	0.00095346	1.5318e-05	0.00011953	1.7916e-05	2.6645e-15	1.0449e-12	0.011518	1.3972e-05	2.5691e-07	7.5623e-06	0.017347	0.13058	0.0552	0.07205	0.18471	1.2897e-05	0.062304	0.013328	0.015235	0.033744	0.77242	0.10725	0.86595	0.98813	0.076002	0.015069	0.8305	0.093565	0.38818	0.745	0.11637	0.011191	0.065236	0.030617	0.13695	0.21634	0.11063	1.7035e-05	3.2329e-05	0.025798	2.6435e-08	4.4628e-09	1.4138e-05	0.00020622	0.0034033	0.00015722
Protein carbonyl	0.47813	0.14476	0.0073817	0.002785	0.00075729	0.00090933	0.00044186	1.1311e-06	0.00023214	0.0045221	8.6779e-05	6.0842e-05	0.00060943	0.042662	0.024493	0.00097649	0.0019551	0.11349	0.00052605	0.044491	0.44318	0.59663	0.40878	0.42426	0.82664	0.0032886	0.19206	0.073111	0.95516	0.59465	0.72218	0.86572	0.69395	0.95151	0.018875	0.28237	0.91461	0.42646	0.31073	0.0018689	0.21417	0.019194	0.001004	3.7876e-05	5.7446e-06	0.00044423	0.00021399	0.0020613	0.014103
SOD3	0.9782	0.012422	0.017432	0.00017281	4.0725e-05	7.6664e-05	4.1839e-05	7.5362e-13	1.4014e-06	5.2133e-05	5.945e-07	3.8906e-06	3.0217e-05	0.036621	0.13373	0.040157	0.2916	0.014337	4.1939e-06	1.0267e-06	1.1655e-06	3.4667e-06	0.043697	0.74063	0.15303	0.91865	0.94151	0.14086	0.04734	0.54954	0.20129	0.45294	0.14828	0.31832	0.27473	0.69665	0.069806	0.63358	0.17976	0.11798	0.098447	0.11252	0.090796	4.0323e-05	1.979e-06	0.0037293	0.00075499	0.07896	0.016648
[truncated: 18 more columns]

## Sheet: correlation_coeff CKD only
	MPO	CAT	eGFR	GPX3	PON1	TNF 2	HDL	IGHM	BPI	LTF	LCN2	PGLYRP1	GSN	PTPRJ	PON1/HDL	GNLY	GPX1	GSR	NCL	MIF	TXNDC5	CD44	IDH1	IKBKB	Hcy 2	AOPP	CRP	SOD3	Hcy 1	Hcy 3	Protein carbonyl	HMOX1	NOS2	oxLDL/LDL	OxLDL	oxLDL/HDL	SOD1	MAPK1	GSTP1	PRDX1	IL18	ILF3	PTK2B	NMI	IRF5	MAVS	GZMB	TXNDC17	CST3
MPO	1	0.81345	0.7369	0.78907	0.61636	0.64637	0.46978	0.24508	0.4586	0.50853	0.47227	0.46337	0.31263	0.38058	0.35388	0.30849	0.36844	0.20565	-0.33024	-0.36604	-0.41768	-0.19205	-0.31082	-0.30554	-0.64428	-0.52168	-0.51511	-0.54293	-0.53914	-0.48568	-0.33374	-0.39179	-0.19151	-0.46331	-0.57067	-0.60745	-0.51372	-0.55716	-0.53065	-0.56535	-0.42451	-0.47347	-0.46427	-0.32411	-0.38789	-0.34837	-0.41505	-0.3817	-0.38172
CAT	0.81345	1	0.78151	0.8113	0.6956	0.74228	0.46083	0.23775	0.42806	0.46714	0.454	0.43856	0.24891	0.31632	0.43955	0.15945	0.40529	0.30925	-0.33193	-0.3526	-0.33647	-0.19305	-0.39871	-0.44242	-0.61733	-0.57351	-0.64511	-0.65208	-0.58547	-0.6461	-0.38949	-0.48647	-0.41791	-0.51135	-0.60862	-0.63469	-0.51907	-0.58615	-0.55871	-0.57822	-0.50266	-0.49698	-0.51432	-0.37769	-0.31114	-0.20446	-0.33086	-0.37869	-0.37977
eGFR	0.7369	0.78151	1	0.8697	0.61901	0.75582	0.44858	0.30206	0.4926	0.56381	0.53832	0.52891	0.31353	0.40595	0.34855	0.2682	0.53533	0.35561	-0.36259	-0.39956	-0.42602	-0.21223	-0.40508	-0.41173	-0.70384	-0.61311	-0.74309	-0.64414	-0.65581	-0.74773	-0.43574	-0.48299	-0.43968	-0.65904	-0.70672	-0.70867	-0.60293	-0.62507	-0.58024	-0.61811	-0.56152	-0.52866	-0.53681	-0.34182	-0.31031	-0.26641	-0.43386	-0.43401	-0.39228
GPX3	0.78907	0.8113	0.8697	1	0.51871	0.71173	0.37291	0.20383	0.39556	0.45666	0.42358	0.41116	0.28292	0.35668	0.31082	0.19451	0.50701	0.34408	-0.32896	-0.3274	-0.41373	-0.17981	-0.30765	-0.34235	-0.72164	-0.5699	-0.70122	-0.57822	-0.63445	-0.67423	-0.39428	-0.29382	-0.25787	-0.57309	-0.63918	-0.63022	-0.5253	-0.57813	-0.56873	-0.60202	-0.48719	-0.49067	-0.5054	-0.29914	-0.3174	-0.26398	-0.41858	-0.41825	-0.45924
PON1	0.61636	0.6956	0.61901	0.51871	1	0.6926	0.31182	0.22084	0.47995	0.54893	0.55696	0.54319	0.38636	0.3433	0.83498	0.21953	0.40879	0.42722	-0.25981	-0.22629	-0.20487	-0.16249	-0.34833	-0.34412	-0.35986	-0.31365	-0.41586	-0.42304	-0.28001	-0.41667	-0.28743	-0.59862	-0.4942	-0.34605	-0.40514	-0.42415	-0.47273	-0.52397	-0.43707	-0.48891	-0.45778	-0.43555	-0.48533	-0.37297	-0.22518	-0.16628	-0.29153	-0.39318	-0.22986
TNF 2	0.64637	0.74228	0.75582	0.71173	0.6926	1	0.3384	0.19195	0.51037	0.55727	0.53489	0.53903	0.32842	0.40117	0.50741	0.337	0.44832	0.49386	-0.29163	-0.23451	-0.22102	-0.13989	-0.27568	-0.28486	-0.45073	-0.40128	-0.52032	-0.54481	-0.43056	-0.62843	-0.42385	-0.40565	-0.36073	-0.45945	-0.56346	-0.55872	-0.51114	-0.55931	-0.47595	-0.51015	-0.43999	-0.41276	-0.46292	-0.3062	-0.2486	-0.24226	-0.40703	-0.4027	-0.20881
HDL	0.46978	0.46083	0.44858	0.37291	0.31182	0.3384	1	0.33196	0.36255	0.35922	0.34592	0.40819	0.2564	0.24576	-0.26248	0.39416	0.33112	0.1417	-0.20927	-0.27686	-0.19106	-0.080079	-0.28959	-0.29379	-0.36314	-0.49336	-0.46827	-0.49946	-0.36988	-0.44379	-0.41683	-0.45645	-0.40145	-0.51316	-0.50119	-0.72571	-0.35385	-0.29675	-0.37304	-0.32606	-0.28064	-0.28847	-0.10604	-0.34674	-0.26822	-0.17975	-0.11471	-0.26386	-0.031341
IGHM	0.24508	0.23775	0.30206	0.20383	0.22084	0.19195	0.33196	1	0.37398	0.33344	0.35884	0.32258	0.16119	0.12081	0.032031	0.076725	0.14179	0.090924	-0.25427	-0.63719	-0.36752	-0.20584	-0.38296	-0.5511	-0.33986	-0.29184	-0.29828	-0.25243	-0.30877	-0.26164	-0.25675	-0.26477	-0.32631	-0.25223	-0.24562	-0.30391	-0.3574	-0.34906	-0.30173	-0.28625	-0.43391	-0.41942	-0.24727	-0.098212	-0.093415	-0.18567	0.056099	-0.062326	-0.080984
BPI	0.4586	0.42806	0.4926	0.39556	0.47995	0.51037	0.36255	0.37398	1	0.93872	0.92417	0.93034	0.72247	0.77204	0.27745	0.46792	0.4747	0.43822	-0.52274	-0.39792	-0.48749	-0.23204	-0.45992	-0.28929	-0.36812	-0.41858	-0.41103	-0.4391	-0.39339	-0.36113	-0.43027	-0.38608	-0.51237	-0.38897	-0.47542	-0.49662	-0.65469	-0.62748	-0.61957	-0.68151	-0.49441	-0.57935	-0.53293	-0.46671	-0.50642	-0.32668	-0.56701	-0.41333	-0.30694
LTF	0.50853	0.46714	0.56381	0.45666	0.54893	0.55727	0.35922	0.33344	0.93872	1	0.976	0.97571	0.68799	0.83083	0.34944	0.52259	0.57025	0.50247	-0.44741	-0.38198	-0.45793	-0.21952	-0.449	-0.31856	-0.42	-0.45301	-0.46204	-0.43938	-0.47502	-0.40009	-0.39326	-0.45305	-0.53404	-0.37569	-0.46256	-0.48531	-0.68125	-0.67021	-0.63317	-0.70065	-0.50408	-0.56243	-0.55825	-0.46705	-0.4328	-0.35497	-0.6103	-0.51234	-0.36311
LCN2	0.47227	0.454	0.53832	0.42358	0.55696	0.53489	0.34592	0.35884	0.92417	0.976	1	0.96619	0.70632	0.76131	0.3653	0.4542	0.53651	0.51286	-0.43839	-0.36274	-0.43483	-0.23184	-0.45634	-0.32876	-0.40833	-0.42647	-0.46102	-0.43017	-0.44877	-0.39652	-0.40905	-0.44442	-0.52851	-0.37298	-0.43445	-0.45861	-0.61595	-0.60739	-0.56651	-0.64517	-0.47044	-0.54108	-0.54772	-0.42805	-0.38201	-0.24292	-0.50356	-0.47654	-0.32455
PGLYRP1	0.46337	0.43856	0.52891	0.41116	0.54319	0.53903	0.40819	0.32258	0.93034	0.97571	0.96619	1	0.69194	0.81561	0.31524	0.54838	0.56658	0.56613	-0.38998	-0.30442	-0.37306	-0.1662	-0.44054	-0.27867	-0.35919	-0.42132	-0.43903	-0.41877	-0.44467	-0.38263	-0.38416	-0.44479	-0.52422	-0.36019	-0.44286	-0.48567	-0.59468	-0.60192	-0.55519	-0.62412	-0.4227	-0.50865	-0.49704	-0.45608	-0.39577	-0.25712	-0.52914	-0.41632	-0.21526
GSN	0.31263	0.24891	0.31353	0.28292	0.38636	0.32842	0.2564	0.16119	0.72247	0.68799	0.70632	0.69194	1	0.61786	0.24388	0.34334	0.29021	0.40887	-0.42254	-0.16341	-0.30264	-0.20238	-0.29938	-0.15437	-0.30954	-0.27351	-0.38025	-0.2833	-0.23007	-0.23623	-0.46071	-0.20944	-0.2815	-0.27806	-0.29032	-0.31473	-0.41592	-0.3756	-0.32196	-0.41728	-0.2983	-0.41825	-0.36043	-0.30207	-0.28723	-0.0022822	-0.35058	-0.28788	-0.29846
PTPRJ	0.38058	0.31632	0.40595	0.35668	0.3433	0.40117	0.24576	0.12081	0.77204	0.83083	0.76131	0.81561	0.61786	1	0.20631	0.57267	0.56981	0.50649	-0.18826	-0.15598	-0.19404	0.13355	-0.19496	-0.11292	-0.34738	-0.37451	-0.32434	-0.28638	-0.38208	-0.30264	-0.22391	-0.31719	-0.35725	-0.27233	-0.3597	-0.36641	-0.56859	-0.46683	-0.4423	-0.5062	-0.32121	-0.25153	-0.29483	-0.18154	-0.26414	-0.22941	-0.66326	-0.40818	-0.23002
PON1/HDL	0.35388	0.43955	0.34855	0.31082	0.83498	0.50741	-0.26248	0.032031	0.27745	0.34944	0.3653	0.31524	0.24388	0.20631	1	-0.0053228	0.22339	0.3518	-0.14266	-0.069473	-0.097407	-0.11864	-0.18604	-0.17934	-0.15515	-0.032803	-0.15113	-0.14036	-0.070162	-0.16614	-0.050502	-0.34359	-0.2694	-0.054247	-0.12119	-0.01046	-0.27515	-0.36027	-0.22783	-0.30769	-0.30237	-0.27526	-0.43147	-0.17797	-0.07335	-0.064769	-0.22964	-0.24649	-0.21529
GNLY	0.30849	0.15945	0.2682	0.19451	0.21953	0.337	0.39416	0.076725	0.46792	0.52259	0.4542	0.54838	0.34334	0.57267	-0.0053228	1	0.39234	0.33466	-0.10725	-0.17054	-0.083617	0.090887	0.011614	0.029661	-0.12543	-0.10699	-0.15693	-0.19731	-0.21616	-0.10935	-0.097782	-0.2109	-0.16898	-0.11261	-0.19734	-0.28588	-0.30729	-0.25149	-0.33254	-0.25819	-0.19176	-0.10839	-0.097082	-0.26309	-0.29354	-0.36921	-0.3149	-0.34364	0.047404
GPX1	0.36844	0.40529	0.53533	0.50701	0.40879	0.44832	0.33112	0.14179	0.4747	0.57025	0.53651	0.56658	0.29021	0.56981	0.22339	0.39234	1	0.66604	-0.0083732	-0.079217	-0.1341	0.19481	-0.084086	-0.16673	-0.33509	-0.45172	-0.5387	-0.35532	-0.46826	-0.4758	-0.15166	-0.43044	-0.40573	-0.42126	-0.45082	-0.46679	-0.48606	-0.52383	-0.38787	-0.46381	-0.4477	-0.27311	-0.32677	-0.14631	-0.10196	-0.0703	-0.42138	-0.3292	-0.2003
GSR	0.20565	0.30925	0.35561	0.34408	0.42722	0.49386	0.1417	0.090924	0.43822	0.50247	0.51286	0.56613	0.40887	0.50649	0.3518	0.33466	0.66604	1	0.0077138	0.056068	0.13239	0.11758	-0.087222	-0.12784	-0.10116	-0.21754	-0.35233	-0.32653	-0.40871	-0.27917	-0.17415	-0.32569	-0.26599	-0.2407	-0.27182	-0.26248	-0.20219	-0.30278	-0.18814	-0.21214	-0.2278	-0.13121	-0.20138	-0.10407	0.049654	0.10981	-0.20241	-0.086515	0.01843
NCL	-0.33024	-0.33193	-0.36259	-0.32896	-0.25981	-0.29163	-0.20927	-0.25427	-0.52274	-0.44741	-0.43839	-0.38998	-0.42254	-0.18826	-0.14266	-0.10725	-0.0083732	0.0077138	1	0.54474	0.66965	0.84467	0.75835	0.61537	0.42224	0.35152	0.35602	0.37124	0.22368	0.26477	0.39768	0.13662	0.12808	0.26571	0.35466	0.35046	0.60921	0.65446	0.76298	0.75477	0.57537	0.86826	0.71568	0.47184	0.6135	0.42937	0.41249	0.52171	0.51223
MIF	-0.36604	-0.3526	-0.39956	-0.3274	-0.22629	-0.23451	-0.27686	-0.63719	-0.39792	-0.38198	-0.36274	-0.30442	-0.16341	-0.15598	-0.069473	-0.17054	-0.079217	0.056068	0.54474	1	0.67436	0.46094	0.44675	0.56863	0.41065	0.31043	0.21527	0.30103	0.16695	0.20073	0.2808	0.17297	0.22051	0.27884	0.30594	0.33384	0.60585	0.50804	0.60258	0.57331	0.6476	0.60242	0.50471	0.43653	0.51776	0.63929	0.28802	0.37964	0.38159
TXNDC5	-0.41768	-0.33647	-0.42602	-0.41373	-0.20487	-0.22102	-0.19106	-0.36752	-0.48749	-0.45793	-0.43483	-0.37306	-0.30264	-0.19404	-0.097407	-0.083617	-0.1341	0.13239	0.66965	0.67436	1	0.54204	0.50188	0.3615	0.4824	0.26422	0.35365	0.38447	0.29486	0.23788	0.29752	0.12377	0.18115	0.26288	0.29589	0.29777	0.58522	0.63403	0.67426	0.72604	0.61662	0.7388	0.61615	0.42665	0.63914	0.4861	0.50946	0.47984	0.63834
CD44	-0.19205	-0.19305	-0.21223	-0.17981	-0.16249	-0.13989	-0.080079	-0.20584	-0.23204	-0.21952	-0.23184	-0.1662	-0.20238	0.13355	-0.11864	0.090887	0.19481	0.11758	0.84467	0.46094	0.54204	1	0.67662	0.60264	0.20969	0.18978	0.20393	0.27418	0.1039	0.11679	0.26695	0.062528	-0.00012309	0.11029	0.16257	0.15546	0.28028	0.41748	0.4928	0.46613	0.37715	0.69475	0.5551	0.444	0.44702	0.38263	0.083232	0.27985	0.4232
IDH1	-0.31082	-0.39871	-0.40508	-0.30765	-0.34833	-0.27568	-0.28959	-0.38296	-0.45992	-0.449	-0.45634	-0.44054	-0.29938	-0.19496	-0.18604	0.011614	-0.084086	-0.087222	0.75835	0.44675	0.50188	0.67662	1	0.76466	0.42789	0.38266	0.33892	0.44432	0.35487	0.39215	0.30149	0.31975	0.34309	0.32028	0.36373	0.38395	0.63729	0.72537	0.68076	0.68993	0.61875	0.7933	0.68212	0.46517	0.42262	0.22199	0.28026	0.48505	0.35162
IKBKB	-0.30554	-0.44242	-0.41173	-0.34235	-0.34412	-0.28486	-0.29379	-0.5511	-0.28929	-0.31856	-0.32876	-0.27867	-0.15437	-0.11292	-0.17934	0.029661	-0.16673	-0.12784	0.61537	0.56863	0.3615	0.60264	0.76466	1	0.4642	0.51306	0.43504	0.39313	0.31686	0.38499	0.34137	0.27711	0.2572	0.31333	0.34382	0.3695	0.56898	0.59163	0.58839	0.57767	0.65328	0.68841	0.52556	0.34343	0.24177	0.20647	0.13262	0.3408	0.29985
Hcy 2	-0.64428	-0.61733	-0.70384	-0.72164	-0.35986	-0.45073	-0.36314	-0.33986	-0.36812	-0.42	-0.40833	-0.35919	-0.30954	-0.34738	-0.15515	-0.12543	-0.33509	-0.10116	0.42224	0.41065	0.4824	0.20969	0.42789	0.4642	1	0.62869	0.70398	0.44187	0.82812	0.89359	0.38999	0.19952	0.14354	0.60857	0.60699	0.43446	0.58343	0.58986	0.5425	0.61237	0.50507	0.51739	0.52211	0.093192	0.26347	0.15334	0.46405	0.4537	0.50411
AOPP	-0.52168	-0.57351	-0.61311	-0.5699	-0.31365	-0.40128	-0.49336	-0.29184	-0.41858	-0.45301	-0.42647	-0.42132	-0.27351	-0.37451	-0.032803	-0.10699	-0.45172	-0.21754	0.35152	0.31043	0.26422	0.18978	0.38266	0.51306	0.62869	1	0.7455	0.51097	0.55272	0.5635	0.40168	0.32305	0.28383	0.36458	0.44352	0.51407	0.54267	0.5016	0.51192	0.54721	0.4413	0.46837	0.31683	0.21513	0.21976	0.1726	0.36731	0.33251	0.27099
CRP	-0.51511	-0.64511	-0.74309	-0.70122	-0.41586	-0.52032	-0.46827	-0.29828	-0.41103	-0.46204	-0.46102	-0.43903	-0.38025	-0.32434	-0.15113	-0.15693	-0.5387	-0.35233	0.35602	0.21527	0.35365	0.20393	0.33892	0.43504	0.70398	0.7455	1	0.58444	0.61261	0.6691	0.49019	0.35478	0.36724	0.45316	0.49697	0.54836	0.45549	0.55363	0.48925	0.52611	0.4511	0.50599	0.41103	0.20673	0.1995	-0.00079634	0.26383	0.34377	0.3989
SOD3	-0.54293	-0.65208	-0.64414	-0.57822	-0.42304	-0.54481	-0.49946	-0.25243	-0.4391	-0.43938	-0.43017	-0.41877	-0.2833	-0.28638	-0.14036	-0.19731	-0.35532	-0.32653	0.37124	0.30103	0.38447	0.27418	0.44432	0.39313	0.44187	0.51097	0.58444	1	0.55987	0.54627	0.454	0.48511	0.4194	0.40842	0.47681	0.54254	0.44453	0.48303	0.49596	0.46541	0.62339	0.4193	0.38429	0.33912	0.25655	0.085314	0.23619	0.39154	0.38031
Hcy 1	-0.53914	-0.58547	-0.65581	-0.63445	-0.28001	-0.43056	-0.36988	-0.30877	-0.39339	-0.47502	-0.44877	-0.44467	-0.23007	-0.38208	-0.070162	-0.21616	-0.46826	-0.40871	0.22368	0.16695	0.29486	0.1039	0.35487	0.31686	0.82812	0.55272	0.61261	0.55987	1	0.84883	0.21355	0.46285	0.38105	0.60246	0.60899	0.58932	0.41528	0.50702	0.47398	0.45819	0.45914	0.41211	0.35489	0.18342	0.035711	0.051094	0.33352	0.29323	0.37598
Hcy 3	-0.48568	-0.6461	-0.74773	-0.67423	-0.41667	-0.62843	-0.44379	-0.26164	-0.36113	-0.40009	-0.39652	-0.38263	-0.23623	-0.30264	-0.16614	-0.10935	-0.4758	-0.27917	0.26477	0.20073	0.23788	0.11679	0.39215	0.38499	0.89359	0.5635	0.6691	0.54627	0.84883	1	0.42906	0.40477	0.41268	0.60742	0.64924	0.66141	0.47195	0.55462	0.44811	0.4841	0.44978	0.41883	0.47227	0.16059	0.10193	0.036568	0.28904	0.34542	0.30103
Protein carbonyl	-0.33374	-0.38949	-0.43574	-0.39428	-0.28743	-0.42385	-0.41683	-0.25675	-0.43027	-0.39326	-0.40905	-0.38416	-0.46071	-0.22391	-0.050502	-0.097782	-0.15166	-0.17415	0.39768	0.2808	0.29752	0.26695	0.30149	0.34137	0.38999	0.40168	0.49019	0.454	0.21355	0.42906	1	0.23398	0.30062	0.43546	0.41903	0.46956	0.32691	0.3467	0.34278	0.38018	0.32436	0.46277	0.33609	0.24313	0.18089	0.019398	0.19278	0.179	0.23888
HMOX1	-0.39179	-0.48647	-0.48299	-0.29382	-0.59862	-0.40565	-0.45645	-0.26477	-0.38608	-0.45305	-0.44442	-0.44479	-0.20944	-0.31719	-0.34359	-0.2109	-0.43044	-0.32569	0.13662	0.17297	0.12377	0.062528	0.31975	0.27711	0.19952	0.32305	0.35478	0.48511	0.46285	0.40477	0.23398	1	0.78781	0.38339	0.47471	0.52679	0.39393	0.39318	0.36154	0.36544	0.44427	0.30176	0.32526	0.18163	-0.026132	0.045225	0.2118	0.31881	0.21544
NOS2	-0.19151	-0.41791	-0.43968	-0.25787	-0.4942	-0.36073	-0.40145	-0.32631	-0.51237	-0.53404	-0.52851	-0.52422	-0.2815	-0.35725	-0.2694	-0.16898	-0.40573	-0.26599	0.12808	0.22051	0.18115	-0.00012309	0.34309	0.2572	0.14354	0.28383	0.36724	0.4194	0.38105	0.41268	0.30062	0.78781	1	0.43546	0.47833	0.51167	0.47131	0.42117	0.41633	0.42265	0.43424	0.33282	0.30527	0.30319	0.068694	0.080201	0.2501	0.35952	0.18656
oxLDL/LDL	-0.46331	-0.51135	-0.65904	-0.57309	-0.34605	-0.45945	-0.51316	-0.25223	-0.38897	-0.37569	-0.37298	-0.36019	-0.27806	-0.27233	-0.054247	-0.11261	-0.42126	-0.2407	0.26571	0.27884	0.26288	0.11029	0.32028	0.31333	0.60857	0.36458	0.45316	0.40842	0.60246	0.60742	0.43546	0.38339	0.43546	1	0.90072	0.88405	0.45498	0.45685	0.41666	0.4392	0.45683	0.40431	0.38237	0.27529	0.2182	0.11787	0.27412	0.28178	0.23324
OxLDL	-0.57067	-0.60862	-0.70672	-0.63918	-0.40514	-0.56346	-0.50119	-0.24562	-0.47542	-0.46256	-0.43445	-0.44286	-0.29032	-0.3597	-0.12119	-0.19734	-0.45082	-0.27182	0.35466	0.30594	0.29589	0.16257	0.36373	0.34382	0.60699	0.44352	0.49697	0.47681	0.60899	0.64924	0.41903	0.47471	0.47833	0.90072	1	0.95907	0.52876	0.5513	0.53142	0.54482	0.49605	0.49466	0.46596	0.29792	0.24988	0.18463	0.36864	0.33852	0.28635
oxLDL/HDL	-0.60745	-0.63469	-0.70867	-0.63022	-0.42415	-0.55872	-0.72571	-0.30391	-0.49662	-0.48531	-0.45861	-0.48567	-0.31473	-0.36641	-0.01046	-0.28588	-0.46679	-0.26248	0.35046	0.33384	0.29777	0.15546	0.38395	0.3695	0.43446	0.51407	0.54836	0.54254	0.58932	0.66141	0.46956	0.52679	0.51167	0.88405	0.95907	1	0.53619	0.53543	0.54458	0.53986	0.48623	0.48769	0.40516	0.35033	0.28644	0.20561	0.33063	0.35549	0.23792
SOD1	-0.51372	-0.51907	-0.60293	-0.5253	-0.47273	-0.51114	-0.35385	-0.3574	-0.65469	-0.68125	-0.61595	-0.59468	-0.41592	-0.56859	-0.27515	-0.30729	-0.48606	-0.20219	0.60921	0.60585	0.58522	0.28028	0.63729	0.56898	0.58343	0.54267	0.45549	0.44453	0.41528	0.47195	0.32691	0.39393	0.47131	0.45498	0.52876	0.53619	1	0.87917	0.87221	0.91291	0.83882	0.75772	0.71902	0.47973	0.51983	0.4896	0.7384	0.78393	0.4996
MAPK1	-0.55716	-0.58615	-0.62507	-0.57813	-0.52397	-0.55931	-0.29675	-0.34906	-0.62748	-0.67021	-0.60739	-0.60192	-0.3756	-0.46683	-0.36027	-0.25149	-0.52383	-0.30278	0.65446	0.50804	0.63403	0.41748	0.72537	0.59163	0.58986	0.5016	0.55363	0.48303	0.50702	0.55462	0.3467	0.39318	0.42117	0.45685	0.5513	0.53543	0.87917	1	0.86631	0.91756	0.77816	0.86287	0.83438	0.48407	0.55499	0.42978	0.66359	0.65792	0.54311
GSTP1	-0.53065	-0.55871	-0.58024	-0.56873	-0.43707	-0.47595	-0.37304	-0.30173	-0.61957	-0.63317	-0.56651	-0.55519	-0.32196	-0.4423	-0.22783	-0.33254	-0.38787	-0.18814	0.76298	0.60258	0.67426	0.4928	0.68076	0.58839	0.5425	0.51192	0.48925	0.49596	0.47398	0.44811	0.34278	0.36154	0.41633	0.41666	0.53142	0.54458	0.87221	0.86631	1	0.95586	0.7606	0.83726	0.77176	0.59444	0.65762	0.58713	0.65195	0.78409	0.59468
PRDX1	-0.56535	-0.57822	-0.61811	-0.60202	-0.48891	-0.51015	-0.32606	-0.28625	-0.68151	-0.70065	-0.64517	-0.62412	-0.41728	-0.5062	-0.30769	-0.25819	-0.46381	-0.21214	0.75477	0.57331	0.72604	0.46613	0.68993	0.57767	0.61237	0.54721	0.52611	0.46541	0.45819	0.4841	0.38018	0.36544	0.42265	0.4392	0.54482	0.53986	0.91291	0.91756	0.95586	1	0.77583	0.87862	0.82854	0.55402	0.63384	0.51778	0.74566	0.7594	0.62303
IL18	-0.42451	-0.50266	-0.56152	-0.48719	-0.45778	-0.43999	-0.28064	-0.43391	-0.49441	-0.50408	-0.47044	-0.4227	-0.2983	-0.32121	-0.30237	-0.19176	-0.4477	-0.2278	0.57537	0.6476	0.61662	0.37715	0.61875	0.65328	0.50507	0.4413	0.4511	0.62339	0.45914	0.44978	0.32436	0.44427	0.43424	0.45683	0.49605	0.48623	0.83882	0.77816	0.7606	0.77583	1	0.73376	0.73943	0.46935	0.31505	0.32022	0.50296	0.64234	0.55548
ILF3	-0.47347	-0.49698	-0.52866	-0.49067	-0.43555	-0.41276	-0.28847	-0.41942	-0.57935	-0.56243	-0.54108	-0.50865	-0.41825	-0.25153	-0.27526	-0.10839	-0.27311	-0.13121	0.86826	0.60242	0.7388	0.69475	0.7933	0.68841	0.51739	0.46837	0.50599	0.4193	0.41211	0.41883	0.46277	0.30176	0.33282	0.40431	0.49466	0.48769	0.75772	0.86287	0.83726	0.87862	0.73376	1	0.79871	0.50811	0.55873	0.40025	0.5163	0.52953	0.50995
PTK2B	-0.46427	-0.51432	-0.53681	-0.5054	-0.48533	-0.46292	-0.10604	-0.24727	-0.53293	-0.55825	-0.54772	-0.49704	-0.36043	-0.29483	-0.43147	-0.097082	-0.32677	-0.20138	0.71568	0.50471	0.61615	0.5551	0.68212	0.52556	0.52211	0.31683	0.41103	0.38429	0.35489	0.47227	0.33609	0.32526	0.30527	0.38237	0.46596	0.40516	0.71902	0.83438	0.77176	0.82854	0.73943	0.79871	1	0.51717	0.52219	0.35608	0.49397	0.60888	0.59803
NMI	-0.32411	-0.37769	-0.34182	-0.29914	-0.37297	-0.3062	-0.34674	-0.098212	-0.46671	-0.46705	-0.42805	-0.45608	-0.30207	-0.18154	-0.17797	-0.26309	-0.14631	-0.10407	0.47184	0.43653	0.42665	0.444	0.46517	0.34343	0.093192	0.21513	0.20673	0.33912	0.18342	0.16059	0.24313	0.18163	0.30319	0.27529	0.29792	0.35033	0.47973	0.48407	0.59444	0.55402	0.46935	0.50811	0.51717	1	0.62827	0.55123	0.1815	0.46454	0.38322
IRF5	-0.38789	-0.31114	-0.31031	-0.3174	-0.22518	-0.2486	-0.26822	-0.093415	-0.50642	-0.4328	-0.38201	-0.39577	-0.28723	-0.26414	-0.07335	-0.29354	-0.10196	0.049654	0.6135	0.51776	0.63914	0.44702	0.42262	0.24177	0.26347	0.21976	0.1995	0.25655	0.035711	0.10193	0.18089	-0.026132	0.068694	0.2182	0.24988	0.28644	0.51983	0.55499	0.65762	0.63384	0.31505	0.55873	0.52219	0.62827	1	0.697	0.43323	0.42908	0.29146
MAVS	-0.34837	-0.20446	-0.26641	-0.26398	-0.16628	-0.24226	-0.17975	-0.18567	-0.32668	-0.35497	-0.24292	-0.25712	-0.0022822	-0.22941	-0.064769	-0.36921	-0.0703	0.10981	0.42937	0.63929	0.4861	0.38263	0.22199	0.20647	0.15334	0.1726	-0.00079634	0.085314	0.051094	0.036568	0.019398	0.045225	0.080201	0.11787	0.18463	0.20561	0.4896	0.42978	0.58713	0.51778	0.32022	0.40025	0.35608	0.55123	0.697	1	0.42624	0.45117	0.30764
GZMB	-0.41505	-0.33086	-0.43386	-0.41858	-0.29153	-0.40703	-0.11471	0.056099	-0.56701	-0.6103	-0.50356	-0.52914	-0.35058	-0.66326	-0.22964	-0.3149	-0.42138	-0.20241	0.41249	0.28802	0.50946	0.083232	0.28026	0.13262	0.46405	0.36731	0.26383	0.23619	0.33352	0.28904	0.19278	0.2118	0.2501	0.27412	0.36864	0.33063	0.7384	0.66359	0.65195	0.74566	0.50296	0.5163	0.49397	0.1815	0.43323	0.42624	1	0.55904	0.40851
TXNDC17	-0.3817	-0.37869	-0.43401	-0.41825	-0.39318	-0.4027	-0.26386	-0.062326	-0.41333	-0.51234	-0.47654	-0.41632	-0.28788	-0.40818	-0.24649	-0.34364	-0.3292	-0.086515	0.52171	0.37964	0.47984	0.27985	0.48505	0.3408	0.4537	0.33251	0.34377	0.39154	0.29323	0.34542	0.179	0.31881	0.35952	0.28178	0.33852	0.35549	0.78393	0.65792	0.78409	0.7594	0.64234	0.52953	0.60888	0.46454	0.42908	0.45117	0.55904	1	0.59685
CST3	-0.38172	-0.37977	-0.39228	-0.45924	-0.22986	-0.20881	-0.031341	-0.080984	-0.30694	-0.36311	-0.32455	-0.21526	-0.29846	-0.23002	-0.21529	0.047404	-0.2003	0.01843	0.51223	0.38159	0.63834	0.4232	0.35162	0.29985	0.50411	0.27099	0.3989	0.38031	0.37598	0.30103	0.23888	0.21544	0.18656	0.23324	0.28635	0.23792	0.4996	0.54311	0.59468	0.62303	0.55548	0.50995	0.59803	0.38322	0.29146	0.30764	0.40851	0.59685	1
HDL/Apo A-I	-0.40734	-0.45302	-0.54697	-0.57488	-0.39843	-0.5756	0.34806	-0.14061	-0.34059	-0.36805	-0.33257	-0.26919	-0.12605	-0.28069	-0.60621	0.014085	-0.19775	-0.21585	0.30846	0.21098	0.34091	0.20462	0.21508	0.20757	0.35738	0.19608	0.34183	0.28641	0.38693	0.36323	0.19339	0.12677	0.16213	0.22349	0.3233	0.14315	0.38382	0.47432	0.41186	0.45366	0.39395	0.39585	0.51188	0.13219	0.18015	0.2353	0.4067	0.29423	0.42877
MAPK10	-0.13273	-0.018194	-0.18448	-0.1504	0.01237	-0.040915	-0.20876	-0.068479	-0.16615	-0.14236	-0.088583	-0.12657	0.0025551	-0.093373	0.13347	-0.25962	-0.15135	-0.022124	0.4672	0.12869	0.29979	0.37737	0.32382	0.15793	0.11963	0.076688	0.12278	0.21793	0.25214	0.091413	-0.094365	0.092784	-0.063408	0.10153	0.1112	0.15673	0.28198	0.28858	0.42805	0.34696	0.29918	0.3255	0.30459	0.31888	0.38767	0.37664	0.20011	0.34952	0.23235
IFI16	-0.17221	-0.14792	-0.18955	-0.15714	-0.025916	-0.018724	-0.029784	-0.35421	-0.13485	-0.045248	0.00073587	0.05011	-0.012604	0.084451	-0.0090708	0.10568	-0.015166	0.38085	0.4459	0.4723	0.62073	0.31874	0.30517	0.35174	0.32327	0.18151	0.23964	0.15415	-0.027008	0.012187	0.1888	-0.016322	0.030267	0.094228	0.085519	0.077739	0.41757	0.41717	0.3738	0.41837	0.42131	0.4859	0.35287	0.15591	0.47807	0.34889	0.22348	0.25072	0.31903
MX1	-0.242	-0.20403	-0.27083	-0.26633	0.025824	-0.053886	-0.19429	-0.21355	-0.081904	-0.053068	0.011022	-0.0025664	-0.0061245	-0.0042262	0.13875	-0.19092	-0.15935	0.1848	0.2845	0.35408	0.49513	0.0093958	0.11829	0.10096	0.36844	0.25275	0.3727	0.16957	0.2134	0.094159	0.14136	0.00049499	0.019883	0.091827	0.12105	0.15982	0.39041	0.38076	0.46599	0.42475	0.31868	0.3681	0.27161	0.22342	0.4294	0.30325	0.24624	0.36526	0.32423
MAP2K1	-0.0086166	0.0090586	-0.029045	0.027294	0.12937	0.1072	-0.007325	-0.1552	0.03192	0.050919	0.1523	0.06573	0.2632	0.017433	0.13562	0.15395	-0.00034684	0.18505	0.16966	0.16485	0.14093	0.25735	0.37331	0.33423	-0.026801	0.072286	-0.063885	0.019011	-0.006504	-0.0015756	-0.091726	-0.077597	-0.077447	0.05131	0.045122	0.038272	0.14948	0.27287	0.11104	0.12594	0.063355	0.24345	0.053933	0.12276	0.2949	0.31194	0.10019	-0.17112	-0.1001
TXNDC12	0.0041746	-0.04822	-0.063444	-0.037057	0.12421	0.043633	-0.12701	-0.092253	0.0031325	0.0826	0.19669	0.10295	0.16134	-0.052129	0.1997	-0.017415	-0.10855	0.11066	0.23181	0.0062499	0.092523	0.11606	0.30113	0.27223	0.09724	0.14819	0.14882	0.19382	0.14321	0.10011	-0.093499	0.024523	-0.015298	0.07213	0.096332	0.11815	0.29136	0.2877	0.26272	0.21718	0.26788	0.19511	0.11241	0.14393	0.20175	0.14124	0.14895	0.13125	0.069588
TXN	-0.20594	-0.21464	-0.17253	-0.1453	-0.077837	-0.13871	-0.31964	-0.2399	-0.14424	-0.11024	0.007972	-0.07241	0.17568	-0.1031	0.10607	-0.28123	-0.079955	0.16622	0.21505	0.30146	0.20884	0.07721	0.38323	0.33707	0.13058	0.19697	0.06514	0.17199	0.18473	0.11698	-0.051216	0.089543	0.19157	0.15565	0.18689	0.25319	0.49778	0.44187	0.47895	0.39557	0.34516	0.30561	0.15339	0.48248	0.40676	0.53852	0.22436	0.36309	0.09783
TNFAIP8L2	-0.14297	-0.25976	-0.21457	-0.15156	-0.12461	-0.13849	-0.16022	-0.4493	-0.066721	-0.0039825	0.035179	0.053083	0.15081	0.11548	-0.033759	0.13392	-0.055864	0.13504	0.45198	0.43422	0.26687	0.3893	0.60231	0.67786	0.30457	0.21417	0.19013	0.24079	0.095624	0.2696	0.1047	0.09479	0.088271	0.21951	0.21569	0.22392	0.48804	0.53612	0.44009	0.41235	0.51135	0.49105	0.43945	0.26465	0.33563	0.28797	0.066363	0.2611	0.19115
CD226	-0.18958	-0.22977	-0.31715	-0.23516	-0.13062	-0.13114	-0.24052	-0.38437	-0.21411	-0.26697	-0.27792	-0.32332	-0.16903	-0.17934	0.0066416	-0.25311	-0.31637	-0.31667	0.18919	0.23371	0.17682	0.1805	0.32277	0.33299	0.22844	0.3235	0.42882	0.24867	0.32323	0.11682	0.055473	0.16419	0.080081	0.084668	0.074799	0.13818	0.17842	0.2692	0.23545	0.19912	0.16581	0.24609	0.26355	0.15489	0.3044	0.087298	-0.084648	0.059311	-0.11208
ILF2	-0.0096864	0.056176	-0.065875	0.020882	0.02763	0.060718	0.045286	-0.25196	-0.026752	0.0051395	-0.038904	0.019738	-0.0082859	0.26832	0.0018334	0.15726	0.21365	0.15094	0.31273	0.37263	0.39042	0.54077	0.21292	0.21951	0.046938	-0.073121	-0.057974	0.18253	0.026393	-0.076467	0.01036	-0.062858	-0.17727	0.005871	-0.081401	-0.079538	-0.071066	6.3269e-05	0.0090652	0.027139	0.24454	0.19169	0.24346	0.23884	0.14951	0.11341	-0.15362	-0.099264	0.24792
HPSE	-0.097615	-0.19902	-0.10794	-0.1195	-0.039672	0.011665	-0.05767	-0.093598	0.096216	0.03101	0.020595	0.041597	0.29101	0.24782	-0.0068903	0.16305	0.042221	0.17423	0.21985	0.13579	0.24201	0.33005	0.41209	0.29297	0.085836	0.048844	0.10242	0.066961	0.14448	0.17135	0.091683	0.024311	0.064382	0.069148	0.11485	0.11018	0.043317	0.30824	0.25495	0.22571	0.050567	0.37042	0.21914	0.25874	0.12448	0.14986	-0.11458	0.13285	0.24743
LDL	-0.071457	-0.036663	0.10723	0.044273	-0.011408	-0.065957	0.1811	0.090454	-0.052637	-0.057565	-0.0078831	-0.053947	0.060864	-0.090248	-0.11647	-0.13396	0.070362	0.011907	0.095406	-0.031588	-0.014953	0.070142	-0.011785	-0.035428	-0.05647	0.045193	-0.051802	0.010797	-0.073753	-0.10306	-0.16616	0.064037	-0.048253	-0.50395	-0.078702	-0.12183	0.0072076	0.047756	0.10045	0.075367	-0.062039	0.055709	0.048982	-0.039384	-0.0038946	0.096612	0.10391	0.026433	0.034104
Total Chol	0.050477	0.098023	0.21287	0.13242	0.10388	0.078627	0.46942	0.18362	0.04037	0.013987	0.071107	0.042135	0.088051	-0.065091	-0.16637	0.0094622	0.16467	0.047025	0.065205	-0.080707	-0.050042	0.087749	-0.038475	-0.072397	-0.098757	-0.065679	-0.14533	-0.17196	-0.1167	-0.219	-0.23396	-0.073067	-0.17867	-0.55364	-0.65557	-0.3091	-0.057847	0.017229	0.024862	0.024071	-0.097515	0.0086889	0.10179	-0.11169	-0.066769	0.059378	0.12864	-0.039984	0.09667
IFNG	-0.07472	-0.043239	0.032479	0.05868	-0.24976	0.090091	-0.17939	-0.10941	-0.27336	-0.29813	-0.30802	-0.32829	-0.22059	-0.25394	-0.14976	-0.008834	-0.1304	-0.10287	-0.026376	0.031925	0.053743	-0.11456	0.073711	0.079756	0.10594	0.16144	0.085635	-0.15364	-0.033365	-0.058578	0.079387	0.0049663	0.029788	-0.012286	-0.055852	0.014296	0.10138	0.12057	0.014179	0.10415	0.00082779	0.084858	0.037959	0.10855	0.098958	-0.037188	0.15922	-0.094989	-0.027692
TNF 1	0.11066	-0.016576	0.069716	-0.038821	0.14667	0.086359	-0.10177	-0.056014	-0.067814	-0.015895	-0.0063328	-0.0061571	-0.010384	0.083919	0.2079	0.082109	0.0027947	0.071624	0.098337	0.043119	0.16275	0.13324	0.11603	0.17088	0.0048711	0.13401	0.16151	0.12128	0.047456	0.0082798	0.30869	-0.14433	0.094211	0.045659	0.044536	0.068711	0.036995	0.094718	0.093596	0.074711	0.13966	0.18021	-0.013983	0.087753	0.039453	-0.087139	0.0179	-0.068336	0.067602
CD47	0.13731	0.0093637	0.098814	0.095854	0.043229	0.11878	0.041114	-0.14281	0.42417	0.4221	0.34562	0.38987	0.38358	0.72142	0.020091	0.4497	0.36318	0.22647	0.16155	0.065164	0.013447	0.49142	0.25756	0.38354	-0.076126	-0.064538	-0.0063436	0.012267	-0.10319	0.025302	0.036343	-0.10008	-0.15174	-0.060621	-0.081582	-0.078317	-0.31103	-0.07762	-0.088102	-0.13513	-0.019771	0.15364	0.072807	0.084211	-0.15895	-0.1745	-0.54196	-0.20939	0.019734
IFI35	0.071153	-0.0047124	-0.03767	0.0010289	0.22453	0.20682	-0.15283	-0.1745	0.20025	0.21128	0.19771	0.22908	0.2949	0.1519	0.31654	0.045601	-0.10267	0.18351	-0.069332	0.15757	0.1181	-0.21754	-0.062148	0.014516	0.17862	0.12308	0.15494	0.085406	0.098103	-0.011758	-0.086556	-0.061517	-0.094239	-0.018828	-0.087477	-0.019538	0.061129	-0.028014	0.060777	-0.01753	0.039958	-0.035653	-0.15876	-0.23496	0.09573	-0.0534	-0.043779	0.05277	-0.085969
LTBP1	-0.017202	-0.077571	-0.016096	-0.068475	0.16608	0.10261	0.14293	0.0010538	0.2971	0.25209	0.30836	0.27667	0.63917	0.31087	0.085885	0.30615	0.097491	0.30138	-0.039088	0.20727	0.24684	0.066647	-0.034592	-0.011778	0.046219	-0.017676	-0.049654	-0.087956	-0.071805	-0.0087155	-0.10131	-0.12384	-0.13181	-0.10812	-0.025707	-0.06721	-0.081327	0.088431	0.10573	0.092252	-0.05835	0.076224	0.097036	0.014251	0.12687	0.26822	0.05175	-0.061118	0.14391
[truncated: 18 more columns]

## Sheet: p values_ CKD only
	MPO	CAT	eGFR	GPX3	PON1	TNF 2	HDL	IGHM	BPI	LTF	LCN2	PGLYRP1	GSN	PTPRJ	PON1/HDL	GNLY	GPX1	GSR	NCL	MIF	TXNDC5	CD44	IDH1	IKBKB	Hcy 2	AOPP	CRP	SOD3	Hcy 1	Hcy 3	Protein carbonyl	HMOX1	NOS2	oxLDL/LDL	OxLDL	oxLDL/HDL	SOD1	MAPK1	GSTP1	PRDX1	IL18	ILF3	PTK2B	NMI	IRF5	MAVS	GZMB	TXNDC17	CST3
MPO	NA	1.7764e-15	1.2841e-11	4.2411e-14	1.2347e-07	1.8394e-08	0.00013361	0.056952	0.00020162	2.8597e-05	0.00012169	0.00016945	0.014165	0.002481	0.0051434	0.015569	0.0034822	0.11183	0.0093414	0.003718	0.00081056	0.13814	0.014765	0.01664	2.1137e-08	1.6221e-05	2.1597e-05	6.1663e-06	7.3622e-06	7.2586e-05	0.0085769	0.0017931	0.13926	0.00016985	1.5717e-06	2.0925e-07	2.2935e-05	3.1063e-06	1.0869e-05	2.0631e-06	0.00065027	0.00011629	0.00016392	0.010828	0.0020102	0.0059354	0.00088101	0.0024029	0.0024014
CAT	1.7764e-15	NA	1.068e-13	2.2204e-15	4.916e-10	7.5948e-12	0.00018595	0.065037	0.00057884	0.00014744	0.00023786	0.00040736	0.053065	0.013008	0.00039385	0.21964	0.0011945	0.015304	0.0089655	0.005319	0.0080181	0.13606	0.001459	0.00035688	1.1646e-07	1.357e-06	2.0001e-08	1.2492e-08	7.195e-07	1.8725e-08	0.0019181	7.0361e-05	0.00080441	2.5378e-05	1.954e-07	3.9526e-08	1.8194e-05	6.9326e-07	2.8767e-06	1.0599e-06	3.6563e-05	4.6173e-05	2.2343e-05	0.0026925	0.014659	0.11398	0.0092025	0.0026172	0.0025386
eGFR	1.2841e-11	1.068e-13	NA	0	3.3987e-07	1.9076e-12	0.00028815	0.017986	5.5118e-05	2.2302e-06	7.647e-06	1.176e-05	0.013875	0.0011706	0.0059081	0.036634	8.7802e-06	0.0049153	0.0040817	0.001422	0.00061903	0.10058	0.0012021	0.00097817	2.4969e-10	1.4995e-07	7.0046e-12	2.1341e-08	9.6634e-09	4.4018e-12	0.00044817	8.0658e-05	0.000392	7.7153e-09	1.9601e-10	1.6597e-10	8.2506e-07	7.2524e-08	9.526e-07	1.1106e-07	2.5013e-06	1.1891e-05	8.2015e-06	0.0070127	0.014939	0.037957	0.0004773	0.00047492	0.0017675
GPX3	4.2411e-14	2.2204e-15	0	NA	1.8477e-05	1.2767e-10	0.0030782	0.11511	0.0016036	0.00021627	0.00067026	0.00099581	0.027154	0.0047784	0.014765	0.13307	3.0486e-05	0.0066243	0.009637	0.010006	0.00091852	0.16555	0.015869	0.0069196	5.3253e-11	1.6359e-06	3.1053e-10	1.0604e-06	4.0138e-08	2.5777e-09	0.0016656	0.021542	0.044808	1.3867e-06	2.9564e-08	5.2549e-08	1.3821e-05	1.065e-06	1.7363e-06	2.8642e-07	6.8402e-05	5.9566e-05	3.262e-05	0.019185	0.012684	0.039807	0.00078742	0.00079592	0.00019702
PON1	1.2347e-07	4.916e-10	3.3987e-07	1.8477e-05	NA	6.2553e-10	0.014432	0.0872	9.0767e-05	4.6355e-06	3.1366e-06	6.0918e-06	0.0021015	0.0067562	0	0.089141	0.001072	0.00059514	0.043168	0.079491	0.11323	0.21088	0.0059411	0.0066161	0.004392	0.013837	0.00085889	0.00068209	0.028841	0.00083682	0.024697	3.4759e-07	5.1687e-05	0.0062991	0.0012	0.00065792	0.0001196	1.4662e-05	0.00042848	6.3896e-05	0.00020771	0.00045105	7.3597e-05	0.0030729	0.081016	0.20028	0.022631	0.0017208	0.074735
TNF 2	1.8394e-08	7.5948e-12	1.9076e-12	1.2767e-10	6.2553e-10	NA	0.0076411	0.13835	2.6456e-05	3.0888e-06	8.9615e-06	7.4017e-06	0.0097646	0.0013545	2.9988e-05	0.0079127	0.00029081	5.2401e-05	0.022586	0.068892	0.08695	0.28226	0.031519	0.026071	0.00026716	0.00135	1.7224e-05	5.6425e-06	0.00053296	5.8812e-08	0.00066445	0.0011813	0.0042909	0.00019549	2.2693e-06	2.8749e-06	2.5603e-05	2.7922e-06	0.00010582	2.6699e-05	0.00038791	0.00094709	0.0001723	0.016394	0.053366	0.059962	0.0011321	0.0012929	0.10632
HDL	0.00013361	0.00018595	0.00028815	0.0030782	0.014432	0.0076411	NA	0.0089595	0.0040863	0.0044673	0.0063206	0.0010924	0.046091	0.056245	0.040996	0.0016718	0.0091449	0.27601	0.10552	0.030773	0.14021	0.53956	0.023592	0.021558	0.0040224	5.3461e-05	0.00014135	4.1715e-05	0.0033476	0.00034037	0.00083262	0.00021789	0.0013431	2.3492e-05	3.8856e-05	3.6759e-11	0.0051477	0.020214	0.003067	0.010336	0.028468	0.024159	0.41602	0.0061895	0.036621	0.1657	0.3787	0.039902	0.8105
IGHM	0.056952	0.065037	0.017986	0.11511	0.0872	0.13835	0.0089595	NA	0.0029878	0.0086389	0.0045123	0.011229	0.21461	0.3537	0.80641	0.55672	0.2757	0.48587	0.047993	3.3641e-08	0.0035712	0.1115	0.0023177	4.1761e-06	0.0073685	0.022482	0.019552	0.04968	0.015471	0.041671	0.04578	0.039201	0.010274	0.049872	0.056386	0.017258	0.0046892	0.0058315	0.018117	0.025321	0.00047663	0.0007665	0.054706	0.45144	0.47395	0.15196	0.66762	0.63324	0.53497
BPI	0.00020162	0.00057884	5.5118e-05	0.0016036	9.0767e-05	2.6456e-05	0.0040863	0.0029878	NA	0	0	0	4.9414e-11	3.2285e-13	0.030402	0.00014321	0.00011097	0.00041208	1.5482e-05	0.0014943	6.7572e-05	0.071946	0.00019221	0.023743	0.0035128	0.00078734	0.00099978	0.00039993	0.0017104	0.0042457	0.00053803	0.0021186	2.4298e-05	0.0019475	0.000108	4.6849e-05	1.0446e-08	6.2434e-08	1.0169e-07	1.4886e-09	5.1243e-05	9.9841e-07	9.8013e-06	0.00014979	3.1262e-05	0.010182	1.8957e-06	0.00093037	0.016124
LTF	2.8597e-05	0.00014744	2.2302e-06	0.00021627	4.6355e-06	3.0888e-06	0.0044673	0.0086389	0	NA	0	0	9.0147e-10	0	0.0057746	1.5585e-05	1.606e-06	3.6855e-05	0.00030017	0.0023836	0.00020656	0.089166	0.00028394	0.012346	0.00075249	0.00024643	0.0001779	0.00039607	0.00010965	0.0013998	0.0017169	0.00024607	9.3139e-06	0.0028484	0.00017456	7.3634e-05	1.5186e-09	3.4656e-09	4.3581e-08	3.254e-10	3.4471e-05	2.3893e-06	2.9424e-06	0.00014793	0.00049455	0.0049989	1.7708e-07	2.4325e-05	0.0040256
LCN2	0.00012169	0.00023786	7.647e-06	0.00067026	3.1366e-06	8.9615e-06	0.0063206	0.0045123	0	0	NA	0	2.0263e-10	1.0625e-12	0.0037941	0.00023621	8.3154e-06	2.3791e-05	0.00040972	0.0040656	0.00046201	0.072205	0.00021874	0.0096837	0.0010877	0.00060987	0.00018468	0.00053994	0.00028623	0.0015584	0.0010636	0.00033312	1.1974e-05	0.003072	0.00046803	0.00020155	1.2657e-07	2.1002e-07	1.9445e-06	1.9926e-08	0.00013034	6.7248e-06	4.9112e-06	0.00057911	0.0023817	0.059244	3.5228e-05	0.00010345	0.010716
PGLYRP1	0.00016945	0.00040736	1.176e-05	0.00099581	6.0918e-06	7.4017e-06	0.0010924	0.011229	0	0	0	NA	6.5937e-10	1.3323e-15	0.013337	4.7586e-06	1.9384e-06	1.983e-06	0.0018907	0.017065	0.0030648	0.20048	0.00038072	0.029651	0.0044706	0.00072111	0.00040085	0.00078277	0.00033017	0.00234	0.0022392	0.00032886	1.4504e-05	0.0043531	0.00035159	7.2609e-05	4.3365e-07	2.8802e-07	3.4223e-06	7.6927e-08	0.00068966	2.8457e-05	4.6066e-05	0.00022082	0.0015935	0.04546	1.1637e-05	0.00084641	0.095703
GSN	0.014165	0.053065	0.013875	0.027154	0.0021015	0.0097646	0.046091	0.21461	4.9414e-11	9.0147e-10	2.0263e-10	6.5937e-10	NA	1.1275e-07	0.058212	0.0067486	0.023279	0.0010695	0.00069311	0.20828	0.017757	0.11777	0.019081	0.23489	0.015203	0.032936	0.0025039	0.026937	0.074462	0.066824	0.00018679	0.10525	0.027964	0.030021	0.023225	0.013497	0.00085722	0.0028554	0.011394	0.00082071	0.019541	0.00079574	0.0043254	0.017982	0.024804	0.98607	0.0056062	0.024466	0.019473
PTPRJ	0.002481	0.013008	0.0011706	0.0047784	0.0067562	0.0013545	0.056245	0.3537	3.2285e-13	0	1.0625e-12	1.3323e-15	1.1275e-07	NA	0.11066	1.4179e-06	1.6433e-06	3.1165e-05	0.14622	0.22999	0.13401	0.30485	0.13215	0.38624	0.0060881	0.0029436	0.010769	0.025252	0.002377	0.017755	0.082797	0.012747	0.0047074	0.033732	0.0044102	0.003681	1.7494e-06	0.00014915	0.00035839	3.1549e-05	0.011598	0.050527	0.021079	0.16146	0.039684	0.075321	5.7242e-09	0.0010925	0.074534
PON1/HDL	0.0051434	0.00039385	0.0059081	0.014765	0	2.9988e-05	0.040996	0.80641	0.030402	0.0057746	0.0037941	0.013337	0.058212	0.11066	NA	0.96752	0.083521	0.0054306	0.27275	0.59471	0.45518	0.36247	0.15113	0.16669	0.23249	0.80184	0.24497	0.28061	0.59105	0.20066	0.69911	0.0067072	0.035772	0.67798	0.35219	0.93623	0.031859	0.0043442	0.077415	0.015856	0.017861	0.03179	0.00051696	0.17001	0.57426	0.61995	0.075023	0.055494	0.095654
GNLY	0.015569	0.21964	0.036634	0.13307	0.089141	0.0079127	0.0016718	0.55672	0.00014321	1.5585e-05	0.00023621	4.7586e-06	0.0067486	1.4179e-06	0.96752	NA	0.001764	0.0083853	0.41069	0.18884	0.52173	0.48605	0.92921	0.82049	0.33546	0.41182	0.22712	0.12747	0.094298	0.40153	0.45343	0.10279	0.19296	0.38757	0.12741	0.025521	0.016	0.050567	0.008833	0.04454	0.13874	0.4057	0.45669	0.040507	0.021673	0.0034091	0.013442	0.0066985	0.71677
GPX1	0.0034822	0.0011945	8.7802e-06	3.0486e-05	0.001072	0.00029081	0.0091449	0.2757	0.00011097	1.606e-06	8.3154e-06	1.9384e-06	0.023279	1.6433e-06	0.083521	0.001764	NA	4.6903e-09	0.94893	0.54394	0.30284	0.13246	0.51939	0.19903	0.0082957	0.00025793	7.5153e-06	0.0049535	0.00014141	0.00010642	0.2433	0.00053502	0.0011784	0.00072238	0.00026624	0.00014938	7.1515e-05	1.4757e-05	0.0020109	0.00016673	0.00029715	0.033205	0.010159	0.26052	0.43427	0.59032	0.00071974	0.0095801	0.12168
GSR	0.11183	0.015304	0.0049153	0.0066243	0.00059514	5.2401e-05	0.27601	0.48587	0.00041208	3.6855e-05	2.3791e-05	1.983e-06	0.0010695	3.1165e-05	0.0054306	0.0083853	4.6903e-09	NA	0.95295	0.66779	0.3091	0.36681	0.50387	0.32616	0.43791	0.092154	0.0053568	0.010218	0.0010749	0.029348	0.1795	0.010427	0.038266	0.061677	0.034078	0.040989	0.11812	0.017702	0.14649	0.10073	0.077453	0.31347	0.11964	0.42477	0.70393	0.39955	0.11771	0.50735	0.88789
NCL	0.0093414	0.0089655	0.0040817	0.009637	0.043168	0.022586	0.10552	0.047993	1.5482e-05	0.00030017	0.00040972	0.0018907	0.00069311	0.14622	0.27275	0.41069	0.94893	0.95295	NA	5.6615e-06	3.6121e-09	0	1.4597e-12	1.3101e-07	0.00069997	0.0054708	0.0048623	0.0032242	0.083113	0.039198	0.001505	0.29376	0.32525	0.038481	0.0050402	0.0056238	1.8874e-07	1.0611e-08	8.864e-13	2.1301e-12	1.2317e-06	0	9.0521e-11	0.00012367	1.4654e-07	0.00055433	0.00095517	1.6203e-05	2.4437e-05
MIF	0.003718	0.005319	0.001422	0.010006	0.079491	0.068892	0.030773	3.3641e-08	0.0014943	0.0023836	0.0040656	0.017065	0.20828	0.22999	0.59471	0.18884	0.54394	0.66779	5.6615e-06	NA	2.5524e-09	0.00018518	0.00030717	1.7459e-06	0.0010117	0.014896	0.095692	0.018401	0.19845	0.12087	0.028376	0.18251	0.087692	0.029548	0.016492	0.0085555	2.2971e-07	2.9202e-05	2.7733e-07	1.371e-06	1.6937e-08	2.798e-07	3.3568e-05	0.00043633	1.9258e-05	2.9364e-08	0.024394	0.0025479	0.0024103
TXNDC5	0.00081056	0.0080181	0.00061903	0.00091852	0.11323	0.08695	0.14021	0.0035712	6.7572e-05	0.00020656	0.00046201	0.0030648	0.017757	0.13401	0.45518	0.52173	0.30284	0.3091	3.6121e-09	2.5524e-09	NA	6.4298e-06	3.776e-05	0.0042029	8.2528e-05	0.039623	0.0051753	0.0022193	0.021062	0.064883	0.01988	0.34196	0.16237	0.040676	0.0206	0.01977	7.2911e-07	4.1236e-08	2.5709e-09	3.5668e-11	6.7601e-07	1.0675e-11	1.2505e-07	0.00060622	2.9644e-08	7.1402e-05	2.7493e-05	9.1131e-05	3.1223e-08
CD44	0.13814	0.13606	0.10058	0.16555	0.21088	0.28226	0.53956	0.1115	0.071946	0.089166	0.072205	0.20048	0.11777	0.30485	0.36247	0.48605	0.13246	0.36681	0	0.00018518	6.4298e-06	NA	2.1566e-09	2.763e-07	0.10482	0.14294	0.11493	0.032494	0.42553	0.37005	0.037552	0.63213	0.99925	0.39747	0.21065	0.23157	0.02868	0.00081552	5.469e-05	0.00015308	0.0027338	5.2674e-10	3.4372e-06	0.00033799	0.00030428	0.0023397	0.52365	0.028938	0.00067856
IDH1	0.014765	0.001459	0.0012021	0.015869	0.0059411	0.031519	0.023592	0.0023177	0.00019221	0.00028394	0.00021874	0.00038072	0.019081	0.13215	0.15113	0.92921	0.51939	0.50387	1.4597e-12	0.00030717	3.776e-05	2.1566e-09	NA	7.3741e-13	0.00058215	0.002338	0.0075422	0.00033419	0.005012	0.0017743	0.018214	0.012006	0.0067928	0.011858	0.0039588	0.0022528	3.3435e-08	3.7927e-11	1.5768e-09	7.737e-10	3.4498e-07	2.4869e-14	1.4207e-09	0.00015861	0.0006914	0.085529	0.028693	7.4416e-05	0.0054572
IKBKB	0.01664	0.00035688	0.00097817	0.0069196	0.0066161	0.026071	0.021558	4.1761e-06	0.023743	0.012346	0.0096837	0.029651	0.23489	0.38624	0.16669	0.82049	0.19903	0.32616	1.3101e-07	1.7459e-06	0.0042029	2.763e-07	7.3741e-13	NA	0.00016436	2.3593e-05	0.00045881	0.0017232	0.012847	0.0021863	0.0070932	0.030615	0.045384	0.013939	0.0066671	0.0033825	1.7146e-06	5.1364e-07	6.1389e-07	1.0911e-06	1.1508e-08	8.7186e-10	1.3664e-05	0.0067336	0.060497	0.11038	0.30827	0.0071962	0.018887
Hcy 2	2.1137e-08	1.1646e-07	2.4969e-10	5.3253e-11	0.004392	0.00026716	0.0040224	0.0073685	0.0035128	0.00075249	0.0010877	0.0044706	0.015203	0.0060881	0.23249	0.33546	0.0082957	0.43791	0.00069997	0.0010117	8.2528e-05	0.10482	0.00058215	0.00016436	NA	5.7875e-08	2.4668e-10	0.00036372	1.2184e-05	4.6084e-07	0.0018903	0.12317	0.26977	0.00347	0.0015364	0.00046779	8.0314e-07	5.6642e-07	6.2914e-06	1.5664e-07	3.3079e-05	1.9572e-05	1.5916e-05	0.47501	0.040208	0.23805	0.00016527	0.00024045	3.4422e-05
AOPP	1.6221e-05	1.357e-06	1.4995e-07	1.6359e-06	0.013837	0.00135	5.3461e-05	0.022482	0.00078734	0.00024643	0.00060987	0.00072111	0.032936	0.0029436	0.80184	0.41182	0.00025793	0.092154	0.0054708	0.014896	0.039623	0.14294	0.002338	2.3593e-05	5.7875e-08	NA	5.5076e-12	2.5788e-05	3.8602e-06	2.2644e-06	0.001334	0.011105	0.02664	0.0038683	0.00034363	2.2587e-05	6.242e-06	3.8198e-05	2.4771e-05	5.0329e-06	0.00037094	0.00014083	0.012855	0.095914	0.088807	0.18346	0.0035917	0.0088396	0.03465
CRP	2.1597e-05	2.0001e-08	7.0046e-12	3.1053e-10	0.00085889	1.7224e-05	0.00014135	0.019552	0.00099978	0.0001779	0.00018468	0.00040085	0.0025039	0.010769	0.24497	0.22712	7.5153e-06	0.0053568	0.0048623	0.095692	0.0051753	0.11493	0.0075422	0.00045881	2.4668e-10	5.5076e-12	NA	7.606e-07	1.5446e-07	3.7582e-09	6.07e-05	0.0050242	0.0035987	0.00024509	4.6195e-05	4.7643e-06	0.00022549	3.6922e-06	6.3035e-05	1.333e-05	0.00026363	3.1818e-05	0.00099971	0.10992	0.12321	0.99514	0.039925	0.0066758	0.0014506
SOD3	6.1663e-06	1.2492e-08	2.1341e-08	1.0604e-06	0.00068209	5.6425e-06	4.1715e-05	0.04968	0.00039993	0.00039607	0.00053994	0.00078277	0.026937	0.025252	0.28061	0.12747	0.0049535	0.010218	0.0032242	0.018401	0.0022193	0.032494	0.00033419	0.0017232	0.00036372	2.5788e-05	7.606e-07	NA	2.7152e-06	5.2643e-06	0.00023783	7.4215e-05	0.00076708	0.0010846	0.00010239	6.2802e-06	0.00033177	8.0522e-05	4.8138e-05	0.00015717	1.5043e-05	0.00076942	0.0022309	0.0075056	0.045959	0.51328	0.066865	0.0018063	0.0024996
Hcy 1	7.3622e-06	7.195e-07	9.6634e-09	4.0138e-08	0.028841	0.00053296	0.0033476	0.015471	0.0017104	0.00010965	0.00028623	0.00033017	0.074462	0.002377	0.59105	0.094298	0.00014141	0.0010749	0.083113	0.19845	0.021062	0.42553	0.005012	0.012847	1.2184e-05	3.8602e-06	1.5446e-07	2.7152e-06	NA	4.6584e-06	0.098425	0.0001727	0.0024479	6.3047e-06	5.9384e-07	5.8321e-07	0.00087458	3.0483e-05	0.00011407	0.00020466	0.00019772	0.00096657	0.0050097	0.15708	0.78468	0.69576	0.0086218	0.021821	0.0028255
Hcy 3	7.2586e-05	1.8725e-08	4.4018e-12	2.5777e-09	0.00083682	5.8812e-08	0.00034037	0.041671	0.0042457	0.0013998	0.0015584	0.00234	0.066824	0.017755	0.20066	0.40153	0.00010642	0.029348	0.039198	0.12087	0.064883	0.37005	0.0017743	0.0021863	4.6084e-07	2.2644e-06	3.7582e-09	5.2643e-06	4.6584e-06	NA	0.00056014	0.0012137	0.00094936	2.0961e-07	1.5161e-08	6.53e-09	0.00012317	3.5187e-06	0.00029295	7.723e-05	0.00027619	0.00078109	0.00012168	0.21634	0.43443	0.77964	0.02387	0.0064017	0.018399
Protein carbonyl	0.0085769	0.0019181	0.00044817	0.0016656	0.024697	0.00066445	0.00083262	0.04578	0.00053803	0.0017169	0.0010636	0.0022392	0.00018679	0.082797	0.69911	0.45343	0.2433	0.1795	0.001505	0.028376	0.01988	0.037552	0.018214	0.0070932	0.0018903	0.001334	6.07e-05	0.00023783	0.098425	0.00056014	NA	0.069533	0.018569	0.00045235	0.00077622	0.00013473	0.010125	0.0061949	0.006846	0.0025093	0.010764	0.00017324	0.0080929	0.059019	0.16299	0.88204	0.13661	0.16751	0.063728
HMOX1	0.0017931	7.0361e-05	8.0658e-05	0.021542	3.4759e-07	0.0011813	0.00021789	0.039201	0.0021186	0.00024607	0.00033312	0.00032886	0.10525	0.012747	0.0067072	0.10279	0.00053502	0.010427	0.29376	0.18251	0.34196	0.63213	0.012006	0.030615	0.12317	0.011105	0.0050242	7.4215e-05	0.0001727	0.0012137	0.069533	NA	4.9738e-14	0.0022892	0.00011095	1.2934e-05	0.0016831	0.0017207	0.0041991	0.0037797	0.0003348	0.018107	0.010535	0.16123	0.84155	0.72928	0.10128	0.012272	0.095418
NOS2	0.13926	0.00080441	0.000392	0.044808	5.1687e-05	0.0042909	0.0013431	0.010274	2.4298e-05	9.3139e-06	1.1974e-05	1.4504e-05	0.027964	0.0047074	0.035772	0.19296	0.0011784	0.038266	0.32525	0.087692	0.16237	0.99925	0.0067928	0.045384	0.26977	0.02664	0.0035987	0.00076708	0.0024479	0.00094936	0.018569	4.9738e-14	NA	0.00045236	9.6606e-05	2.5033e-05	0.00012616	0.00072458	0.00084603	0.00069079	0.00047131	0.008773	0.016742	0.01754	0.59886	0.53894	0.0519	0.0044323	0.14997
oxLDL/LDL	0.00016985	2.5378e-05	7.7153e-09	1.3867e-06	0.0062991	0.00019549	2.3492e-05	0.049872	0.0019475	0.0028484	0.003072	0.0043531	0.030021	0.033732	0.67798	0.38757	0.00072238	0.061677	0.038481	0.029548	0.040676	0.39747	0.011858	0.013939	0.00347	0.0038683	0.00024509	0.0010846	6.3047e-06	2.0961e-07	0.00045235	0.0022892	0.00045236	NA	0	0	0.00022964	0.00021476	0.00083722	0.0003985	0.00021496	0.0012309	0.0023572	0.031773	0.091155	0.36564	0.032537	0.027804	0.070451
OxLDL	1.5717e-06	1.954e-07	1.9601e-10	2.9564e-08	0.0012	2.2693e-06	3.8856e-05	0.056386	0.000108	0.00017456	0.00046803	0.00035159	0.023225	0.0044102	0.35219	0.12741	0.00026624	0.034078	0.0050402	0.016492	0.0206	0.21065	0.0039588	0.0066671	0.0015364	0.00034363	4.6195e-05	0.00010239	5.9384e-07	1.5161e-08	0.00077622	0.00011095	9.6606e-05	0	NA	0	1.1841e-05	4.1342e-06	1.0499e-05	5.6393e-06	4.7948e-05	5.073e-05	0.00015405	0.019705	0.052118	0.15432	0.0034635	0.0076192	0.025269
oxLDL/HDL	2.0925e-07	3.9526e-08	1.6597e-10	5.2549e-08	0.00065792	2.8749e-06	3.6759e-11	0.017258	4.6849e-05	7.3634e-05	0.00020155	7.2609e-05	0.013497	0.003681	0.93623	0.025521	0.00014938	0.040989	0.0056238	0.0085555	0.01977	0.23157	0.0022528	0.0033825	0.00046779	2.2587e-05	4.7643e-06	6.2802e-06	5.8321e-07	6.53e-09	0.00013473	1.2934e-05	2.5033e-05	0	0	NA	8.441e-06	8.7406e-06	5.7029e-06	7.1187e-06	7.1029e-05	6.7061e-05	0.0011991	0.0056423	0.025222	0.11191	0.009255	0.0049314	0.064835
SOD1	2.2935e-05	1.8194e-05	8.2506e-07	1.3821e-05	0.0001196	2.5603e-05	0.0051477	0.0046892	1.0446e-08	1.5186e-09	1.2657e-07	4.3365e-07	0.00085722	1.7494e-06	0.031859	0.016	7.1515e-05	0.11812	1.8874e-07	2.2971e-07	7.2911e-07	0.02868	3.3435e-08	1.7146e-06	8.0314e-07	6.242e-06	0.00022549	0.00033177	0.00087458	0.00012317	0.010125	0.0016831	0.00012616	0.00022964	1.1841e-05	8.441e-06	NA	0	0	0	0	1.5608e-12	6.735e-11	9.1513e-05	1.7596e-05	6.2153e-05	1.1096e-11	7.9936e-14	4.1487e-05
MAPK1	3.1063e-06	6.9326e-07	7.2524e-08	1.065e-06	1.4662e-05	2.7922e-06	0.020214	0.0058315	6.2434e-08	3.4656e-09	2.1002e-07	2.8802e-07	0.0028554	0.00014915	0.0043442	0.050567	1.4757e-05	0.017702	1.0611e-08	2.9202e-05	4.1236e-08	0.00081552	3.7927e-11	5.1364e-07	5.6642e-07	3.8198e-05	3.6922e-06	8.0522e-05	3.0483e-05	3.5187e-06	0.0061949	0.0017207	0.00072458	0.00021476	4.1342e-06	8.7406e-06	0	NA	0	0	1.5898e-13	0	0	7.7309e-05	3.4554e-06	0.0005469	5.5932e-09	8.3479e-09	6.1133e-06
GSTP1	1.0869e-05	2.8767e-06	9.526e-07	1.7363e-06	0.00042848	0.00010582	0.003067	0.018117	1.0169e-07	4.3581e-08	1.9445e-06	3.4223e-06	0.011394	0.00035839	0.077415	0.008833	0.0020109	0.14649	8.864e-13	2.7733e-07	2.5709e-09	5.469e-05	1.5768e-09	6.1389e-07	6.2914e-06	2.4771e-05	6.3035e-05	4.8138e-05	0.00011407	0.00029295	0.006846	0.0041991	0.00084603	0.00083722	1.0499e-05	5.7029e-06	0	0	NA	0	1.1471e-12	0	3.3329e-13	4.3947e-07	8.5234e-09	6.5755e-07	1.2605e-08	7.8382e-14	4.3352e-07
PRDX1	2.0631e-06	1.0599e-06	1.1106e-07	2.8642e-07	6.3896e-05	2.6699e-05	0.010336	0.025321	1.4886e-09	3.254e-10	1.9926e-08	7.6927e-08	0.00082071	3.1549e-05	0.015856	0.04454	0.00016673	0.10073	2.1301e-12	1.371e-06	3.5668e-11	0.00015308	7.737e-10	1.0911e-06	1.5664e-07	5.0329e-06	1.333e-05	0.00015717	0.00020466	7.723e-05	0.0025093	0.0037797	0.00069079	0.0003985	5.6393e-06	7.1187e-06	0	0	0	NA	2.0872e-13	0	2.2204e-16	3.6235e-06	4.176e-08	1.9243e-05	5.4228e-12	1.3047e-12	8.2255e-08
IL18	0.00065027	3.6563e-05	2.5013e-06	6.8402e-05	0.00020771	0.00038791	0.028468	0.00047663	5.1243e-05	3.4471e-05	0.00013034	0.00068966	0.019541	0.011598	0.017861	0.13874	0.00029715	0.077453	1.2317e-06	1.6937e-08	6.7601e-07	0.0027338	3.4498e-07	1.1508e-08	3.3079e-05	0.00037094	0.00026363	1.5043e-05	0.00019772	0.00027619	0.010764	0.0003348	0.00047131	0.00021496	4.7948e-05	7.1029e-05	0	1.5898e-13	1.1471e-12	2.0872e-13	NA	1.7339e-11	1.0043e-11	0.0001358	0.013395	0.011874	3.6104e-05	2.4032e-08	3.3738e-06
ILF3	0.00011629	4.6173e-05	1.1891e-05	5.9566e-05	0.00045105	0.00094709	0.024159	0.0007665	9.9841e-07	2.3893e-06	6.7248e-06	2.8457e-05	0.00079574	0.050527	0.03179	0.4057	0.033205	0.31347	0	2.798e-07	1.0675e-11	5.2674e-10	2.4869e-14	8.7186e-10	1.9572e-05	0.00014083	3.1818e-05	0.00076942	0.00096657	0.00078109	0.00017324	0.018107	0.008773	0.0012309	5.073e-05	6.7061e-05	1.5608e-12	0	0	0	1.7339e-11	NA	1.2434e-14	2.9107e-05	2.8741e-06	0.0013929	2.0516e-05	1.1437e-05	2.6928e-05
PTK2B	0.00016392	2.2343e-05	8.2015e-06	3.262e-05	7.3597e-05	0.0001723	0.41602	0.054706	9.8013e-06	2.9424e-06	4.9112e-06	4.6066e-05	0.0043254	0.021079	0.00051696	0.45669	0.010159	0.11964	9.0521e-11	3.3568e-05	1.2505e-07	3.4372e-06	1.4207e-09	1.3664e-05	1.5916e-05	0.012855	0.00099971	0.0022309	0.0050097	0.00012168	0.0080929	0.010535	0.016742	0.0023572	0.00015405	0.0011991	6.735e-11	0	3.3329e-13	2.2204e-16	1.0043e-11	1.2434e-14	NA	1.976e-05	1.5865e-05	0.0048545	5.2166e-05	1.9247e-07	3.592e-07
NMI	0.010828	0.0026925	0.0070127	0.019185	0.0030729	0.016394	0.0061895	0.45144	0.00014979	0.00014793	0.00057911	0.00022082	0.017982	0.16146	0.17001	0.040507	0.26052	0.42477	0.00012367	0.00043633	0.00060622	0.00033799	0.00015861	0.0067336	0.47501	0.095914	0.10992	0.0075056	0.15708	0.21634	0.059019	0.16123	0.01754	0.031773	0.019705	0.0056423	9.1513e-05	7.7309e-05	4.3947e-07	3.6235e-06	0.0001358	2.9107e-05	1.976e-05	NA	5.94e-08	4.1485e-06	0.16153	0.00016233	0.0023008
IRF5	0.0020102	0.014659	0.014939	0.012684	0.081016	0.053366	0.036621	0.47395	3.1262e-05	0.00049455	0.0023817	0.0015935	0.024804	0.039684	0.57426	0.021673	0.43427	0.70393	1.4654e-07	1.9258e-05	2.9644e-08	0.00030428	0.0006914	0.060497	0.040208	0.088807	0.12321	0.045959	0.78468	0.43443	0.16299	0.84155	0.59886	0.091155	0.052118	0.025222	1.7596e-05	3.4554e-06	8.5234e-09	4.176e-08	0.013395	2.8741e-06	1.5865e-05	5.94e-08	NA	4.3897e-10	0.00048758	0.0005597	0.022666
MAVS	0.0059354	0.11398	0.037957	0.039807	0.20028	0.059962	0.1657	0.15196	0.010182	0.0049989	0.059244	0.04546	0.98607	0.075321	0.61995	0.0034091	0.59032	0.39955	0.00055433	2.9364e-08	7.1402e-05	0.0023397	0.085529	0.11038	0.23805	0.18346	0.99514	0.51328	0.69576	0.77964	0.88204	0.72928	0.53894	0.36564	0.15432	0.11191	6.2153e-05	0.0005469	6.5755e-07	1.9243e-05	0.011874	0.0013929	0.0048545	4.1485e-06	4.3897e-10	NA	0.00061458	0.00026302	0.015872
GZMB	0.00088101	0.0092025	0.0004773	0.00078742	0.022631	0.0011321	0.3787	0.66762	1.8957e-06	1.7708e-07	3.5228e-05	1.1637e-05	0.0056062	5.7242e-09	0.075023	0.013442	0.00071974	0.11771	0.00095517	0.024394	2.7493e-05	0.52365	0.028693	0.30827	0.00016527	0.0035917	0.039925	0.066865	0.0086218	0.02387	0.13661	0.10128	0.0519	0.032537	0.0034635	0.009255	1.1096e-11	5.5932e-09	1.2605e-08	5.4228e-12	3.6104e-05	2.0516e-05	5.2166e-05	0.16153	0.00048758	0.00061458	NA	2.8306e-06	0.0010816
TXNDC17	0.0024029	0.0026172	0.00047492	0.00079592	0.0017208	0.0012929	0.039902	0.63324	0.00093037	2.4325e-05	0.00010345	0.00084641	0.024466	0.0010925	0.055494	0.0066985	0.0095801	0.50735	1.6203e-05	0.0025479	9.1131e-05	0.028938	7.4416e-05	0.0071962	0.00024045	0.0088396	0.0066758	0.0018063	0.021821	0.0064017	0.16751	0.012272	0.0044323	0.027804	0.0076192	0.0049314	7.9936e-14	8.3479e-09	7.8382e-14	1.3047e-12	2.4032e-08	1.1437e-05	1.9247e-07	0.00016233	0.0005597	0.00026302	2.8306e-06	NA	3.8391e-07
CST3	0.0024014	0.0025386	0.0017675	0.00019702	0.074735	0.10632	0.8105	0.53497	0.016124	0.0040256	0.010716	0.095703	0.019473	0.074534	0.095654	0.71677	0.12168	0.88789	2.4437e-05	0.0024103	3.1223e-08	0.00067856	0.0054572	0.018887	3.4422e-05	0.03465	0.0014506	0.0024996	0.0028255	0.018399	0.063728	0.095418	0.14997	0.070451	0.025269	0.064835	4.1487e-05	6.1133e-06	4.3352e-07	8.2255e-08	3.3738e-06	2.6928e-05	3.592e-07	0.0023008	0.022666	0.015872	0.0010816	3.8391e-07	NA
HDL/Apo A-I	0.0011215	0.00024631	5.0905e-06	1.2635e-06	0.0014716	1.2166e-06	0.0059828	0.27977	0.0072336	0.0035197	0.0088252	0.035916	0.33307	0.028439	2.249e-07	0.91421	0.1266	0.094781	0.015578	0.10265	0.0071752	0.11368	0.095994	0.10845	0.0046915	0.12989	0.0070114	0.025236	0.0020667	0.0040125	0.13535	0.33026	0.21189	0.083384	0.011039	0.27109	0.0022614	0.00011258	0.00097431	0.00024074	0.0016823	0.0015895	2.4806e-05	0.30983	0.16475	0.067933	0.0011438	0.021353	0.00056554
MAPK10	0.30787	0.88931	0.15466	0.24728	0.92462	0.75422	0.1064	0.60001	0.20064	0.27377	0.49721	0.33105	0.98441	0.47415	0.30515	0.043326	0.24428	0.86561	0.00014711	0.32296	0.018911	0.0027165	0.010903	0.22413	0.35843	0.55692	0.34586	0.091559	0.049956	0.48351	0.46945	0.47695	0.62734	0.43622	0.39354	0.22773	0.027689	0.024102	0.00057907	0.006154	0.019169	0.010474	0.016998	0.012252	0.0020229	0.0027735	0.12205	0.0057619	0.071562
IFI16	0.18447	0.25527	0.14345	0.22649	0.84284	0.88611	0.81976	0.0051002	0.30014	0.72914	0.99551	0.70134	0.9232	0.51757	0.94469	0.4176	0.90765	0.0024619	0.00031643	0.00012154	9.473e-08	0.012293	0.016781	0.0054392	0.011047	0.16152	0.062867	0.23556	0.83631	0.92573	0.14505	0.90064	0.81688	0.47009	0.51227	0.55151	0.00081341	0.00082361	0.0030028	0.00079282	0.00072137	7.1961e-05	0.0052816	0.23018	9.7551e-05	0.0058569	0.083398	0.051306	0.012211
MX1	0.060244	0.11474	0.034763	0.038016	0.8434	0.68001	0.13351	0.09844	0.53032	0.68461	0.93281	0.98434	0.96264	0.97421	0.28624	0.14052	0.21995	0.15392	0.026273	0.0051175	4.9788e-05	0.94271	0.36391	0.43882	0.003482	0.049389	0.0030965	0.1914	0.098671	0.47042	0.27719	0.99698	0.87911	0.48153	0.35275	0.21858	0.0018672	0.0024682	0.00015388	0.00064524	0.012312	0.0035144	0.034224	0.083482	0.00055375	0.017518	0.055754	0.0037983	0.010798
MAP2K1	0.94745	0.94476	0.82415	0.8346	0.32038	0.41089	0.95532	0.23235	0.80707	0.69675	0.2413	0.61476	0.040422	0.89392	0.29733	0.23617	0.99788	0.15336	0.19116	0.20422	0.27866	0.045258	0.0030437	0.0084738	0.83755	0.57984	0.62475	0.88438	0.96032	0.99038	0.48202	0.55224	0.55301	0.69453	0.72987	0.76965	0.25022	0.033369	0.39426	0.33347	0.62763	0.058679	0.67974	0.34593	0.021046	0.014392	0.44235	0.1873	0.44274
TXNDC12	0.97453	0.71211	0.62714	0.77677	0.34021	0.73846	0.32934	0.47949	0.98088	0.52682	0.12869	0.42979	0.21416	0.6899	0.12282	0.89402	0.40501	0.39588	0.072238	0.96187	0.4782	0.37308	0.018359	0.033797	0.45595	0.25439	0.25233	0.13446	0.27087	0.44269	0.47355	0.85119	0.90685	0.58066	0.46019	0.36446	0.022715	0.02456	0.0408	0.092715	0.036869	0.13184	0.3884	0.26845	0.11894	0.27759	0.25193	0.31332	0.5941
TXN	0.11133	0.096686	0.18365	0.26388	0.55101	0.28639	0.012036	0.062578	0.2674	0.39767	0.95138	0.57919	0.17564	0.42914	0.41587	0.028124	0.54018	0.20045	0.096041	0.018225	0.10626	0.55423	0.0022997	0.0078979	0.31582	0.12813	0.61795	0.18505	0.1541	0.36928	0.69506	0.49254	0.13915	0.23098	0.14925	0.048983	4.4688e-05	0.0003637	9.4318e-05	0.0016028	0.0064433	0.016615	0.2379	8.228e-05	0.0011416	7.5772e-06	0.082153	0.004027	0.45321
TNFAIP8L2	0.2717	0.043213	0.096799	0.24363	0.33866	0.28713	0.21741	0.00028089	0.60942	0.9757	0.78781	0.68452	0.24597	0.37551	0.79619	0.30349	0.66893	0.29943	0.00025555	0.00047161	0.037613	0.001929	2.8159e-07	1.9641e-09	0.017006	0.097438	0.1422	0.061574	0.46351	0.035629	0.42197	0.46744	0.49874	0.089183	0.095026	0.082782	6.6134e-05	8.4682e-06	0.00038655	0.00095943	2.5371e-05	5.8661e-05	0.00039515	0.039289	0.0081867	0.024416	0.61135	0.042104	0.14003
CD226	0.14338	0.074857	0.012759	0.068096	0.31567	0.31372	0.061873	0.0022254	0.097529	0.037537	0.030112	0.011034	0.19282	0.16669	0.95949	0.049056	0.012993	0.012902	0.14421	0.06987	0.17282	0.16392	0.011177	0.0087361	0.076605	0.010986	0.00056459	0.053301	0.011056	0.36995	0.67111	0.20608	0.53955	0.51649	0.5667	0.28824	0.16889	0.035911	0.067753	0.12394	0.20156	0.055902	0.040145	0.23331	0.017073	0.5035	0.51659	0.64979	0.38981
ILF2	0.94094	0.66719	0.61398	0.87309	0.8326	0.64205	0.72893	0.050122	0.83784	0.96864	0.76595	0.87999	0.94947	0.036546	0.98881	0.22613	0.098265	0.24559	0.014133	0.0031021	0.0018669	6.8234e-06	0.099456	0.089182	0.71944	0.57546	0.65719	0.15914	0.83999	0.55806	0.93684	0.63034	0.17171	0.96418	0.53286	0.54231	0.58627	0.99961	0.94472	0.83553	0.057523	0.13888	0.058661	0.063773	0.25013	0.38417	0.23721	0.44659	0.054046
HPSE	0.45421	0.12413	0.40768	0.35896	0.76146	0.9289	0.65888	0.47308	0.46073	0.81247	0.87482	0.75026	0.022887	0.054152	0.95797	0.20928	0.74663	0.17929	0.088667	0.29672	0.060232	0.0093867	0.00096726	0.021944	0.5107	0.70854	0.43219	0.60814	0.26659	0.18669	0.48222	0.85246	0.62205	0.59644	0.37813	0.39793	0.74029	0.015657	0.047375	0.080291	0.69874	0.0032975	0.089723	0.044065	0.33916	0.24901	0.37924	0.30743	0.054541
LDL	0.58421	0.77908	0.41075	0.73476	0.93047	0.61354	0.1625	0.48814	0.68704	0.65946	0.95192	0.67966	0.64124	0.48913	0.37139	0.30336	0.59	0.92743	0.46454	0.80904	0.90894	0.59116	0.92817	0.78634	0.66555	0.72946	0.69175	0.93418	0.57215	0.42933	0.20061	0.62392	0.71191	3.466e-05	0.54657	0.3496	0.95604	0.71475	0.44114	0.56375	0.63481	0.66979	0.70776	0.76315	0.97624	0.45888	0.42549	0.83975	0.79415
Total Chol	0.69925	0.45232	0.099542	0.30899	0.42561	0.54696	0.00013542	0.15662	0.7574	0.9148	0.58605	0.74713	0.49981	0.61821	0.20004	0.9423	0.20472	0.71894	0.61759	0.53637	0.70172	0.50129	0.76846	0.57926	0.44892	0.61503	0.26378	0.18511	0.37045	0.089936	0.069558	0.57574	0.16829	3.6906e-06	0.013093	0.015356	0.65789	0.89515	0.84916	0.85391	0.45468	0.94701	0.43505	0.39146	0.60917	0.64942	0.32315	0.75965	0.45861
IFNG	0.56711	0.74074	0.80376	0.65328	0.05223	0.48989	0.16656	0.40126	0.033039	0.019614	0.015735	0.009795	0.087574	0.048293	0.24934	0.94613	0.3165	0.43018	0.84009	0.80704	0.68081	0.37934	0.57237	0.5412	0.41647	0.21388	0.5117	0.23714	0.79852	0.65384	0.54308	0.9697	0.81973	0.92513	0.66899	0.91292	0.43689	0.35468	0.91364	0.42442	0.99495	0.51555	0.77148	0.40498	0.448	0.776	0.22032	0.4665	0.83223
TNF 1	0.39589	0.89911	0.59342	0.76643	0.25933	0.50812	0.43515	0.66809	0.60356	0.90323	0.96137	0.96244	0.93669	0.52022	0.10789	0.52929	0.98295	0.58333	0.45086	0.74143	0.21013	0.30599	0.37321	0.18793	0.97028	0.30317	0.21367	0.35182	0.71647	0.9495	0.015499	0.26712	0.47017	0.72678	0.73325	0.59877	0.77713	0.46778	0.47309	0.56716	0.28306	0.16461	0.91482	0.50127	0.76274	0.50428	0.89109	0.60077	0.60469
CD47	0.29133	0.9429	0.44866	0.46243	0.74079	0.36189	0.75306	0.27223	0.0006574	0.00070304	0.0063694	0.0018968	0.0022765	5.4286e-11	0.87786	0.00027698	0.0040175	0.079249	0.21355	0.61782	0.91807	5.7801e-05	0.045076	0.0022797	0.55982	0.6212	0.9613	0.92525	0.42873	0.84652	0.78096	0.44286	0.24306	0.64258	0.53194	0.54854	0.014693	0.55212	0.49956	0.29912	0.87979	0.23714	0.57711	0.51876	0.22112	0.17861	6.452e-06	0.10533	0.88001
IFI35	0.58581	0.97125	0.77317	0.99372	0.081922	0.10977	0.23965	0.17861	0.12178	0.10216	0.12667	0.075761	0.021045	0.24256	0.012942	0.72711	0.43105	0.15687	0.59546	0.2252	0.36468	0.092164	0.63421	0.91159	0.16841	0.34466	0.23316	0.51283	0.45195	0.92834	0.50715	0.63766	0.47004	0.88548	0.50262	0.88119	0.63979	0.8303	0.64172	0.89333	0.7598	0.78502	0.22167	0.06834	0.46301	0.68274	0.73761	0.68629	0.51004
LTBP1	0.89532	0.55237	0.90201	0.60003	0.20084	0.43133	0.27183	0.99357	0.02006	0.050002	0.015617	0.030893	2.9588e-08	0.014749	0.51046	0.016413	0.45479	0.018258	0.76488	0.10897	0.055141	0.60982	0.79127	0.92822	0.72356	0.89245	0.70393	0.50027	0.58237	0.94685	0.43721	0.34168	0.31127	0.40688	0.84409	0.6068	0.53323	0.49796	0.41738	0.47949	0.6551	0.55931	0.4569	0.9132	0.32991	0.036615	0.69204	0.63985	0.26851
[truncated: 18 more columns]

## Sheet: correlation_coeff CVD only
	PON1	CAT	MPO	PON1/HDL	TNF 2	IFI16	MAP2K1	TNFAIP8L2	IFI35	TXNDC12	BPI	PGLYRP1	LCN2	LTF	PTPRJ	TXN	CD44	ILF2	GZMB	PTK2B	IDH1	ILF3	NCL	CST3	MAPK10	IRF5	MIF	SOD1	PRDX1	GPX1	GSTP1	TXNDC17	IKBKB	MAPK1	HDL	HDL/Apo A-I	LDL	Total Chol	NOS2	HMOX1	SOD3	Protein carbonyl	TNF 1	Hcy 3	IFNG	IL18	eGFR	GPX3	MX1
PON1	1	0.59712	0.78776	0.8133	0.49125	0.40508	0.59	0.51097	0.29927	0.17556	0.27178	0.27843	0.24646	0.28825	0.15749	0.094923	0.27323	0.11491	-0.031874	0.16989	0.043013	0.12758	0.00053531	-0.046909	0.10924	0.037002	-0.0030441	-0.015542	-0.11715	-0.25556	-0.26359	-0.28334	-0.087374	-0.16464	0.082332	0.14738	0.048281	0.13454	0.29415	-0.01663	0.0039079	-0.025792	-0.16665	-0.24992	-0.101	0.010006	0.35267	0.28373	-0.014192
CAT	0.59712	1	0.8084	0.51956	0.51249	0.4256	0.3483	0.39974	0.14526	0.19045	0.31819	0.38785	0.32769	0.36309	0.24016	0.23551	0.21446	0.13588	0.050086	0.023094	-0.033623	-0.012714	-0.068368	-0.082698	-0.0032355	-0.14555	-0.13006	-0.1239	-0.22537	-0.36004	-0.20752	-0.32149	-0.18665	-0.14924	-0.0089519	-0.002401	0.065365	0.12846	0.46517	0.18748	0.25806	-0.069221	-0.2618	-0.1736	-0.21885	0.11154	0.24141	0.33998	-0.14733
MPO	0.78776	0.8084	1	0.63925	0.59048	0.52605	0.56266	0.50858	0.31611	0.22438	0.3852	0.40222	0.36303	0.39155	0.28157	0.27277	0.28022	0.085283	0.039479	0.22716	0.050693	0.057587	-0.058195	-0.076747	0.075006	-0.028213	-0.090594	-0.092335	-0.18381	-0.33184	-0.20522	-0.28266	-0.2159	-0.19307	0.067314	0.080104	0.094649	0.16092	0.39319	0.07548	0.1151	-0.081874	-0.17836	-0.34276	-0.11821	0.092346	0.25666	0.23691	-0.038118
PON1/HDL	0.8133	0.51956	0.63925	1	0.42191	0.42045	0.40001	0.41917	0.2264	0.113	0.31009	0.30431	0.28256	0.31882	0.24427	0.10906	0.14534	0.12807	-0.11958	0.055513	-0.069398	0.055878	-0.10519	-0.053971	0.1008	-0.11156	-0.17622	-0.19787	-0.2522	-0.30741	-0.19893	-0.25764	-0.12897	-0.082965	-0.51291	-0.40189	-0.078771	-0.092098	0.18204	0.029329	0.020387	-0.033155	-0.14625	-0.11889	-0.11822	-0.082841	0.26782	0.28956	0.01954
TNF 2	0.49125	0.51249	0.59048	0.42191	1	0.30625	0.24887	0.20504	0.14735	0.12378	0.23443	0.28236	0.26331	0.26846	0.24559	0.21529	0.083856	0.10539	0.013704	-0.033618	0.000323	-0.033756	-0.096822	-0.028758	-0.083174	-0.22372	-0.10075	-0.15809	-0.20241	-0.2095	-0.17435	-0.22235	-0.098162	-0.027205	0.0021192	-0.031769	-0.039038	-0.022557	0.46122	0.11445	0.15917	0.014241	-0.19166	0.079754	-0.079615	0.01504	0.18126	0.28879	-0.0045235
IFI16	0.40508	0.4256	0.52605	0.42045	0.30625	1	0.50273	0.68118	0.58564	0.6658	0.60109	0.68031	0.67232	0.68389	0.44047	0.36001	0.19782	0.24496	-0.13415	0.042269	0.0022619	0.14093	-0.2293	-0.0086771	0.028106	-0.16255	-0.36475	-0.3619	-0.47679	-0.65212	-0.58888	-0.60812	-0.1542	-0.28609	-0.12252	-0.20468	0.014455	0.034488	0.12072	-0.044503	-0.058801	-0.1899	0.0097665	-0.20701	-0.12552	0.1417	0.21445	0.11196	0.44256
MAP2K1	0.59	0.3483	0.56266	0.40001	0.24887	0.50273	1	0.59675	0.49802	0.42073	0.19535	0.28675	0.25901	0.28846	0.15034	0.33984	0.31188	0.21163	0.11974	0.20687	0.34995	0.32731	0.10435	-0.029997	0.066706	0.15276	0.10885	0.12955	-0.003288	-0.13455	-0.27954	-0.40526	0.048507	-0.10955	0.18532	0.21014	0.19896	0.20652	0.13008	-0.081126	0.031862	0.083011	-0.087695	-0.17697	-0.06165	0.072067	0.28224	0.18807	0.31381
TNFAIP8L2	0.51097	0.39974	0.50858	0.41917	0.20504	0.68118	0.59675	1	0.61105	0.60488	0.25448	0.28401	0.23155	0.26962	0.017114	0.037073	0.62773	0.51197	0.18539	0.42499	0.40746	0.59121	0.29983	0.20251	0.49975	0.31926	0.047513	0.16225	0.098573	-0.27543	-0.17282	-0.28094	0.11396	-0.10972	0.035907	-0.016885	0.1935	0.24077	0.040964	-0.13188	-0.089227	-0.069615	-0.051482	-0.10283	-0.11565	0.17388	0.18878	0.16714	0.30537
IFI35	0.29927	0.14526	0.31611	0.2264	0.14735	0.58564	0.49802	0.61105	1	0.45061	0.20399	0.26796	0.30106	0.29388	0.20788	0.34782	0.030639	0.058041	-0.0078104	0.09923	0.13458	0.16511	-0.18021	-0.19752	0.034975	-0.018402	-0.052731	0.054863	-0.20162	-0.3549	-0.38765	-0.39024	-0.10299	-0.07956	0.053742	-0.0083288	-0.019592	-0.0070111	-0.070649	-0.14535	0.044102	-0.018652	-0.034857	-0.071419	-0.066796	0.040219	0.1716	0.051977	0.63394
TXNDC12	0.17556	0.19045	0.22438	0.113	0.12378	0.6658	0.42073	0.60488	0.45061	1	0.29415	0.43523	0.39009	0.40882	0.23574	0.33329	0.32588	0.40752	0.0044575	0.13307	0.3228	0.37627	0.068753	0.24667	0.26253	0.22115	-0.23153	-0.050809	-0.071519	-0.30452	-0.35285	-0.42388	-0.078126	-0.083075	0.065472	-0.078977	-0.056782	0.045768	0.0070167	-0.037118	-0.05019	-0.042179	-0.11525	-0.19871	-0.042259	0.31232	0.12581	0.042959	0.38018
BPI	0.27178	0.31819	0.3852	0.31009	0.23443	0.60109	0.19535	0.25448	0.20399	0.29415	1	0.89075	0.90731	0.91857	0.74343	0.33411	-0.10325	0.049871	-0.29403	-0.35095	-0.43656	-0.18094	-0.44457	-0.28302	-0.27471	-0.29074	-0.51634	-0.53301	-0.64428	-0.5052	-0.59743	-0.56073	-0.34723	-0.47004	-0.13015	-0.18975	-0.11209	-0.12861	0.11859	0.17247	-0.05977	0.055716	0.18619	-0.026149	-0.13857	0.06913	0.24523	0.16319	0.14749
PGLYRP1	0.27843	0.38785	0.40222	0.30431	0.28236	0.68031	0.28675	0.28401	0.26796	0.43523	0.89075	1	0.97723	0.98259	0.7392	0.44081	-0.067487	0.06226	-0.25774	-0.30617	-0.35691	-0.17934	-0.43996	-0.29505	-0.33891	-0.3111	-0.4662	-0.51491	-0.66888	-0.63231	-0.64949	-0.60472	-0.32061	-0.4508	-0.11045	-0.17417	-0.0365	-0.054242	0.055193	0.034403	-0.036277	0.074006	0.13521	-0.079223	-0.087654	0.10146	0.25692	0.20882	0.088296
LCN2	0.24646	0.32769	0.36303	0.28256	0.26331	0.67232	0.25901	0.23155	0.30106	0.39009	0.90731	0.97723	1	0.98526	0.77254	0.47962	-0.16741	-0.0088325	-0.28772	-0.35807	-0.41331	-0.23405	-0.50826	-0.38606	-0.42274	-0.36475	-0.49132	-0.53073	-0.70519	-0.62671	-0.65314	-0.61787	-0.33626	-0.45771	-0.12034	-0.19518	-0.08996	-0.11103	0.066914	0.10068	-0.019323	0.052982	0.16274	-0.04709	-0.10837	0.10145	0.23912	0.18632	0.14715
LTF	0.28825	0.36309	0.39155	0.31882	0.26846	0.68389	0.28846	0.26962	0.29388	0.40882	0.91857	0.98259	0.98526	1	0.77813	0.4362	-0.126	0.045711	-0.2978	-0.33691	-0.39798	-0.18409	-0.48454	-0.33919	-0.37934	-0.3871	-0.5289	-0.56199	-0.70188	-0.63148	-0.69612	-0.63669	-0.33637	-0.46951	-0.12081	-0.18977	-0.064934	-0.081303	0.088769	0.098677	-0.021588	6.3262e-05	0.12382	-0.048524	-0.13286	0.082286	0.25541	0.19121	0.13389
PTPRJ	0.15749	0.24016	0.28157	0.24427	0.24559	0.44047	0.15034	0.017114	0.20788	0.23574	0.74343	0.7392	0.77254	0.77813	1	0.35493	-0.28312	-0.17317	-0.33519	-0.29051	-0.38437	-0.24296	-0.57775	-0.30958	-0.50388	-0.43327	-0.58889	-0.54428	-0.63054	-0.34604	-0.52484	-0.58854	-0.4467	-0.28936	-0.18605	-0.27126	-0.058365	-0.13282	0.14146	0.14749	0.10636	-0.034721	-0.036399	-0.024855	-0.095131	0.054182	0.18891	0.12831	0.1247
TXN	0.094923	0.23551	0.27277	0.10906	0.21529	0.36001	0.33984	0.037073	0.34782	0.33329	0.33411	0.44081	0.47962	0.4362	0.35493	1	-0.43353	-0.16201	-0.10152	-0.23366	-0.28497	-0.401	-0.5201	-0.43215	-0.41841	-0.24094	-0.16484	-0.11243	-0.47515	-0.35902	-0.21473	-0.56864	-0.34743	-0.036674	-0.046759	-0.091636	-0.1806	-0.1803	0.12041	0.1772	0.21963	0.2877	0.078905	-0.15845	-0.091802	0.31819	0.056385	0.10073	0.22648
CD44	0.27323	0.21446	0.28022	0.14534	0.083856	0.19782	0.31188	0.62773	0.030639	0.32588	-0.10325	-0.067487	-0.16741	-0.126	-0.28312	-0.43353	1	0.67625	0.50267	0.56391	0.73751	0.82699	0.82736	0.61185	0.74425	0.54104	0.33548	0.33025	0.60482	0.22375	0.2674	0.32822	0.45264	0.085089	0.15418	0.11573	0.23077	0.28267	-0.025222	-0.23859	-0.19557	-0.059609	-0.0068464	-0.1127	0.053009	0.0036607	0.06447	0.087089	-0.027641
ILF2	0.11491	0.13588	0.085283	0.12807	0.10539	0.24496	0.21163	0.51197	0.058041	0.40752	0.049871	0.06226	-0.0088325	0.045711	-0.17317	-0.16201	0.67625	1	0.54867	0.37202	0.63398	0.73837	0.6632	0.55823	0.6097	0.22111	0.19767	0.14424	0.3511	0.20328	0.1831	0.13304	0.59416	0.32693	-0.049839	-0.17724	-0.009013	0.027309	0.047264	0.028149	-0.06272	0.027004	-0.031165	0.057484	-0.1186	0.095811	-0.014892	0.21644	0.19082
GZMB	-0.031874	0.050086	0.039479	-0.11958	0.013704	-0.13415	0.11974	0.18539	-0.0078104	0.0044575	-0.29403	-0.25774	-0.28772	-0.2978	-0.33519	-0.10152	0.50267	0.54867	1	0.54142	0.59467	0.54586	0.69044	0.37141	0.38287	0.35049	0.49081	0.53506	0.62801	0.53449	0.54803	0.44566	0.55794	0.57114	0.15779	0.039845	-0.045173	-0.07237	-0.088742	-0.12719	0.039262	0.12619	-0.026895	-0.067816	-0.046287	-0.015279	-0.12217	0.18008	0.09247
PTK2B	0.16989	0.023094	0.22716	0.055513	-0.033618	0.042269	0.20687	0.42499	0.09923	0.13307	-0.35095	-0.30617	-0.35807	-0.33691	-0.29051	-0.23366	0.56391	0.37202	0.54142	1	0.64799	0.58322	0.57413	0.50966	0.55523	0.43022	0.43613	0.43451	0.60935	0.38244	0.49822	0.38426	0.36776	0.40814	0.15558	0.082607	0.24361	0.22292	-0.084721	-0.25396	-0.010902	-0.088329	-0.097809	-0.17607	-0.053899	0.23826	-0.035975	0.043114	-0.011181
IDH1	0.043013	-0.033623	0.050693	-0.069398	0.000323	0.0022619	0.34995	0.40746	0.13458	0.3228	-0.43656	-0.35691	-0.41331	-0.39798	-0.38437	-0.28497	0.73751	0.63398	0.59467	0.64799	1	0.81567	0.82556	0.60715	0.60596	0.43927	0.44144	0.44604	0.7228	0.49146	0.4174	0.37384	0.65203	0.38733	0.18233	0.095231	0.14482	0.16861	0.020419	-0.12962	0.002339	-0.0070505	-0.11272	-0.034844	0.0063046	0.20054	-0.052107	0.072895	0.17614
ILF3	0.12758	-0.012714	0.057587	0.055878	-0.033756	0.14093	0.32731	0.59121	0.16511	0.37627	-0.18094	-0.17934	-0.23405	-0.18409	-0.24296	-0.401	0.82699	0.73837	0.54586	0.58322	0.81567	1	0.82083	0.66811	0.69153	0.46904	0.26379	0.33999	0.63957	0.40244	0.28341	0.29892	0.58967	0.27049	0.092515	0.015888	0.12378	0.1232	-0.0083721	-0.14205	-0.12392	-0.11494	-0.04719	0.012354	0.017398	-0.068164	-0.047831	0.082687	0.25777
NCL	0.00053531	-0.068368	-0.058195	-0.10519	-0.096822	-0.2293	0.10435	0.29983	-0.18021	0.068753	-0.44457	-0.43996	-0.50826	-0.48454	-0.57775	-0.5201	0.82736	0.6632	0.69044	0.57413	0.82556	0.82083	1	0.69208	0.72852	0.56853	0.58343	0.57716	0.86519	0.59425	0.6075	0.64226	0.70896	0.39308	0.18096	0.12358	0.15637	0.18368	-0.063413	-0.14799	-0.10899	-0.00042223	-0.039038	-0.0036369	0.039304	0.0045649	-0.088613	0.085222	-0.055322
CST3	-0.046909	-0.082698	-0.076747	-0.053971	-0.028758	-0.0086771	-0.029997	0.20251	-0.19752	0.24667	-0.28302	-0.29505	-0.38606	-0.33919	-0.30958	-0.43215	0.61185	0.55823	0.37141	0.50966	0.60715	0.66811	0.69208	1	0.69542	0.38897	0.34081	0.28397	0.58157	0.42599	0.38908	0.43167	0.47566	0.4805	0.023236	-0.043877	0.090321	0.050852	-0.024861	-0.18431	-0.14339	-0.055249	-0.027101	-0.12095	0.07849	0.023796	-0.043244	-0.029736	0.094303
MAPK10	0.10924	-0.0032355	0.075006	0.1008	-0.083174	0.028106	0.066706	0.49975	0.034975	0.26253	-0.27471	-0.33891	-0.42274	-0.37934	-0.50388	-0.41841	0.74425	0.6097	0.38287	0.55523	0.60596	0.69153	0.72852	0.69542	1	0.67556	0.31241	0.35734	0.58752	0.27998	0.45983	0.49001	0.34184	0.33303	-0.011478	-0.0060342	0.15154	0.23428	-0.065555	-0.16447	-0.19159	-0.096989	-0.070238	-0.1198	0.075211	-0.03269	-0.099122	-0.055412	0.072367
IRF5	0.037002	-0.14555	-0.028213	-0.11156	-0.22372	-0.16255	0.15276	0.31926	-0.018402	0.22115	-0.29074	-0.3111	-0.36475	-0.3871	-0.43327	-0.24094	0.54104	0.22111	0.35049	0.43022	0.43927	0.46904	0.56853	0.38897	0.67556	1	0.38622	0.62525	0.60499	0.33977	0.45607	0.36407	0.09096	0.10284	0.24568	0.25327	0.1083	0.19281	-0.26986	-0.30296	-0.25193	0.16953	-0.013877	-0.11454	0.20531	-0.060968	-0.044936	-0.10956	0.042523
MIF	-0.0030441	-0.13006	-0.090594	-0.17622	-0.10075	-0.36475	0.10885	0.047513	-0.052731	-0.23153	-0.51634	-0.4662	-0.49132	-0.5289	-0.58889	-0.16484	0.33548	0.19767	0.49081	0.43613	0.44144	0.26379	0.58343	0.34081	0.31241	0.38622	1	0.74298	0.69971	0.56371	0.59771	0.55971	0.51171	0.49998	0.29735	0.2843	0.12622	0.084921	-0.21124	-0.26216	0.027132	0.33332	0.12247	-0.047809	0.080944	0.21081	0.016633	0.086094	-0.14948
SOD1	-0.015542	-0.1239	-0.092335	-0.19787	-0.15809	-0.3619	0.12955	0.16225	0.054863	-0.050809	-0.53301	-0.51491	-0.53073	-0.56199	-0.54428	-0.11243	0.33025	0.14424	0.53506	0.43451	0.44604	0.33999	0.57716	0.28397	0.35734	0.62525	0.74298	1	0.75281	0.55725	0.60972	0.42368	0.29859	0.38145	0.316	0.27681	0.15558	0.1816	-0.26459	-0.31465	-0.027097	0.20396	-0.052947	0.0027994	0.15469	0.08875	-0.043902	0.042809	0.022491
PRDX1	-0.11715	-0.22537	-0.18381	-0.2522	-0.20241	-0.47679	-0.003288	0.098573	-0.20162	-0.071519	-0.64428	-0.66888	-0.70519	-0.70188	-0.63054	-0.47515	0.60482	0.3511	0.62801	0.60935	0.7228	0.63957	0.86519	0.58157	0.58752	0.60499	0.69971	0.75281	1	0.79246	0.71967	0.7223	0.56249	0.49078	0.25915	0.23676	0.098545	0.11942	-0.17101	-0.19685	-0.065307	0.054783	-0.044839	-0.012707	0.14523	0.060616	-0.11202	-0.05617	-0.10262
GPX1	-0.25556	-0.36004	-0.33184	-0.30741	-0.2095	-0.65212	-0.13455	-0.27543	-0.3549	-0.30452	-0.5052	-0.63231	-0.62671	-0.63148	-0.34604	-0.35902	0.22375	0.20328	0.53449	0.38244	0.49146	0.40244	0.59425	0.42599	0.27998	0.33977	0.56371	0.55725	0.79246	1	0.69427	0.65123	0.49999	0.60226	0.14949	0.12611	-0.045831	-0.08739	-0.10022	-0.035896	0.075123	0.10563	-0.0013781	0.11112	0.1104	0.010511	-0.21884	-0.029487	-0.048133
GSTP1	-0.26359	-0.20752	-0.20522	-0.19893	-0.17435	-0.58888	-0.27954	-0.17282	-0.38765	-0.35285	-0.59743	-0.64949	-0.65314	-0.69612	-0.52484	-0.21473	0.2674	0.1831	0.54803	0.49822	0.4174	0.28341	0.6075	0.38908	0.45983	0.45607	0.59771	0.60972	0.71967	0.69427	1	0.76082	0.38722	0.59787	-0.048151	-0.050589	0.061545	0.049171	-0.051513	-0.01218	0.056668	0.13699	-0.029678	0.0072667	0.13735	0.075382	-0.30361	0.016165	-0.26875
TXNDC17	-0.28334	-0.32149	-0.28266	-0.25764	-0.22235	-0.60812	-0.40526	-0.28094	-0.39024	-0.42388	-0.56073	-0.60472	-0.61787	-0.63669	-0.58854	-0.56864	0.32822	0.13304	0.44566	0.38426	0.37384	0.29892	0.64226	0.43167	0.49001	0.36407	0.55971	0.42368	0.7223	0.65123	0.76082	1	0.41487	0.47274	0.023267	0.057499	-0.022476	-0.0021508	-0.17139	-0.17445	-0.09011	-0.066198	0.054133	0.062445	0.18672	-0.19643	-0.2353	-0.077361	-0.31898
IKBKB	-0.087374	-0.18665	-0.2159	-0.12897	-0.098162	-0.1542	0.048507	0.11396	-0.10299	-0.078126	-0.34723	-0.32061	-0.33626	-0.33637	-0.4467	-0.34743	0.45264	0.59416	0.55794	0.36776	0.65203	0.58967	0.70896	0.47566	0.34184	0.09096	0.51171	0.29859	0.56249	0.49999	0.38722	0.41487	1	0.53778	0.092002	0.028607	0.14609	0.077638	-0.045825	-0.07801	-0.041682	0.11692	0.046882	0.077979	-0.10463	0.17804	-0.0037606	0.10884	0.073689
MAPK1	-0.16464	-0.14924	-0.19307	-0.082965	-0.027205	-0.28609	-0.10955	-0.10972	-0.07956	-0.083075	-0.47004	-0.4508	-0.45771	-0.46951	-0.28936	-0.036674	0.085089	0.32693	0.57114	0.40814	0.38733	0.27049	0.39308	0.4805	0.33303	0.10284	0.49998	0.38145	0.49078	0.60226	0.59787	0.47274	0.53778	1	-0.10081	-0.15949	-0.0091894	-0.11431	-0.08873	-0.062018	0.19797	0.20563	-0.091972	-0.054814	-0.050268	0.13255	-0.10567	0.14906	0.055173
HDL	0.082332	-0.0089519	0.067314	-0.51291	0.0021192	-0.12252	0.18532	0.035907	0.053742	0.065472	-0.13015	-0.11045	-0.12034	-0.12081	-0.18605	-0.046759	0.15418	-0.049839	0.15779	0.15558	0.18233	0.092515	0.18096	0.023236	-0.011478	0.24568	0.29735	0.316	0.25915	0.14949	-0.048151	0.023267	0.092002	-0.10081	1	0.9058	0.20616	0.35624	0.12219	-0.074771	-0.029152	0.018736	0.0046303	-0.16509	0.053475	0.15666	0.061595	-0.077356	-0.054408
HDL/Apo A-I	0.14738	-0.002401	0.080104	-0.40189	-0.031769	-0.20468	0.21014	-0.016885	-0.0083288	-0.078977	-0.18975	-0.17417	-0.19518	-0.18977	-0.27126	-0.091636	0.11573	-0.17724	0.039845	0.082607	0.095231	0.015888	0.12358	-0.043877	-0.0060342	0.25327	0.2843	0.27681	0.23676	0.12611	-0.050589	0.057499	0.028607	-0.15949	0.9058	1	0.28152	0.42066	0.13837	-0.1091	-0.092535	0.039363	0.0088732	-0.15849	0.11928	0.028795	0.097044	-0.12718	-0.12697
LDL	0.048281	0.065365	0.094649	-0.078771	-0.039038	0.014455	0.19896	0.1935	-0.019592	-0.056782	-0.11209	-0.0365	-0.08996	-0.064934	-0.058365	-0.1806	0.23077	-0.009013	-0.045173	0.24361	0.14482	0.12378	0.15637	0.090321	0.15154	0.1083	0.12622	0.15558	0.098545	-0.045831	0.061545	-0.022476	0.14609	-0.0091894	0.20616	0.28152	1	0.91	0.12774	-0.16886	-0.0091881	-0.076146	-0.24098	-0.14823	-0.035644	0.10627	0.11464	-0.090121	-0.18048
Total Chol	0.13454	0.12846	0.16092	-0.092098	-0.022557	0.034488	0.20652	0.24077	-0.0070111	0.045768	-0.12861	-0.054242	-0.11103	-0.081303	-0.13282	-0.1803	0.28267	0.027309	-0.07237	0.22292	0.16861	0.1232	0.18368	0.050852	0.23428	0.19281	0.084921	0.1816	0.11942	-0.08739	0.049171	-0.0021508	0.077638	-0.11431	0.35624	0.42066	0.91	1	0.17797	-0.17067	-0.074077	-0.23265	-0.32075	-0.17271	0.018871	0.13683	0.049508	-0.16781	-0.22485
NOS2	0.29415	0.46517	0.39319	0.18204	0.46122	0.12072	0.13008	0.040964	-0.070649	0.0070167	0.11859	0.055193	0.066914	0.088769	0.14146	0.12041	-0.025222	0.047264	-0.088742	-0.084721	0.020419	-0.0083721	-0.063413	-0.024861	-0.065555	-0.26986	-0.21124	-0.26459	-0.17101	-0.10022	-0.051513	-0.17139	-0.045825	-0.08873	0.12219	0.13837	0.12774	0.17797	1	0.60256	0.36785	-0.2395	-0.33738	-0.086476	-0.20959	0.081965	0.03976	0.17468	-0.084945
HMOX1	-0.01663	0.18748	0.07548	0.029329	0.11445	-0.044503	-0.081126	-0.13188	-0.14535	-0.037118	0.17247	0.034403	0.10068	0.098677	0.14749	0.1772	-0.23859	0.028149	-0.12719	-0.25396	-0.12962	-0.14205	-0.14799	-0.18431	-0.16447	-0.30296	-0.26216	-0.31465	-0.19685	-0.035896	-0.01218	-0.17445	-0.07801	-0.062018	-0.074771	-0.1091	-0.16886	-0.17067	0.60256	1	0.54525	-0.064071	-0.11207	-0.0207	-0.18139	0.12709	-0.067942	0.33864	0.042368
SOD3	0.0039079	0.25806	0.1151	0.020387	0.15917	-0.058801	0.031862	-0.089227	0.044102	-0.05019	-0.05977	-0.036277	-0.019323	-0.021588	0.10636	0.21963	-0.19557	-0.06272	0.039262	-0.010902	0.002339	-0.12392	-0.10899	-0.14339	-0.19159	-0.25193	0.027132	-0.027097	-0.065307	0.075123	0.056668	-0.09011	-0.041682	0.19797	-0.029152	-0.092535	-0.0091881	-0.074077	0.36785	0.54525	1	-0.058844	-0.11201	-0.019074	-0.30055	0.16666	-0.11651	0.65777	0.067708
Protein carbonyl	-0.025792	-0.069221	-0.081874	-0.033155	0.014241	-0.1899	0.083011	-0.069615	-0.018652	-0.042179	0.055716	0.074006	0.052982	6.3262e-05	-0.034721	0.2877	-0.059609	0.027004	0.12619	-0.088329	-0.0070505	-0.11494	-0.00042223	-0.055249	-0.096989	0.16953	0.33332	0.20396	0.054783	0.10563	0.13699	-0.066198	0.11692	0.20563	0.018736	0.039363	-0.076146	-0.23265	-0.2395	-0.064071	-0.058844	1	0.31758	0.01899	0.072785	0.18096	0.17576	0.21109	-0.074697
TNF 1	-0.16665	-0.2618	-0.17836	-0.14625	-0.19166	0.0097665	-0.087695	-0.051482	-0.034857	-0.11525	0.18619	0.13521	0.16274	0.12382	-0.036399	0.078905	-0.0068464	-0.031165	-0.026895	-0.097809	-0.11272	-0.04719	-0.039038	-0.027101	-0.070238	-0.013877	0.12247	-0.052947	-0.044839	-0.0013781	-0.029678	0.054133	0.046882	-0.091972	0.0046303	0.0088732	-0.24098	-0.32075	-0.33738	-0.11207	-0.11201	0.31758	1	0.050526	0.0738	0.013031	-0.26413	-0.038362	-0.0041845
Hcy 3	-0.24992	-0.1736	-0.34276	-0.11889	0.079754	-0.20701	-0.17697	-0.10283	-0.071419	-0.19871	-0.026149	-0.079223	-0.04709	-0.048524	-0.024855	-0.15845	-0.1127	0.057484	-0.067816	-0.17607	-0.034844	0.012354	-0.0036369	-0.12095	-0.1198	-0.11454	-0.047809	0.0027994	-0.012707	0.11112	0.0072667	0.062445	0.077979	-0.054814	-0.16509	-0.15849	-0.14823	-0.17271	-0.086476	-0.0207	-0.019074	0.01899	0.050526	1	0.040185	-0.11406	-0.080173	0.07917	-0.01365
IFNG	-0.101	-0.21885	-0.11821	-0.11822	-0.079615	-0.12552	-0.06165	-0.11565	-0.066796	-0.042259	-0.13857	-0.087654	-0.10837	-0.13286	-0.095131	-0.091802	0.053009	-0.1186	-0.046287	-0.053899	0.0063046	0.017398	0.039304	0.07849	0.075211	0.20531	0.080944	0.15469	0.14523	0.1104	0.13735	0.18672	-0.10463	-0.050268	0.053475	0.11928	-0.035644	0.018871	-0.20959	-0.18139	-0.30055	0.072785	0.0738	0.040185	1	-0.25466	-0.114	-0.20099	-0.054019
IL18	0.010006	0.11154	0.092346	-0.082841	0.01504	0.1417	0.072067	0.17388	0.040219	0.31232	0.06913	0.10146	0.10145	0.082286	0.054182	0.31819	0.0036607	0.095811	-0.015279	0.23826	0.20054	-0.068164	0.0045649	0.023796	-0.03269	-0.060968	0.21081	0.08875	0.060616	0.010511	0.075382	-0.19643	0.17804	0.13255	0.15666	0.028795	0.10627	0.13683	0.081965	0.12709	0.16666	0.18096	0.013031	-0.11406	-0.25466	1	0.14113	0.03346	-0.15319
eGFR	0.35267	0.24141	0.25666	0.26782	0.18126	0.21445	0.28224	0.18878	0.1716	0.12581	0.24523	0.25692	0.23912	0.25541	0.18891	0.056385	0.06447	-0.014892	-0.12217	-0.035975	-0.052107	-0.047831	-0.088613	-0.043244	-0.099122	-0.044936	0.016633	-0.043902	-0.11202	-0.21884	-0.30361	-0.2353	-0.0037606	-0.10567	0.061595	0.097044	0.11464	0.049508	0.03976	-0.067942	-0.11651	0.17576	-0.26413	-0.080173	-0.114	0.14113	1	0.094729	-0.0393
GPX3	0.28373	0.33998	0.23691	0.28956	0.28879	0.11196	0.18807	0.16714	0.051977	0.042959	0.16319	0.20882	0.18632	0.19121	0.12831	0.10073	0.087089	0.21644	0.18008	0.043114	0.072895	0.082687	0.085222	-0.029736	-0.055412	-0.10956	0.086094	0.042809	-0.05617	-0.029487	0.016165	-0.077361	0.10884	0.14906	-0.077356	-0.12718	-0.090121	-0.16781	0.17468	0.33864	0.65777	0.21109	-0.038362	0.07917	-0.20099	0.03346	0.094729	1	-0.00070337
MX1	-0.014192	-0.14733	-0.038118	0.01954	-0.0045235	0.44256	0.31381	0.30537	0.63394	0.38018	0.14749	0.088296	0.14715	0.13389	0.1247	0.22648	-0.027641	0.19082	0.09247	-0.011181	0.17614	0.25777	-0.055322	0.094303	0.072367	0.042523	-0.14948	0.022491	-0.10262	-0.048133	-0.26875	-0.31898	0.073689	0.055173	-0.054408	-0.12697	-0.18048	-0.22485	-0.084945	0.042368	0.067708	-0.074697	-0.0041845	-0.01365	-0.054019	-0.15319	-0.0393	-0.00070337	1
NMI	0.10513	-0.05654	0.12927	-0.078577	-0.09131	0.15727	0.43977	0.30865	0.23699	0.24862	0.084872	0.034329	0.072056	0.034405	-0.060665	0.25007	0.20978	0.084419	0.36755	0.298	0.21892	0.26632	0.14625	-0.026944	0.11534	0.41419	0.17673	0.26298	0.27079	0.19287	0.017914	-0.11921	0.124	0.097529	0.2897	0.27288	0.017551	-0.059094	-0.12136	-0.0469	-0.052876	0.30983	0.17019	-0.23692	0.0045091	0.087392	0.10279	-0.056325	0.33767
AOPP	0.26917	0.14917	0.18901	0.21044	0.065348	0.18573	0.076834	0.33824	0.22413	0.12849	0.071781	0.044388	0.079203	0.036993	-0.17228	0.084856	0.068759	0.028709	-0.0059071	0.042482	-0.02413	0.1229	0.083056	-0.0054857	0.16859	0.17483	-0.0266	0.19935	-0.012196	-0.21052	0.094567	-0.063923	0.12702	-0.084514	0.036676	0.062551	0.149	0.25206	0.1775	0.080516	-0.17524	-0.055916	-0.19258	-0.1025	0.036813	0.0013824	0.060303	-0.023118	0.13663
IGHM	-0.049817	-0.033212	0.11318	0.031604	-0.031852	0.18083	-0.13272	0.023599	0.063769	0.076405	0.38869	0.28227	0.37017	0.30837	0.18016	0.26401	-0.077835	-0.038532	0.071065	0.055305	-0.18391	-0.07449	-0.11825	-0.13848	0.055697	0.069564	-0.25974	-0.085646	-0.15502	-0.15307	0.14098	0.072509	-0.16853	-0.091072	-0.12763	-0.15373	-0.15014	-0.11879	0.020669	0.15957	-0.11877	-0.022358	0.17063	-0.032786	0.13875	-0.003	-0.10255	-0.031801	0.13905
Hcy 1	0.11801	0.092219	0.16216	0.054105	0.073792	-0.1302	0.00043889	-0.068471	-0.14862	-0.11464	0.10917	0.063656	0.036383	0.0065157	0.053506	0.012819	0.090928	-0.0013012	0.25346	0.11343	0.032088	0.023425	0.056853	0.067451	0.073889	0.20326	-0.00074807	0.0048086	0.065657	0.18826	0.13014	0.061198	0.084353	0.12728	0.081431	0.12206	-0.0034669	-0.07028	0.0002161	-0.099348	-0.27739	0.36518	0.13725	-0.13737	0.11541	-0.095151	-0.059806	-0.15437	-0.12369
Hcy 2	0.098177	0.076374	0.12243	0.21143	-0.060894	0.10418	0.01697	0.056714	-0.182	-0.051023	0.30064	0.23253	0.22868	0.19313	0.22168	-0.0040886	0.072209	-0.014246	0.12639	0.047756	-0.097289	0.015296	0.0013882	0.013863	-0.048806	0.15748	-0.12855	0.068322	-0.081591	-0.0096875	0.1075	-0.10693	-0.067694	-0.17713	-0.2173	-0.18268	0.18108	0.12865	-0.0035523	-0.10434	-0.31477	0.12586	-0.016267	-0.038537	0.30798	-0.039368	0.012809	-0.080436	-0.063854
GSN	-0.21621	-0.15377	-0.11104	-0.12693	-0.013636	-0.2175	-0.24867	-0.56138	0.010077	-0.20003	0.051003	0.034671	0.14167	0.083703	0.45527	0.41483	-0.75581	-0.71255	-0.317	-0.27664	-0.48001	-0.62952	-0.64643	-0.46759	-0.60972	-0.34941	-0.28033	-0.15987	-0.32013	0.029796	-0.041754	-0.12891	-0.47271	0.061601	-0.10157	-0.11051	-0.17689	-0.21587	0.0091188	0.14172	0.21133	-0.014947	-0.034053	-0.0078739	0.013245	0.11031	-0.072132	-0.13155	-0.047769
CD47	-0.33931	-0.3302	-0.37433	-0.16482	-0.11029	-0.42396	-0.46279	-0.64158	-0.35996	-0.48405	-0.0086749	-0.20532	-0.10715	-0.1243	0.28603	-0.22048	-0.39265	-0.24367	-0.043012	-0.28643	-0.23267	-0.1777	-0.15726	-0.057935	-0.3353	-0.37503	-0.24078	-0.22726	-0.039132	0.41843	0.13154	0.18617	0.08586	0.23366	-0.2183	-0.23234	-0.12851	-0.22504	0.032384	0.25635	0.13669	-0.12918	-0.020439	0.1248	-0.044992	-0.24407	-0.18914	-0.055313	0.054257
HPSE	-0.2512	-0.22171	-0.21378	-0.12492	-0.14731	-0.40185	-0.44288	-0.50619	-0.32508	-0.43085	-0.091691	-0.29222	-0.24519	-0.25967	0.055631	-0.093203	-0.39436	-0.43279	-0.18218	-0.11868	-0.31268	-0.34494	-0.20729	0.0006926	-0.12155	0.046435	-0.11133	0.13121	0.004147	0.29449	0.27646	0.19234	-0.29643	0.069417	-0.15665	-0.14012	-0.087772	-0.11847	-0.096652	0.055427	0.078393	-0.10167	0.015502	0.072584	0.041309	-0.13988	-0.26318	-0.076758	0.0053852
MAVS	-0.26148	-0.16209	-0.16791	-0.15073	-0.082995	-0.33893	-0.3898	-0.36132	-0.18016	-0.12376	-0.15531	-0.27286	-0.21406	-0.27544	0.02012	0.18089	-0.32352	-0.39451	-0.10629	-0.14502	-0.24459	-0.33185	-0.22797	-0.13993	-0.088514	0.2137	-0.13739	0.24582	0.092227	0.22231	0.32331	0.1047	-0.39221	0.082881	-0.12762	-0.1019	-0.20901	-0.13024	-0.12559	0.027821	-0.03187	0.068507	-0.010374	0.0021068	0.25847	-0.038023	-0.21142	-0.23232	-0.046386
CD226	-0.39194	-0.44821	-0.40469	-0.40591	-0.25303	-0.53578	-0.39468	-0.44467	-0.15462	-0.10744	-0.39524	-0.46031	-0.37332	-0.42893	-0.0069446	-0.12089	-0.20716	-0.21254	0.16057	0.19402	0.13991	0.0067353	0.11225	0.12934	-0.051339	0.15475	0.19127	0.35635	0.42556	0.59077	0.46891	0.41364	0.051172	0.43053	0.11699	-0.0041668	-0.11229	-0.11903	-0.16042	0.047625	0.12512	0.039374	-0.11947	0.0053956	0.10375	0.1329	-0.12636	-0.1247	-0.033088
LTBP1	-0.34417	-0.37166	-0.2973	-0.30662	-0.1119	-0.40063	-0.26292	-0.53202	-0.16252	-0.070914	-0.22117	-0.31493	-0.23001	-0.2652	0.080298	0.14725	-0.33789	-0.23692	0.092715	0.0079004	0.0069368	-0.11755	-0.090988	0.064877	-0.16149	-0.011546	-0.051841	0.12658	0.23783	0.5327	0.24948	0.22179	-0.080235	0.35577	0.017418	-0.01765	-0.29684	-0.30041	-0.088045	0.12485	0.11957	-0.01083	0.015802	-0.0012283	0.11197	-0.020086	-0.19154	-0.22489	0.19635
CRP	-0.056823	-0.0020737	-0.0072798	0.024686	0.047078	-0.13545	-0.18484	0.029359	-0.056375	-0.0708	-0.21676	-0.33805	-0.32315	-0.29142	-0.30863	-0.22719	0.15267	0.084726	0.058764	0.16952	0.08308	0.19136	0.22157	0.35134	0.33969	0.08686	0.20108	0.17776	0.31373	0.18308	0.22763	0.37422	0.024871	0.235	-0.12612	-0.096589	-0.084803	-0.15543	0.10324	0.038938	-0.087681	-0.035794	0.029576	0.089947	0.083241	-0.11855	0.035269	-0.098136	-0.10429
GNLY	-0.15051	-0.14236	-0.06835	-0.18107	-0.068261	-0.14511	-0.064061	-0.035313	-0.061397	0.17123	-0.065876	-0.26253	-0.21286	-0.18833	0.10449	-0.15774	0.044561	0.034266	0.072713	0.22956	0.2813	0.25917	0.1216	0.23933	0.12526	0.053871	-0.17651	0.012566	0.28752	0.394	0.10314	0.080008	-0.097182	0.098929	0.088081	-0.010142	-0.11086	-0.12071	0.19122	0.29939	0.13748	-0.16803	-0.063994	-0.036589	-0.03909	0.13027	-0.13082	-0.12428	0.1063
oxLDL/LDL	-0.3343	-0.26468	-0.33235	-0.14252	-0.088556	-0.34454	-0.36959	-0.35983	-0.23801	-0.15963	-0.12447	-0.18612	-0.14389	-0.17299	-0.095877	-0.063459	-0.14922	0.011117	0.14074	-0.10463	0.0050688	-0.063243	0.096323	0.12029	-0.071885	-0.064423	0.16851	0.11336	0.26218	0.37861	0.24025	0.30846	0.14252	0.25593	-0.24911	-0.31887	-0.61903	-0.67488	-0.31999	0.15651	0.017689	0.22658	0.35202	0.15339	0.20113	0.065854	-0.17352	0.014461	-0.025776
OxLDL	-0.39007	-0.29253	-0.35978	-0.22597	-0.13446	-0.42323	-0.3438	-0.33485	-0.31013	-0.23421	-0.22336	-0.25523	-0.23442	-0.25586	-0.15525	-0.18803	-0.048445	0.0085221	0.14929	0.015171	0.093342	-0.004926	0.21467	0.20505	0.00091571	-0.015704	0.28706	0.23555	0.38786	0.44708	0.33814	0.37318	0.26641	0.3153	-0.18845	-0.23063	-0.17533	-0.2994	-0.3244	0.094763	0.016655	0.23829	0.29653	0.10325	0.23072	0.14638	-0.14866	-0.036006	-0.14072
oxLDL/HDL	-0.37488	-0.2596	-0.34314	-0.046344	-0.12122	-0.3422	-0.36477	-0.31122	-0.29449	-0.22998	-0.16064	-0.19523	-0.17354	-0.19263	-0.082525	-0.15437	-0.090424	0.022829	0.085792	-0.033802	0.028145	-0.032609	0.13737	0.17679	0.0043187	-0.088946	0.16681	0.11494	0.26885	0.35537	0.3179	0.32756	0.21087	0.31346	-0.47371	-0.48283	-0.22004	-0.37704	-0.32814	0.10776	0.023819	0.20798	0.2645	0.14289	0.1906	0.083534	-0.15208	-0.0087163	-0.10961
GSR	-0.45949	-0.40232	-0.49105	-0.33079	-0.28694	-0.51338	-0.6655	-0.34722	-0.22047	-0.30074	-0.36917	-0.47165	-0.41858	-0.44332	-0.29485	-0.2143	-0.23487	-0.10015	0.10289	0.087731	-0.097648	-0.056668	0.042398	0.094201	0.12523	0.13746	-0.030565	0.23055	0.26544	0.31423	0.42193	0.34917	0.011896	0.24748	-0.11134	-0.119	-0.11683	-0.13089	-0.17372	0.081562	-0.066381	-0.044052	0.027564	0.11194	0.15374	-0.14049	-0.33142	-0.26645	0.012871
TXNDC5	-0.51063	-0.49472	-0.60323	-0.35612	-0.30957	-0.43373	-0.53586	-0.29284	-0.46048	-0.12879	-0.24161	-0.36359	-0.32519	-0.34548	-0.2602	-0.51109	0.1071	0.2302	0.14846	0.011835	0.20132	0.3268	0.36356	0.3298	0.23248	0.1976	-0.043682	0.059596	0.40818	0.50253	0.35632	0.4638	0.35736	0.21136	-0.14339	-0.15831	-0.16618	-0.19068	-0.11213	0.12741	-0.14268	-0.068082	0.087003	0.24235	0.16345	-0.233	-0.33329	-0.14327	0.022436
[truncated: 18 more columns]

## Sheet: p values_ CVD only
	PON1	CAT	MPO	PON1/HDL	TNF 2	IFI16	MAP2K1	TNFAIP8L2	IFI35	TXNDC12	BPI	PGLYRP1	LCN2	LTF	PTPRJ	TXN	CD44	ILF2	GZMB	PTK2B	IDH1	ILF3	NCL	CST3	MAPK10	IRF5	MIF	SOD1	PRDX1	GPX1	GSTP1	TXNDC17	IKBKB	MAPK1	HDL	HDL/Apo A-I	LDL	Total Chol	NOS2	HMOX1	SOD3	Protein carbonyl	TNF 1	Hcy 3	IFNG	IL18	eGFR	GPX3	MX1
PON1	NA	9.4416e-07	3.5905e-13	1.5099e-14	0.00010438	0.0017741	1.3667e-06	4.8783e-05	0.023731	0.19146	0.040848	0.035979	0.064579	0.029675	0.24201	0.48245	0.039739	0.3947	0.81392	0.20642	0.75072	0.34429	0.99685	0.72897	0.41856	0.78465	0.98207	0.90865	0.38549	0.05502	0.047577	0.032699	0.5181	0.221	0.54262	0.27396	0.72136	0.31839	0.026351	0.90228	0.97698	0.84896	0.21536	0.060799	0.45471	0.94111	0.0071308	0.032449	0.91655
CAT	9.4416e-07	NA	2.8866e-14	3.4493e-05	4.1177e-07	0.00096508	0.0079295	0.0020656	0.28099	0.15589	0.015859	0.0028737	0.012835	0.0055037	0.071947	0.077802	0.10916	0.31355	0.71139	0.8646	0.80391	0.92522	0.61333	0.54082	0.98094	0.28001	0.3349	0.3585	0.091873	0.0059429	0.1214	0.014747	0.16446	0.26785	0.94731	0.98586	0.62904	0.34093	0.00026654	0.16257	0.052613	0.6089	0.049162	0.19655	0.10194	0.40879	0.070433	0.0096673	0.27411
MPO	3.5905e-13	2.8866e-14	NA	8.702e-08	1.3334e-06	2.6391e-05	5.2262e-06	5.3626e-05	0.016598	0.093346	0.0030881	0.0019249	0.0055122	0.0025963	0.033849	0.04009	0.03475	0.5282	0.77062	0.089252	0.70805	0.67048	0.6672	0.57042	0.57922	0.83497	0.50273	0.49453	0.1711	0.011677	0.12568	0.03314	0.10675	0.15016	0.61882	0.55363	0.48372	0.23177	0.0024809	0.57682	0.39389	0.54488	0.18437	0.0090524	0.38116	0.49447	0.053951	0.075998	0.77832
PON1/HDL	1.5099e-14	3.4493e-05	8.702e-08	NA	0.0010799	0.0011286	0.0020497	0.0011729	0.090362	0.40265	0.018904	0.021366	0.033205	0.015643	0.067067	0.41934	0.28072	0.3424	0.37564	0.6817	0.60798	0.67972	0.43615	0.69009	0.45562	0.40869	0.18976	0.14009	0.058408	0.020012	0.13794	0.053006	0.33899	0.53951	4.5142e-05	0.0019433	0.56027	0.49564	0.17534	0.82854	0.88035	0.80658	0.27769	0.37839	0.3811	0.54012	0.043995	0.028908	0.88529
TNF 2	0.00010438	4.1177e-07	1.3334e-06	0.0010799	NA	0.020511	0.061934	0.12601	0.27405	0.35894	0.079217	0.033335	0.047822	0.043469	0.065567	0.10777	0.53515	0.43524	0.91941	0.80394	0.9981	0.80314	0.47369	0.83183	0.53848	0.094349	0.45585	0.24018	0.13105	0.1178	0.19459	0.096427	0.46757	0.84079	0.98752	0.81452	0.77311	0.86772	0.00030528	0.39659	0.23695	0.91626	0.15323	0.55537	0.55606	0.91159	0.17722	0.029355	0.97336
IFI16	0.0017741	0.00096508	2.6391e-05	0.0011286	0.020511	NA	6.7411e-05	5.4967e-09	1.7066e-06	1.5922e-08	7.6497e-07	5.847e-09	1.0223e-08	4.5272e-09	0.00060591	0.0059474	0.14019	0.066275	0.3198	0.75489	0.98668	0.29574	0.086199	0.94892	0.83559	0.22701	0.0052779	0.0056709	0.00017717	3.9009e-08	1.4472e-06	5.2378e-07	0.2521	0.030974	0.36393	0.12668	0.91501	0.79897	0.37104	0.74237	0.66394	0.15712	0.94252	0.12233	0.35218	0.29307	0.10919	0.40703	0.00056664
MAP2K1	1.3667e-06	0.0079295	5.2262e-06	0.0020497	0.061934	6.7411e-05	NA	9.6247e-07	8.082e-05	0.0011191	0.14531	0.030573	0.051715	0.029553	0.2643	0.0097004	0.018191	0.11402	0.37499	0.1226	0.0076201	0.012944	0.43982	0.8247	0.62201	0.25661	0.42024	0.33682	0.98063	0.31833	0.035216	0.0017645	0.72011	0.41723	0.16755	0.11665	0.13789	0.12323	0.33485	0.54857	0.81399	0.53929	0.51655	0.18787	0.6487	0.59422	0.033409	0.16122	0.01745
TNFAIP8L2	4.8783e-05	0.0020656	5.3626e-05	0.0011729	0.12601	5.4967e-09	9.6247e-07	NA	4.4599e-07	6.2427e-07	0.056093	0.032274	0.08308	0.04254	0.89945	0.78425	1.7298e-07	4.687e-05	0.16738	0.00098321	0.0016561	1.2844e-06	0.023457	0.13085	7.5627e-05	0.015491	0.72562	0.22789	0.46569	0.038112	0.1986	0.034268	0.39863	0.4165	0.79088	0.90079	0.14925	0.071204	0.76224	0.32814	0.50923	0.60686	0.7037	0.44654	0.39164	0.19582	0.15961	0.21399	0.020895
IFI35	0.023731	0.28099	0.016598	0.090362	0.27405	1.7066e-06	8.082e-05	4.4599e-07	NA	0.00043573	0.12801	0.043875	0.022865	0.0265	0.12074	0.0080216	0.82101	0.66803	0.95402	0.46271	0.31823	0.21969	0.17979	0.14081	0.79619	0.89193	0.69686	0.68523	0.1326	0.0067512	0.0028893	0.0026916	0.44582	0.55633	0.69134	0.95097	0.88498	0.95872	0.60152	0.28068	0.74462	0.89047	0.79686	0.59755	0.62153	0.76644	0.20184	0.70099	1.1984e-07
TXNDC12	0.19146	0.15589	0.093346	0.40265	0.35894	1.5922e-08	0.0011191	6.2427e-07	0.00043573	NA	0.026352	0.00071582	0.0027026	0.0015919	0.077503	0.011296	0.01337	0.0016531	0.97375	0.32375	0.014324	0.0039182	0.61133	0.064348	0.048507	0.098297	0.083107	0.7074	0.59703	0.02127	0.0071001	0.0010172	0.5635	0.53897	0.62848	0.55924	0.67483	0.73532	0.95869	0.78399	0.71081	0.7554	0.39328	0.1384	0.75495	0.018019	0.35105	0.75102	0.0035331
BPI	0.040848	0.015859	0.0030881	0.018904	0.079217	7.6497e-07	0.14531	0.056093	0.12801	0.026352	NA	0	0	0	3.5008e-11	0.011084	0.44467	0.71257	0.026418	0.0074374	0.00068636	0.17799	0.00053109	0.032905	0.038637	0.028232	3.933e-05	1.9677e-05	6.3896e-08	6.1226e-05	9.2876e-07	5.7196e-06	0.0081376	0.000225	0.33456	0.15744	0.40645	0.34036	0.3796	0.19953	0.65874	0.6806	0.16554	0.84689	0.30396	0.60937	0.065974	0.22518	0.27357
PGLYRP1	0.035979	0.0028737	0.0019249	0.021366	0.033335	5.847e-09	0.030573	0.032274	0.043875	0.00071582	0	NA	0	0	5.1636e-11	0.00059942	0.61792	0.64546	0.05291	0.020546	0.0064238	0.18193	0.00061589	0.025876	0.009913	0.018499	0.00025725	4.1654e-05	1.2931e-08	1.3206e-07	4.6085e-08	6.2977e-07	0.015036	0.00043305	0.41343	0.19506	0.7875	0.68861	0.68344	0.79945	0.78877	0.58431	0.31595	0.55802	0.51675	0.45266	0.053705	0.11903	0.51367
LCN2	0.064579	0.012835	0.0055122	0.033205	0.047822	1.0223e-08	0.051715	0.08308	0.022865	0.0027026	0	0	NA	0	1.9411e-12	0.00016001	0.21324	0.94801	0.029988	0.0062419	0.0013961	0.079714	5.4298e-05	0.0030167	0.001053	0.005277	0.00010411	2.1684e-05	9.1229e-10	1.8357e-07	3.6551e-08	3.0491e-07	0.010546	0.00034379	0.37256	0.14569	0.50574	0.41094	0.62091	0.45616	0.88655	0.69549	0.22647	0.72796	0.42233	0.45271	0.073227	0.16524	0.27469
LTF	0.029675	0.0055037	0.0025963	0.015643	0.043469	4.5272e-09	0.029553	0.04254	0.0265	0.0015919	0	0	0	NA	1.0609e-12	0.00069423	0.35033	0.73563	0.02446	0.010389	0.0021707	0.17044	0.00013383	0.0098488	0.0036124	0.0029325	2.3425e-05	5.3932e-06	1.1814e-09	1.3877e-07	1.8349e-09	1.016e-07	0.010518	0.00022923	0.37071	0.1574	0.63131	0.54769	0.51141	0.46522	0.87336	0.99963	0.35879	0.72001	0.32452	0.54284	0.055169	0.15421	0.32073
PTPRJ	0.24201	0.071947	0.033849	0.067067	0.065567	0.00060591	0.2643	0.89945	0.12074	0.077503	3.5008e-11	5.1636e-11	1.9411e-12	1.0609e-12	NA	0.0067468	0.032843	0.19767	0.010811	0.028364	0.003158	0.068596	2.5308e-06	0.019108	6.4472e-05	0.00076112	1.4464e-06	1.2068e-05	1.467e-07	0.0083734	2.7759e-05	1.4728e-06	0.00049541	0.029026	0.16586	0.041249	0.66628	0.32466	0.2939	0.27359	0.43102	0.79764	0.78808	0.85439	0.48149	0.68894	0.15933	0.34149	0.35538
TXN	0.48245	0.077802	0.04009	0.41934	0.10777	0.0059474	0.0097004	0.78425	0.0080216	0.011296	0.011084	0.00059942	0.00016001	0.00069423	0.0067468	NA	0.00075492	0.22859	0.45241	0.080238	0.031667	0.0019931	3.374e-05	0.00078836	0.0011999	0.071009	0.22045	0.40504	0.00018785	0.0060954	0.10871	3.9383e-06	0.0080967	0.78651	0.7298	0.49781	0.17882	0.17956	0.37231	0.18728	0.10069	0.030003	0.5596	0.23912	0.49703	0.015862	0.67697	0.45596	0.090253
CD44	0.039739	0.10916	0.03475	0.28072	0.53515	0.14019	0.018191	1.7298e-07	0.82101	0.01337	0.44467	0.61792	0.21324	0.35033	0.032843	0.00075492	NA	7.7801e-09	6.7578e-05	4.9271e-06	6.0193e-11	2.2204e-15	2.2204e-15	4.266e-07	3.2468e-11	1.3912e-05	0.010737	0.01211	6.2633e-07	0.094301	0.044341	0.012683	0.00040742	0.52914	0.25217	0.39129	0.084153	0.033128	0.85226	0.073883	0.14487	0.6596	0.95969	0.4039	0.69534	0.97844	0.63375	0.51947	0.83828
ILF2	0.3947	0.31355	0.5282	0.3424	0.43524	0.066275	0.11402	4.687e-05	0.66803	0.0016531	0.71257	0.64546	0.94801	0.73563	0.19767	0.22859	7.7801e-09	NA	9.9268e-06	0.0043782	1.1957e-07	5.5687e-11	1.8955e-08	6.4219e-06	4.8023e-07	0.09836	0.14052	0.28442	0.0074102	0.12936	0.17279	0.32386	1.1024e-06	0.013057	0.71275	0.18719	0.94695	0.84019	0.727	0.83535	0.64301	0.84195	0.81799	0.67103	0.37958	0.47835	0.91245	0.10586	0.15507
GZMB	0.81392	0.71139	0.77062	0.37564	0.91941	0.3198	0.37499	0.16738	0.95402	0.97375	0.026418	0.05291	0.029988	0.02446	0.010811	0.45241	6.7578e-05	9.9268e-06	NA	1.3682e-05	1.0733e-06	1.1249e-05	2.8061e-09	0.0044486	0.0032877	0.0075203	0.00010612	1.8028e-05	1.7023e-07	1.8473e-05	1.0214e-05	0.00051253	6.5106e-06	3.4919e-06	0.2411	0.76855	0.73863	0.59266	0.51154	0.34575	0.77184	0.34961	0.84258	0.61621	0.73243	0.91018	0.3653	0.18009	0.49389
PTK2B	0.20642	0.8646	0.089252	0.6817	0.80394	0.75489	0.1226	0.00098321	0.46271	0.32375	0.0074374	0.020546	0.0062419	0.010389	0.028364	0.080238	4.9271e-06	0.0043782	1.3682e-05	NA	5.0681e-08	1.9274e-06	3.0207e-06	5.1375e-05	7.3724e-06	0.00083709	0.00069578	0.00073218	4.8974e-07	0.0033255	8.0202e-05	0.0031675	0.004887	0.0016238	0.24785	0.54127	0.067833	0.095555	0.53093	0.056616	0.93585	0.51351	0.46917	0.19016	0.69048	0.074295	0.79049	0.75015	0.93421
IDH1	0.75072	0.80391	0.70805	0.60798	0.9981	0.98668	0.0076201	0.0016561	0.31823	0.014324	0.00068636	0.0064238	0.0013961	0.0021707	0.003158	0.031667	6.0193e-11	1.1957e-07	1.0733e-06	5.0681e-08	NA	1.1102e-14	2.6645e-15	5.5229e-07	5.8886e-07	0.00062963	0.00058752	0.00050618	2.1735e-10	0.00010356	0.0012365	0.0041763	3.922e-08	0.0029147	0.17464	0.48103	0.28246	0.20993	0.88016	0.33657	0.98622	0.95849	0.40381	0.79694	0.96288	0.13473	0.70028	0.58998	0.18997
ILF3	0.34429	0.92522	0.67048	0.67972	0.80314	0.29574	0.012944	1.2844e-06	0.21969	0.0039182	0.17799	0.18193	0.079714	0.17044	0.068596	0.0019931	2.2204e-15	5.5687e-11	1.1249e-05	1.9274e-06	1.1102e-14	NA	5.3291e-15	1.3631e-08	2.5886e-09	0.00023301	0.047396	0.0096659	8.5346e-08	0.0019133	0.032652	0.0239	1.3901e-06	0.041849	0.49368	0.90662	0.35895	0.36123	0.95072	0.29186	0.35843	0.39456	0.7274	0.92733	0.89779	0.6144	0.72385	0.54087	0.052885
NCL	0.99685	0.61333	0.6672	0.43615	0.47369	0.086199	0.43982	0.023457	0.17979	0.61133	0.00053109	0.00061589	5.4298e-05	0.00013383	2.5308e-06	3.374e-05	2.2204e-15	1.8955e-08	2.8061e-09	3.0207e-06	2.6645e-15	5.3291e-15	NA	2.4857e-09	1.3321e-10	3.9573e-06	1.9073e-06	2.6053e-06	0	1.097e-06	5.4159e-07	7.2367e-08	6.7705e-10	0.0024886	0.17795	0.35974	0.24542	0.17142	0.63934	0.27193	0.41966	0.99751	0.77311	0.97858	0.77161	0.97312	0.51216	0.5285	0.68274
CST3	0.72897	0.54082	0.57042	0.69009	0.83183	0.94892	0.8247	0.13085	0.14081	0.064348	0.032905	0.025876	0.0030167	0.0098488	0.019108	0.00078836	4.266e-07	6.4219e-06	0.0044486	5.1375e-05	5.5229e-07	1.3631e-08	2.4857e-09	NA	1.9353e-09	0.0027864	0.00948	0.032296	2.0936e-06	0.00095377	0.0027782	0.00080027	0.00018448	0.00015501	0.86378	0.74587	0.50403	0.70717	0.85435	0.16991	0.2873	0.68313	0.84139	0.37014	0.56167	0.86053	0.74942	0.8262	0.48533
MAPK10	0.41856	0.98094	0.57922	0.45562	0.53848	0.83559	0.62201	7.5627e-05	0.79619	0.048507	0.038637	0.009913	0.001053	0.0036124	6.4472e-05	0.0011999	3.2468e-11	4.8023e-07	0.0032877	7.3724e-06	5.8886e-07	2.5886e-09	1.3321e-10	1.9353e-09	NA	8.1656e-09	0.017984	0.0063556	1.5513e-06	0.03491	0.00032001	0.00010934	0.0092517	0.011362	0.93247	0.96447	0.26046	0.079417	0.62804	0.2215	0.15338	0.47293	0.60364	0.37472	0.57819	0.80925	0.4632	0.68225	0.59268
IRF5	0.78465	0.28001	0.83497	0.40869	0.094349	0.22701	0.25661	0.015491	0.89193	0.098297	0.028232	0.018499	0.005277	0.0029325	0.00076112	0.071009	1.3912e-05	0.09836	0.0075203	0.00083709	0.00062963	0.00023301	3.9573e-06	0.0027864	8.1656e-09	NA	0.0030036	1.9984e-07	6.2062e-07	0.0097149	0.00036333	0.0053695	0.501	0.44649	0.06546	0.057316	0.4226	0.15074	0.042346	0.021979	0.058693	0.20742	0.91839	0.39622	0.1255	0.65233	0.73996	0.41719	0.75347
MIF	0.98207	0.3349	0.50273	0.18976	0.45585	0.0052779	0.42024	0.72562	0.69686	0.083107	3.933e-05	0.00025725	0.00010411	2.3425e-05	1.4464e-06	0.22045	0.010737	0.14052	0.00010612	0.00069578	0.00058752	0.047396	1.9073e-06	0.00948	0.017984	0.0030036	NA	3.6502e-11	1.3966e-09	4.9747e-06	9.1501e-07	5.9974e-06	4.7355e-05	7.496e-05	0.024685	0.032089	0.34948	0.52995	0.11472	0.048839	0.84122	0.011289	0.3641	0.72397	0.54947	0.11548	0.90227	0.52427	0.2671
SOD1	0.90865	0.3585	0.49453	0.14009	0.24018	0.0056709	0.33682	0.22789	0.68523	0.7074	1.9677e-05	4.1654e-05	2.1684e-05	5.3932e-06	1.2068e-05	0.40504	0.01211	0.28442	1.8028e-05	0.00073218	0.00050618	0.0096659	2.6053e-06	0.032296	0.0063556	1.9984e-07	3.6502e-11	NA	1.44e-11	6.7189e-06	4.7991e-07	0.0010234	0.024067	0.0034152	0.016639	0.037118	0.24783	0.17639	0.046703	0.017133	0.84142	0.12805	0.69568	0.98351	0.25059	0.5115	0.74574	0.75186	0.86811
PRDX1	0.38549	0.091873	0.1711	0.058408	0.13105	0.00017717	0.98063	0.46569	0.1326	0.59703	6.3896e-08	1.2931e-08	9.1229e-10	1.1814e-09	1.467e-07	0.00018785	6.2633e-07	0.0074102	1.7023e-07	4.8974e-07	2.1735e-10	8.5346e-08	0	2.0936e-06	1.5513e-06	6.2062e-07	1.3966e-09	1.44e-11	NA	2.0739e-13	2.8283e-10	2.2687e-10	5.269e-06	0.00010624	0.051588	0.076193	0.46582	0.37625	0.20341	0.14219	0.62935	0.68566	0.7405	0.92526	0.28109	0.65422	0.40677	0.67814	0.44749
GPX1	0.05502	0.0059429	0.011677	0.020012	0.1178	3.9009e-08	0.31833	0.038112	0.0067512	0.02127	6.1226e-05	1.3206e-07	1.8357e-07	1.3877e-07	0.0083734	0.0060954	0.094301	0.12936	1.8473e-05	0.0033255	0.00010356	0.0019133	1.097e-06	0.00095377	0.03491	0.0097149	4.9747e-06	6.7189e-06	2.0739e-13	NA	2.1092e-09	4.1282e-08	7.4935e-05	7.1888e-07	0.26705	0.34991	0.73496	0.51802	0.45822	0.79094	0.57863	0.43421	0.99188	0.41057	0.41361	0.93815	0.10195	0.82764	0.72218
GSTP1	0.047577	0.1214	0.12568	0.13794	0.19459	1.4472e-06	0.035216	0.1986	0.0028893	0.0071001	9.2876e-07	4.6085e-08	3.6551e-08	1.8349e-09	2.7759e-05	0.10871	0.044341	0.17279	1.0214e-05	8.0202e-05	0.0012365	0.032652	5.4159e-07	0.0027782	0.00032001	0.00036333	9.1501e-07	4.7991e-07	2.8283e-10	2.1092e-09	NA	6.5312e-12	0.0029235	9.0741e-07	0.72207	0.70862	0.64926	0.71643	0.70354	0.92835	0.67544	0.30955	0.82653	0.95722	0.30827	0.57732	0.02168	0.905	0.043236
TXNDC17	0.032699	0.014747	0.03314	0.053006	0.096427	5.2378e-07	0.0017645	0.034268	0.0026916	0.0010172	5.7196e-06	6.2977e-07	3.0491e-07	1.016e-07	1.4728e-06	3.9383e-06	0.012683	0.32386	0.00051253	0.0031675	0.0041763	0.0239	7.2367e-08	0.00080027	0.00010934	0.0053695	5.9974e-06	0.0010234	2.2687e-10	4.1282e-08	6.5312e-12	NA	0.0013331	0.00020458	0.8636	0.67095	0.86819	0.98733	0.2024	0.19434	0.50503	0.62467	0.68921	0.64447	0.1643	0.14306	0.078078	0.56734	0.015586
IKBKB	0.5181	0.16446	0.10675	0.33899	0.46757	0.2521	0.72011	0.39863	0.44582	0.5635	0.0081376	0.015036	0.010546	0.010518	0.00049541	0.0080967	0.00040742	1.1024e-06	6.5106e-06	0.004887	3.922e-08	1.3901e-06	6.7705e-10	0.00018448	0.0092517	0.501	4.7355e-05	0.024067	5.269e-06	7.4935e-05	0.0029235	0.0013331	NA	1.6032e-05	0.49609	0.8327	0.27822	0.56595	0.735	0.56408	0.75819	0.38643	0.72911	0.56423	0.43857	0.18517	0.97785	0.42031	0.58592
MAPK1	0.221	0.26785	0.15016	0.53951	0.84079	0.030974	0.41723	0.4165	0.55633	0.53897	0.000225	0.00043305	0.00034379	0.00022923	0.029026	0.78651	0.52914	0.013057	3.4919e-06	0.0016238	0.0029147	0.041849	0.0024886	0.00015501	0.011362	0.44649	7.496e-05	0.0034152	0.00010624	7.1888e-07	9.0741e-07	0.00020458	1.6032e-05	NA	0.4556	0.23601	0.94591	0.39717	0.5116	0.64674	0.1399	0.12491	0.49623	0.6855	0.71038	0.32564	0.43405	0.26846	0.68354
HDL	0.54262	0.94731	0.61882	4.5142e-05	0.98752	0.36393	0.16755	0.79088	0.69134	0.62848	0.33456	0.41343	0.37256	0.37071	0.16586	0.7298	0.25217	0.71275	0.2411	0.24785	0.17464	0.49368	0.17795	0.86378	0.93247	0.06546	0.024685	0.016639	0.051588	0.26705	0.72207	0.8636	0.49609	0.4556	NA	0	0.12392	0.006531	0.36521	0.58042	0.82957	0.88998	0.97273	0.21974	0.69279	0.24454	0.64899	0.56736	0.68771
HDL/Apo A-I	0.27396	0.98586	0.55363	0.0019433	0.81452	0.12668	0.11665	0.90079	0.95097	0.55924	0.15744	0.19506	0.14569	0.1574	0.041249	0.49781	0.39129	0.18719	0.76855	0.54127	0.48103	0.90662	0.35974	0.74587	0.96447	0.057316	0.032089	0.037118	0.076193	0.34991	0.70862	0.67095	0.8327	0.23601	0	NA	0.033881	0.0011213	0.30467	0.4192	0.49359	0.77127	0.94777	0.23899	0.37682	0.83162	0.47268	0.34581	0.34661
LDL	0.72136	0.62904	0.48372	0.56027	0.77311	0.91501	0.13789	0.14925	0.88498	0.67483	0.40645	0.7875	0.50574	0.63131	0.66628	0.17882	0.084153	0.94695	0.73863	0.067833	0.28246	0.35895	0.24542	0.50403	0.26046	0.4226	0.34948	0.24783	0.46582	0.73496	0.64926	0.86819	0.27822	0.94591	0.12392	0.033881	NA	0	0.34369	0.20924	0.94592	0.57345	0.070958	0.27116	0.79237	0.43143	0.39582	0.50498	0.17912
Total Chol	0.31839	0.34093	0.23177	0.49564	0.86772	0.79897	0.12323	0.071204	0.95872	0.73532	0.34036	0.68861	0.41094	0.54769	0.32466	0.17956	0.033128	0.84019	0.59266	0.095555	0.20993	0.36123	0.17142	0.70717	0.079417	0.15074	0.52995	0.17639	0.37625	0.51802	0.71643	0.98733	0.56595	0.39717	0.006531	0.0011213	0	NA	0.18534	0.20433	0.58394	0.081583	0.014989	0.19888	0.88919	0.31013	0.71458	0.21213	0.092645
NOS2	0.026351	0.00026654	0.0024809	0.17534	0.00030528	0.37104	0.33485	0.76224	0.60152	0.95869	0.3796	0.68344	0.62091	0.51141	0.2939	0.37231	0.85226	0.727	0.51154	0.53093	0.88016	0.95072	0.63934	0.85435	0.62804	0.042346	0.11472	0.046703	0.20341	0.45822	0.70354	0.2024	0.735	0.5116	0.36521	0.30467	0.34369	0.18534	NA	7.0739e-07	0.0048763	0.072762	0.010275	0.52242	0.11764	0.54443	0.76903	0.19373	0.52984
HMOX1	0.90228	0.16257	0.57682	0.82854	0.39659	0.74237	0.54857	0.32814	0.28068	0.78399	0.19953	0.79945	0.45616	0.46522	0.27359	0.18728	0.073883	0.83535	0.34575	0.056616	0.33657	0.29186	0.27193	0.16991	0.2215	0.021979	0.048839	0.017133	0.14219	0.79094	0.92835	0.19434	0.56408	0.64674	0.58042	0.4192	0.20924	0.20433	7.0739e-07	NA	1.1559e-05	0.63586	0.40654	0.87853	0.17691	0.34614	0.61555	0.0099767	0.75434
SOD3	0.97698	0.052613	0.39389	0.88035	0.23695	0.66394	0.81399	0.50923	0.74462	0.71081	0.65874	0.78877	0.88655	0.87336	0.43102	0.10069	0.14487	0.64301	0.77184	0.93585	0.98622	0.35843	0.41966	0.2873	0.15338	0.058693	0.84122	0.84142	0.62935	0.57863	0.67544	0.50503	0.75819	0.1399	0.82957	0.49359	0.94592	0.58394	0.0048763	1.1559e-05	NA	0.66371	0.40679	0.88801	0.02311	0.21533	0.3881	2.7099e-08	0.61677
Protein carbonyl	0.84896	0.6089	0.54488	0.80658	0.91626	0.15712	0.53929	0.60686	0.89047	0.7554	0.6806	0.58431	0.69549	0.99963	0.79764	0.030003	0.6596	0.84195	0.34961	0.51351	0.95849	0.39456	0.99751	0.68313	0.47293	0.20742	0.011289	0.12805	0.68566	0.43421	0.30955	0.62467	0.38643	0.12491	0.88998	0.77127	0.57345	0.081583	0.072762	0.63586	0.66371	NA	0.016072	0.88849	0.59054	0.17796	0.19094	0.11498	0.58079
TNF 1	0.21536	0.049162	0.18437	0.27769	0.15323	0.94252	0.51655	0.7037	0.79686	0.39328	0.16554	0.31595	0.22647	0.35879	0.78808	0.5596	0.95969	0.81799	0.84258	0.46917	0.40381	0.7274	0.77311	0.84139	0.60364	0.91839	0.3641	0.69568	0.7405	0.99188	0.82653	0.68921	0.72911	0.49623	0.97273	0.94777	0.070958	0.014989	0.010275	0.40654	0.40679	0.016072	NA	0.70896	0.58535	0.92336	0.047105	0.77694	0.97536
Hcy 3	0.060799	0.19655	0.0090524	0.37839	0.55537	0.12233	0.18787	0.44654	0.59755	0.1384	0.84689	0.55802	0.72796	0.72001	0.85439	0.23912	0.4039	0.67103	0.61621	0.19016	0.79694	0.92733	0.97858	0.37014	0.37472	0.39622	0.72397	0.98351	0.92526	0.41057	0.95722	0.64447	0.56423	0.6855	0.21974	0.23899	0.27116	0.19888	0.52242	0.87853	0.88801	0.88849	0.70896	NA	0.76663	0.39821	0.55329	0.55828	0.91973
IFNG	0.45471	0.10194	0.38116	0.3811	0.55606	0.35218	0.6487	0.39164	0.62153	0.75495	0.30396	0.51675	0.42233	0.32452	0.48149	0.49703	0.69534	0.37958	0.73243	0.69048	0.96288	0.89779	0.77161	0.56167	0.57819	0.1255	0.54947	0.25059	0.28109	0.41361	0.30827	0.1643	0.43857	0.71038	0.69279	0.37682	0.79237	0.88919	0.11764	0.17691	0.02311	0.59054	0.58535	0.76663	NA	0.055916	0.39846	0.13383	0.68983
IL18	0.94111	0.40879	0.49447	0.54012	0.91159	0.29307	0.59422	0.19582	0.76644	0.018019	0.60937	0.45266	0.45271	0.54284	0.68894	0.015862	0.97844	0.47835	0.91018	0.074295	0.13473	0.6144	0.97312	0.86053	0.80925	0.65233	0.11548	0.5115	0.65422	0.93815	0.57732	0.14306	0.18517	0.32564	0.24454	0.83162	0.43143	0.31013	0.54443	0.34614	0.21533	0.17796	0.92336	0.39821	0.055916	NA	0.29503	0.80484	0.25525
eGFR	0.0071308	0.070433	0.053951	0.043995	0.17722	0.10919	0.033409	0.15961	0.20184	0.35105	0.065974	0.053705	0.073227	0.055169	0.15933	0.67697	0.63375	0.91245	0.3653	0.79049	0.70028	0.72385	0.51216	0.74942	0.4632	0.73996	0.90227	0.74574	0.40677	0.10195	0.02168	0.078078	0.97785	0.43405	0.64899	0.47268	0.39582	0.71458	0.76903	0.61555	0.3881	0.19094	0.047105	0.55329	0.39846	0.29503	NA	0.48335	0.77163
GPX3	0.032449	0.0096673	0.075998	0.028908	0.029355	0.40703	0.16122	0.21399	0.70099	0.75102	0.22518	0.11903	0.16524	0.15421	0.34149	0.45596	0.51947	0.10586	0.18009	0.75015	0.58998	0.54087	0.5285	0.8262	0.68225	0.41719	0.52427	0.75186	0.67814	0.82764	0.905	0.56734	0.42031	0.26846	0.56736	0.34581	0.50498	0.21213	0.19373	0.0099767	2.7099e-08	0.11498	0.77694	0.55828	0.13383	0.80484	0.48335	NA	0.99586
MX1	0.91655	0.27411	0.77832	0.88529	0.97336	0.00056664	0.01745	0.020895	1.1984e-07	0.0035331	0.27357	0.51367	0.27469	0.32073	0.35538	0.090253	0.83828	0.15507	0.49389	0.93421	0.18997	0.052885	0.68274	0.48533	0.59268	0.75347	0.2671	0.86811	0.44749	0.72218	0.043236	0.015586	0.58592	0.68354	0.68771	0.34661	0.17912	0.092645	0.52984	0.75434	0.61677	0.58079	0.97536	0.91973	0.68983	0.25525	0.77163	0.99586	NA
NMI	0.43639	0.67613	0.33786	0.56124	0.49935	0.24266	0.00061977	0.019492	0.075899	0.062206	0.5302	0.79987	0.59428	0.79944	0.65395	0.060638	0.1173	0.5324	0.0049135	0.024358	0.10181	0.045236	0.27768	0.8423	0.3929	0.0013602	0.18848	0.048107	0.04161	0.15061	0.89477	0.37712	0.35809	0.47045	0.028828	0.040004	0.8969	0.66236	0.3685	0.72902	0.69607	0.019007	0.20561	0.07599	0.97344	0.51801	0.44673	0.6773	0.010204
AOPP	0.042901	0.26811	0.15909	0.11613	0.62913	0.1666	0.56999	0.01007	0.093728	0.34084	0.59568	0.74302	0.55811	0.7847	0.20003	0.53027	0.6113	0.83211	0.96522	0.75369	0.85859	0.36241	0.53906	0.9677	0.20999	0.19334	0.84429	0.13709	0.92826	0.11598	0.48411	0.63664	0.3464	0.53194	0.7865	0.64391	0.26863	0.058559	0.18654	0.55159	0.19229	0.67951	0.15123	0.44802	0.78572	0.99186	0.65589	0.86446	0.31086
IGHM	0.71287	0.80626	0.40188	0.81547	0.81405	0.17827	0.32502	0.86167	0.63746	0.57215	0.0028085	0.033388	0.0045937	0.019608	0.1799	0.047206	0.56496	0.77597	0.59937	0.68283	0.17087	0.58185	0.381	0.30427	0.6807	0.60712	0.051035	0.52644	0.24956	0.25563	0.29555	0.59195	0.21014	0.50047	0.34409	0.25356	0.26497	0.3788	0.87871	0.23575	0.37887	0.86888	0.20444	0.8087	0.30334	0.98233	0.4478	0.81434	0.30229
Hcy 1	0.38198	0.49507	0.22814	0.68936	0.5854	0.33439	0.99741	0.61279	0.26988	0.3958	0.4189	0.63805	0.78817	0.96163	0.69263	0.9246	0.50115	0.99234	0.057122	0.40086	0.81269	0.86268	0.67444	0.61811	0.5849	0.12941	0.99559	0.97168	0.62751	0.16078	0.33462	0.65111	0.53272	0.34542	0.54706	0.36571	0.97958	0.60342	0.99873	0.46218	0.036705	0.0052202	0.30865	0.3082	0.39262	0.4814	0.65855	0.25158	0.35932
Hcy 2	0.4675	0.5723	0.36425	0.11438	0.65273	0.44058	0.90029	0.67519	0.17543	0.70623	0.023063	0.081744	0.087086	0.15005	0.097473	0.97592	0.59349	0.91624	0.34884	0.72426	0.47155	0.91008	0.99182	0.91848	0.71845	0.24203	0.34061	0.61357	0.54627	0.94298	0.42605	0.42854	0.61684	0.18747	0.10444	0.17378	0.17766	0.34021	0.97908	0.43986	0.017091	0.35089	0.90441	0.77595	0.019771	0.77125	0.92466	0.55198	0.63701
GSN	0.10624	0.25345	0.41092	0.34676	0.91981	0.10411	0.062151	5.5496e-06	0.9407	0.13574	0.70634	0.79792	0.29318	0.53589	0.00037318	0.0013349	1.0749e-11	5.0745e-10	0.016279	0.037233	0.00015778	1.5579e-07	5.5865e-08	0.00024512	4.7973e-07	0.0077202	0.034678	0.23487	0.015196	0.82585	0.75779	0.33924	0.00020482	0.64896	0.45217	0.41316	0.18806	0.10679	0.94633	0.29298	0.11456	0.91213	0.80145	0.95364	0.9221	0.41402	0.59389	0.32935	0.72419
CD47	0.0098197	0.012123	0.004123	0.22049	0.4141	0.0010147	0.0002893	7.5446e-08	0.0059542	0.00013622	0.94893	0.12548	0.4276	0.35692	0.031009	0.099342	0.0025188	0.067768	0.75073	0.030764	0.081569	0.18602	0.2427	0.6686	0.010783	0.0040478	0.071192	0.089108	0.77258	0.0011992	0.32938	0.16558	0.5254	0.080233	0.10282	0.082004	0.34074	0.092368	0.811	0.054247	0.31064	0.33822	0.88005	0.35499	0.73964	0.067303	0.15881	0.68278	0.68853
HPSE	0.059452	0.097415	0.11032	0.35453	0.27417	0.0019457	0.00056076	5.8899e-05	0.013612	0.00082089	0.49755	0.027402	0.066016	0.051097	0.68106	0.49046	0.0024021	0.0007727	0.17499	0.37927	0.017881	0.0085952	0.12182	0.99592	0.36776	0.7316	0.40966	0.33062	0.97558	0.026171	0.037364	0.15174	0.025155	0.60789	0.24456	0.29855	0.51618	0.38012	0.47447	0.68217	0.56216	0.45174	0.90888	0.59157	0.76029	0.29937	0.047936	0.57037	0.96829
MAVS	0.049443	0.22835	0.21185	0.26307	0.53936	0.0099097	0.0027244	0.0057544	0.1799	0.35902	0.24866	0.040016	0.10985	0.038103	0.8819	0.17813	0.014097	0.0023919	0.43131	0.28178	0.066705	0.011675	0.088097	0.2992	0.51263	0.11045	0.30814	0.065299	0.49503	0.096494	0.014162	0.43827	0.0025492	0.53992	0.34414	0.45069	0.11868	0.33424	0.35191	0.83723	0.81394	0.61261	0.93895	0.98759	0.052223	0.77886	0.11439	0.08204	0.73187
CD226	0.0025681	0.00047162	0.0017939	0.001732	0.057554	1.7477e-05	0.0023802	0.00052927	0.2508	0.42634	0.0023438	0.00031481	0.0042328	0.00087116	0.95911	0.37039	0.12205	0.11245	0.23281	0.14813	0.29928	0.96034	0.40577	0.33759	0.70449	0.25041	0.15407	0.0065145	0.00096643	1.3134e-06	0.00023411	0.0013825	0.70541	0.0008291	0.38612	0.97546	0.40564	0.37785	0.23323	0.72499	0.35374	0.77121	0.37608	0.96823	0.44247	0.32438	0.34897	0.35537	0.80697
LTBP1	0.0087559	0.0044202	0.024709	0.020349	0.40729	0.0020139	0.048165	2.0522e-05	0.22711	0.60015	0.098262	0.01703	0.085215	0.046182	0.55267	0.27438	0.010152	0.075992	0.49274	0.95349	0.95916	0.38382	0.50087	0.63161	0.23009	0.93207	0.70174	0.34812	0.074838	1.9944e-05	0.061276	0.097299	0.55298	0.0066079	0.89767	0.89632	0.024945	0.023174	0.51487	0.35478	0.37565	0.93627	0.90712	0.99277	0.40698	0.8821	0.15348	0.092586	0.14322
CRP	0.6746	0.98779	0.95714	0.85537	0.72803	0.3151	0.16866	0.82837	0.67703	0.60073	0.10532	0.010116	0.014212	0.027849	0.0195	0.089217	0.25691	0.5309	0.66414	0.20744	0.53894	0.15387	0.097638	0.0073655	0.0097335	0.52057	0.13365	0.18587	0.01748	0.17284	0.088586	0.0041348	0.85429	0.078472	0.34989	0.47476	0.53053	0.24828	0.44474	0.77367	0.51662	0.79152	0.82712	0.5058	0.53816	0.37978	0.79451	0.46769	0.44008
GNLY	0.26376	0.29078	0.61343	0.17768	0.61389	0.28146	0.63591	0.79426	0.65005	0.20282	0.62636	0.048506	0.11189	0.16063	0.43921	0.24124	0.74205	0.80023	0.59091	0.085834	0.034027	0.051569	0.36755	0.072965	0.3532	0.69063	0.18904	0.92609	0.03011	0.0024261	0.44519	0.55411	0.47205	0.46408	0.5147	0.94032	0.41165	0.37111	0.1542	0.023669	0.30783	0.21152	0.63627	0.787	0.77282	0.33412	0.33208	0.35699	0.43127
oxLDL/LDL	0.011036	0.046629	0.011541	0.29026	0.51243	0.0086772	0.0046626	0.0059732	0.074608	0.23558	0.35629	0.1657	0.28558	0.19815	0.47804	0.63909	0.26792	0.93459	0.29639	0.43859	0.97015	0.64024	0.47599	0.37277	0.59515	0.634	0.21019	0.40114	0.048814	0.0036838	0.071836	0.01957	0.29025	0.054665	0.06167	0.015624	2.8544e-07	8.5625e-09	0.015245	0.24499	0.89609	0.090108	0.0072452	0.25463	0.13356	0.62647	0.19677	0.91498	0.84905
OxLDL	0.0027044	0.027232	0.0059819	0.090994	0.31867	0.0010376	0.0088324	0.010896	0.018885	0.079502	0.094894	0.055346	0.079233	0.054733	0.24886	0.1613	0.72045	0.94983	0.26771	0.91082	0.48981	0.97099	0.1088	0.126	0.99461	0.9077	0.030385	0.077747	0.0028726	0.00048937	0.010093	0.0042485	0.045161	0.016893	0.16037	0.084352	0.19207	0.023666	0.013821	0.4832	0.90213	0.074262	0.025103	0.44469	0.084231	0.27723	0.26976	0.79031	0.29644
oxLDL/HDL	0.004064	0.051167	0.0089719	0.73211	0.36905	0.0091751	0.0052742	0.018452	0.026172	0.085249	0.23261	0.14558	0.1967	0.15112	0.54167	0.25157	0.50354	0.86614	0.52573	0.80288	0.83536	0.80971	0.30823	0.18831	0.97457	0.51057	0.2149	0.39455	0.043159	0.0066743	0.015961	0.012873	0.11537	0.01758	0.00019772	0.00014244	0.10003	0.0038396	0.012705	0.42493	0.8604	0.12056	0.046779	0.28897	0.15556	0.53672	0.25877	0.94869	0.41698
GSR	0.00032368	0.0019197	0.00010516	0.011961	0.030458	4.4305e-05	1.6253e-08	0.0081393	0.099356	0.023017	0.004713	0.00021259	0.0011938	0.00055286	0.025979	0.10943	0.078638	0.45855	0.4463	0.51638	0.46991	0.67544	0.75417	0.48581	0.35333	0.3079	0.82144	0.084454	0.045981	0.01729	0.0010793	0.0077655	0.93001	0.063455	0.40965	0.37795	0.38677	0.33182	0.19623	0.54642	0.62371	0.7449	0.83872	0.4071	0.25353	0.29723	0.011791	0.045124	0.9243
TXNDC5	4.9437e-05	9.1608e-05	6.8233e-07	0.0065506	0.019112	0.00075027	1.7422e-05	0.027065	0.00031306	0.33967	0.070204	0.0054352	0.013578	0.0084859	0.05061	4.855e-05	0.42781	0.084943	0.27041	0.93037	0.13317	0.013095	0.0054394	0.012234	0.081817	0.14065	0.74697	0.65967	0.0016219	6.7946e-05	0.006519	0.00027942	0.0063522	0.1145	0.28727	0.23953	0.21666	0.15538	0.40629	0.34492	0.28971	0.61482	0.51988	0.06932	0.22443	0.081117	0.011294	0.28769	0.86843
[truncated: 18 more columns]
